# Supplementary material for: Interplay Between Polymorphic Short Tandem Repeats and Gene Expression Variation in Caenorhabditis elegans
Source: Mol Biol Evol. 2023 Mar 31;40(4):msad067. doi: 10.1093/molbev/msad067 (PMC10075192; doi:10.1093/molbev/msad067)
Supplement: msad067_Supplementary_Data [file msad067_supplementary_data.zip]

Archive with 6 entries (6 files):
- supplementary_data_S3.txt
- supplementary_data_S4.txt
- supplementary_data_S5.txt
- eSTRs_supp_revision.pdf
- supplementary_data_S1.txt
- supplementary_data_S2.xlsx
