# Supplementary material for: Interplay Between Polymorphic Short Tandem Repeats and Gene Expression Variation in Caenorhabditis elegans
Source: Mol Biol Evol. 2023 Mar 31;40(4):msad067. doi: 10.1093/molbev/msad067 (PMC10075192; doi:10.1093/molbev/msad067)
Supplement: msad067_Supplementary_Data [file msad067_supplementary_data.zip › supplementary_data_S3.txt]

ext_gene	transcript	eSTR	log10p	STR_pheno
2L52.1	2L52.1a.1	STR_20779	7.13886715225595	STR length
2L52.1	2L52.1a.1	STR_20782	6.92880383941858	STR length
2L52.1	2L52.1a.1	STR_20813	7.59989734927212	STR length
2L52.1	2L52.1a.1	STR_21150	7.10005795977458	STR length
2L52.1	2L52.1a.1	STR_21445	6.98109767040408	STR length
2L52.1	2L52.1a.1	STR_21539	7.08232479696643	STR length
rga-9	2RSSE.1a.1	STR_24899	7.90601262786048	STR length
rga-9	2RSSE.1a.1	STR_24900	7.3172557615119	STR length
rga-9	2RSSE.1a.1	STR_25061	8.2697171745912	STR length
rga-9	2RSSE.1a.1	STR_25066	8.94949744949326	STR length
pot-3	3R5.1a.1	STR_16029	8.29942535901334	STR length
AC8.10	AC8.10.1	STR_6739	8.21739563222049	STR length
AC8.11	AC8.11.1	STR_6642	6.91218520042215	STR length
AC8.11	AC8.11.1	STR_6739	9.15869744904356	STR length
AC8.11	AC8.11.1	STR_6767	7.99566463084494	STR length
AC8.12	AC8.12	STR_6537	9.58353198918815	STR length
AC8.12	AC8.12	STR_6543	11.3501031867468	STR length
AC8.12	AC8.12	STR_6552	11.9572933836986	STR length
AC8.12	AC8.12	STR_6557	14.968746196872	STR length
AC8.12	AC8.12	STR_6624	13.0401200594315	STR length
AC8.12	AC8.12	STR_6629	10.898200230416	STR length
AC8.12	AC8.12	STR_6635	10.2166459098215	STR length
AC8.12	AC8.12	STR_6642	19.2754398742804	STR length
AC8.12	AC8.12	STR_6696	18.9595013855891	STR length
AC8.12	AC8.12	STR_6697	13.0177662727377	STR length
AC8.12	AC8.12	STR_6739	33.9922231704968	STR length
AC8.12	AC8.12	STR_6748	20.0389575377359	STR length
AC8.12	AC8.12	STR_6767	33.3983422373534	STR length
AC8.12	AC8.12	STR_6783	13.906156026789	STR length
AC8.12	AC8.12	STR_6791	19.6513259308509	STR length
AC8.12	AC8.12	STR_6957	24.4079059583486	STR length
AC8.12	AC8.12	STR_6970	9.38355011227279	STR length
AC8.12	AC8.12	STR_6989	8.41746100510079	STR length
AC8.12	AC8.12	STR_7007	9.4453392954761	STR length
AC8.12	AC8.12	STR_7031	18.2686885538864	STR length
AC8.12	AC8.12	STR_7065	25.0501378650496	STR length
AC8.12	AC8.12	STR_7099	8.90269579821554	STR length
AC8.12	AC8.12	STR_7193	10.4385994517379	STR length
AC8.12	AC8.12	STR_7199	19.4662072718351	STR length
AC8.12	AC8.12	STR_7314	14.1615922890528	STR length
AC8.12	AC8.12	STR_7363	16.3141999347506	STR length
AC8.12	AC8.12	STR_7421	15.3094434339612	STR length
AC8.12	AC8.12	STR_7429	7.46975935896275	STR length
AC8.7	AC8.7	STR_6537	9.58353198918815	STR length
AC8.7	AC8.7	STR_6543	11.3501031867468	STR length
AC8.7	AC8.7	STR_6552	11.9572933836986	STR length
AC8.7	AC8.7	STR_6557	14.968746196872	STR length
AC8.7	AC8.7	STR_6624	13.0401200594315	STR length
AC8.7	AC8.7	STR_6629	10.898200230416	STR length
AC8.7	AC8.7	STR_6635	10.2166459098215	STR length
AC8.7	AC8.7	STR_6642	19.2754398742804	STR length
AC8.7	AC8.7	STR_6696	18.9595013855891	STR length
AC8.7	AC8.7	STR_6697	13.0177662727377	STR length
AC8.7	AC8.7	STR_6739	33.9922231704968	STR length
AC8.7	AC8.7	STR_6748	20.0389575377359	STR length
AC8.7	AC8.7	STR_6767	33.3983422373534	STR length
AC8.7	AC8.7	STR_6783	13.906156026789	STR length
AC8.7	AC8.7	STR_6791	19.6513259308509	STR length
AC8.7	AC8.7	STR_6957	24.4079059583486	STR length
AC8.7	AC8.7	STR_6970	9.38355011227279	STR length
AC8.7	AC8.7	STR_6989	8.41746100510079	STR length
AC8.7	AC8.7	STR_7007	9.4453392954761	STR length
AC8.7	AC8.7	STR_7031	18.2686885538864	STR length
AC8.7	AC8.7	STR_7065	25.0501378650496	STR length
AC8.7	AC8.7	STR_7099	8.90269579821554	STR length
AC8.7	AC8.7	STR_7193	10.4385994517379	STR length
AC8.7	AC8.7	STR_7199	19.4662072718351	STR length
AC8.7	AC8.7	STR_7314	14.1615922890528	STR length
AC8.7	AC8.7	STR_7363	16.3141999347506	STR length
AC8.7	AC8.7	STR_7421	15.3094434339612	STR length
AC8.7	AC8.7	STR_7429	7.46975935896275	STR length
B0001.3	B0001.3b.2	STR_21602	9.0695349582715	STR length
eri-12	B0001.6.2	STR_27633	7.11849568722286	STR length
eri-12	B0001.6.2	STR_28051	8.3287739870791	STR length
eri-12	B0001.6.2	STR_28138	8.93671845336193	STR length
his-45	B0035.10.1	STR_19200	10.5532421677468	STR length
his-45	B0035.10.1	STR_19295	15.9150502133773	STR length
his-45	B0035.10.1	STR_19328	9.30199518428805	STR length
his-45	B0035.10.1	STR_19343	14.7062412172333	STR length
his-45	B0035.10.1	STR_19488	16.0864526274944	STR length
his-45	B0035.10.1	STR_19499	13.5991033898	STR length
his-45	B0035.10.1	STR_19603	17.0554277828166	STR length
his-45	B0035.10.1	STR_19651	16.0330158667717	STR length
his-45	B0035.10.1	STR_19743	10.1906051602938	STR length
his-45	B0035.10.1	STR_19758	10.0600251195994	STR length
his-45	B0035.10.1	STR_19851	24.1156795357665	STR length
his-45	B0035.10.1	STR_19955	7.62000175590179	STR length
his-45	B0035.10.1	STR_20076	10.4228963552767	STR length
his-45	B0035.10.1	STR_20124	9.22972338564987	STR length
his-45	B0035.10.1	STR_20125	7.80602844190727	STR length
his-45	B0035.10.1	STR_20143	8.42448434815873	STR length
his-45	B0035.10.1	STR_20187	28.8731503564167	STR length
his-45	B0035.10.1	STR_20202	8.40847192404546	STR length
his-45	B0035.10.1	STR_20208	22.109247557423	STR length
his-45	B0035.10.1	STR_20774	8.46279542348424	STR length
his-45	B0035.10.1	STR_21101	10.8292472858352	STR length
his-45	B0035.10.1	STR_23489	9.45157533400814	STR length
his-45	B0035.10.1	STR_24090	7.60959127222483	STR length
his-45	B0035.10.1	STR_24097	14.3516751632952	STR length
his-45	B0035.10.1	STR_24190	11.1669803379873	STR length
his-45	B0035.10.1	STR_24333	8.95385877351469	STR length
his-45	B0035.10.1	STR_24349	17.0176336357385	STR length
his-45	B0035.10.1	STR_24352	12.4854392403988	STR length
his-45	B0035.10.1	STR_24365	10.7461840296178	STR length
his-45	B0035.10.1	STR_24386	7.39014899708692	STR length
his-45	B0035.10.1	STR_24399	11.5868326532789	STR length
his-45	B0035.10.1	STR_24405	7.42550973989428	STR length
his-45	B0035.10.1	STR_24456	7.48268073357582	STR length
his-45	B0035.10.1	STR_24482	8.2755257386938	STR length
his-45	B0035.10.1	STR_24494	7.16213004984261	STR length
his-45	B0035.10.1	STR_24524	10.8324738597475	STR length
his-45	B0035.10.1	STR_24546	16.4655960258715	STR length
his-45	B0035.10.1	STR_24550	8.17875407702031	STR length
his-45	B0035.10.1	STR_24622	9.15038939306011	STR length
his-45	B0035.10.1	STR_24625	8.97369517798178	STR length
his-45	B0035.10.1	STR_26419	11.5730052064349	STR length
sart-3	B0035.12.2	STR_8262	7.28085806940745	STR length
sart-3	B0035.12.2	STR_8362	7.23521293162537	STR length
xnp-1	B0041.7.1	STR_20521	7.4207569357163	STR length
xnp-1	B0041.7.1	STR_20779	7.18417545420566	STR length
B0205.8	B0205.8.1	STR_12858	7.21110654333034	STR length
B0205.8	B0205.8.1	STR_13147	7.59166942160703	STR length
B0205.8	B0205.8.1	STR_13233	7.03582898767911	STR length
B0205.8	B0205.8.1	STR_13248	7.00417890918638	STR length
B0205.8	B0205.8.1	STR_13287	8.24088586074742	STR length
B0205.8	B0205.8.1	STR_13304	7.98416924770029	STR length
B0207.5	B0207.5b.1	STR_24917	6.88120456202359	STR length
nlp-30	B0213.5.1	STR_20924	9.01199224611606	STR length
nlp-30	B0213.5.1	STR_24029	7.09493522696994	STR length
nlp-30	B0213.5.1	STR_24036	6.91140815475541	STR length
B0238.15	B0238.15.1	STR_23461	8.79183289193769	STR length
B0238.15	B0238.15.1	STR_23867	9.19600480114697	STR length
B0238.15	B0238.15.1	STR_24090	9.92484341634442	STR length
B0238.15	B0238.15.1	STR_24091	10.32638291081	STR length
B0238.15	B0238.15.1	STR_24097	9.7365130703367	STR length
B0238.15	B0238.15.1	STR_24154	8.70385608587763	STR length
B0238.15	B0238.15.1	STR_24200	11.492944834251	STR length
B0238.15	B0238.15.1	STR_24333	12.7886441179194	STR length
B0238.15	B0238.15.1	STR_24349	8.00540051828758	STR length
B0238.15	B0238.15.1	STR_24399	7.08885447526591	STR length
B0238.15	B0238.15.1	STR_24405	7.83378510247086	STR length
B0238.15	B0238.15.1	STR_24456	7.52549472280382	STR length
B0238.15	B0238.15.1	STR_24534	14.5033071805269	STR length
B0238.15	B0238.15.1	STR_24537	14.2611559956517	STR length
B0238.15	B0238.15.1	STR_24546	7.66317779190614	STR length
B0238.15	B0238.15.1	STR_24622	7.06795416174031	STR length
B0238.15	B0238.15.1	STR_24734	7.33800412882496	STR length
B0238.15	B0238.15.1	STR_24788	7.09600671413177	STR length
B0238.15	B0238.15.1	STR_24912	7.57477731323905	STR length
B0238.15	B0238.15.1	STR_28765	8.21165650269583	STR length
B0238.15	B0238.15.1	STR_28832	7.44269685457553	STR length
B0238.15	B0238.15.1	STR_29013	8.54554404905937	STR length
B0238.15	B0238.15.1	STR_29015	7.8728171185352	STR length
B0238.15	B0238.15.1	STR_29038	7.66845659088978	STR length
B0238.15	B0238.15.1	STR_29088	7.90163203464943	STR length
B0238.15	B0238.15.1	STR_29307	9.75689030605847	STR length
B0238.15	B0238.15.1	STR_29449	7.13835134265366	STR length
B0250.3	B0250.3	STR_23401	12.7854347224754	STR length
B0250.3	B0250.3	STR_23577	10.4458564387792	STR length
B0250.3	B0250.3	STR_23597	10.4115524740018	STR length
B0250.3	B0250.3	STR_23619	8.87845540928592	STR length
B0250.3	B0250.3	STR_23875	7.57000991356806	STR length
B0250.3	B0250.3	STR_6008	9.41713743477029	STR length
B0250.3	B0250.3	STR_6566	10.8076482612906	STR length
B0250.3	B0250.3	STR_6583	9.05366422363306	STR length
B0250.3	B0250.3	STR_6964	7.59508865811014	STR length
B0250.3	B0250.3	STR_7265	8.5998696750681	STR length
snpc-3.1	B0273.3.1	STR_108	14.4904634751813	STR length
snpc-3.1	B0273.3.1	STR_12	10.3334666808543	STR length
snpc-3.1	B0273.3.1	STR_13	13.6078257985596	STR length
snpc-3.1	B0273.3.1	STR_144	10.1628382000391	STR length
snpc-3.1	B0273.3.1	STR_153	12.1701361986292	STR length
snpc-3.1	B0273.3.1	STR_173	9.88030714859411	STR length
snpc-3.1	B0273.3.1	STR_230	7.8097740890307	STR length
snpc-3.1	B0273.3.1	STR_393	7.94563448610589	STR length
snpc-3.1	B0273.3.1	STR_426	9.9591598227621	STR length
snpc-3.1	B0273.3.1	STR_430	8.24570520612564	STR length
snpc-3.1	B0273.3.1	STR_457	10.4397133510406	STR length
snpc-3.1	B0273.3.1	STR_49	15.9156801281427	STR length
snpc-3.1	B0273.3.1	STR_582	10.1693935174434	STR length
snpc-3.1	B0273.3.1	STR_647	10.0592760394101	STR length
snpc-3.1	B0273.3.1	STR_75	12.9709761157944	STR length
snpc-3.1	B0273.3.1	STR_76	8.2330732312493	STR length
snpc-3.1	B0273.3.1	STR_80	11.1687905927034	STR length
snpc-3.1	B0273.3.1	STR_87	7.7046057079769	STR length
B0280.2	B0280.2.1	STR_9692	8.43056023889345	STR length
mnp-1	B0285.7.1	STR_22478	7.08704776342403	STR length
sra-33	B0304.6.1	STR_7356	7.51339426447081	STR length
cyp-29A4	B0331.1.1	STR_18305	8.22165696656092	STR length
wrm-1	B0336.1a.2	STR_13147	7.70431019629068	STR length
wrm-1	B0336.1a.2	STR_13348	8.42003117871552	STR length
B0344.1	B0344.1	STR_4395	6.94906640938578	STR length
B0344.1	B0344.1	STR_4628	7.01535412177093	STR length
B0344.1	B0344.1	STR_4689	8.91767020162164	STR length
B0391.10	B0391.10	STR_27385	12.2088588213305	STR length
B0391.10	B0391.10	STR_27396	16.4681710435548	STR length
B0391.10	B0391.10	STR_27424	13.192875482034	STR length
B0391.10	B0391.10	STR_27425	9.46473036219968	STR length
B0391.10	B0391.10	STR_27434	10.1171951407204	STR length
B0391.10	B0391.10	STR_27438	17.4355927654152	STR length
B0391.10	B0391.10	STR_27449	12.9628123998764	STR length
B0391.10	B0391.10	STR_27481	10.8925802604722	STR length
B0391.10	B0391.10	STR_27489	7.96768697055833	STR length
B0391.10	B0391.10	STR_27547	13.6634778690787	STR length
B0391.10	B0391.10	STR_27573	15.9722292679238	STR length
B0391.10	B0391.10	STR_27578	8.37359795706877	STR length
B0391.10	B0391.10	STR_27579	13.9472124308371	STR length
B0391.10	B0391.10	STR_27688	18.0498638263834	STR length
B0391.10	B0391.10	STR_27727	17.6829812333696	STR length
B0391.10	B0391.10	STR_27839	7.07817625299536	STR length
B0391.10	B0391.10	STR_27897	9.23374908126064	STR length
B0391.10	B0391.10	STR_27905	9.02821782075588	STR length
B0391.10	B0391.10	STR_27912	7.2760521093571	STR length
B0391.10	B0391.10	STR_27916	8.11247747577575	STR length
B0391.10	B0391.10	STR_27926	9.75429349642058	STR length
B0391.10	B0391.10	STR_27939	8.88796598929911	STR length
B0391.10	B0391.10	STR_27950	8.97903202331752	STR length
B0391.10	B0391.10	STR_27975	13.105073230465	STR length
B0391.10	B0391.10	STR_27980	7.14431052663326	STR length
B0391.10	B0391.10	STR_27993	8.58599579971294	STR length
B0391.10	B0391.10	STR_27994	9.35709508189807	STR length
B0391.10	B0391.10	STR_28039	11.1221504565546	STR length
B0391.10	B0391.10	STR_28195	8.60608425146703	STR length
B0391.10	B0391.10	STR_28197	7.89429643962197	STR length
B0391.10	B0391.10	STR_28201	6.97622389016632	STR length
B0391.10	B0391.10	STR_28238	6.97527874640844	STR length
B0391.10	B0391.10	STR_28247	10.7339466272882	STR length
B0391.10	B0391.10	STR_28253	6.86720590075171	STR length
B0391.10	B0391.10	STR_28274	7.45105221607523	STR length
B0391.10	B0391.10	STR_28294	7.94559332782024	STR length
B0391.10	B0391.10	STR_28404	8.14454341982566	STR length
B0391.10	B0391.10	STR_28462	7.30189927508672	STR length
B0391.10	B0391.10	STR_28468	7.0649787027544	STR length
B0393.5	B0393.5.1	STR_24917	7.47237850517538	STR length
B0416.4	B0416.4.1	STR_29168	11.0078808736591	STR length
B0416.4	B0416.4.1	STR_30026	8.76650261575232	STR length
B0416.4	B0416.4.1	STR_30196	7.06802029641507	STR length
B0416.4	B0416.4.1	STR_30311	8.21362399743479	STR length
fbxb-119	B0462.3.1	STR_27108	7.6595668436667	STR length
fbxb-119	B0462.3.1	STR_27129	8.62659730573707	STR length
fbxb-119	B0462.3.1	STR_27146	17.488212229104	STR length
fbxb-119	B0462.3.1	STR_27159	8.88886459705054	STR length
fbxb-119	B0462.3.1	STR_27183	11.7966229462369	STR length
fbxb-119	B0462.3.1	STR_7601	7.9025996772054	STR length
pgl-2	B0523.3.2	STR_12399	7.22059156656377	STR length
pgl-2	B0523.3.2	STR_12860	8.96059760591286	STR length
pgl-2	B0523.3.2	STR_13240	9.1148008613315	STR length
unc-30	B0564.10a.1	STR_28832	8.14522968791709	STR length
oxa-1	C01A2.3.2	STR_25031	7.52138184445403	STR length
oxa-1	C01A2.3.2	STR_25061	7.53786872097976	STR length
oxa-1	C01A2.3.2	STR_25066	7.36696996277696	STR length
oxa-1	C01A2.3.2	STR_3734	9.12421862456391	STR length
oxa-1	C01A2.3.2	STR_4093	9.02581921667926	STR length
oxa-1	C01A2.3.2	STR_4452	6.88417609480611	STR length
oxa-1	C01A2.3.2	STR_5585	7.27372688069552	STR length
C01G12.12	C01G12.12	STR_29396	9.19971142531883	STR length
C01G12.12	C01G12.12	STR_29622	10.9640896110977	STR length
C01G12.12	C01G12.12	STR_29761	11.5812221942386	STR length
C03B1.14	C03B1.14.2	STR_28594	7.57141957459117	STR length
C03B1.14	C03B1.14.2	STR_28835	8.29032810530278	STR length
C03B1.14	C03B1.14.2	STR_28843	21.5397490668806	STR length
C03B1.14	C03B1.14.2	STR_28854	15.603075779795	STR length
C03B1.14	C03B1.14.2	STR_28855	15.3795323142606	STR length
C03B1.14	C03B1.14.2	STR_28874	18.4333711827942	STR length
C03B1.14	C03B1.14.2	STR_28900	14.8621261671227	STR length
C03B1.14	C03B1.14.2	STR_28926	7.30972428984565	STR length
C03B1.14	C03B1.14.2	STR_28957	25.3573223306852	STR length
C03B1.14	C03B1.14.2	STR_28968	25.5648871057329	STR length
C03B1.14	C03B1.14.2	STR_29001	26.3183849599798	STR length
C03B1.14	C03B1.14.2	STR_29002	8.91317698567969	STR length
C03B1.14	C03B1.14.2	STR_29032	13.2342085113577	STR length
C03B1.14	C03B1.14.2	STR_29073	9.08176232738583	STR length
C03B1.14	C03B1.14.2	STR_29074	23.8283361536236	STR length
C03B1.14	C03B1.14.2	STR_29131	29.3777031106369	STR length
C03B1.14	C03B1.14.2	STR_29142	19.0428476679824	STR length
C03B1.14	C03B1.14.2	STR_29147	18.5694944171082	STR length
C03B1.14	C03B1.14.2	STR_29151	17.8852060108934	STR length
C03B1.14	C03B1.14.2	STR_29156	22.5453040991766	STR length
C03B1.14	C03B1.14.2	STR_29157	31.2743103097537	STR length
C03B1.14	C03B1.14.2	STR_29171	16.1478419868165	STR length
C03B1.14	C03B1.14.2	STR_29174	15.5521341112199	STR length
C03B1.14	C03B1.14.2	STR_29190	24.2592557613602	STR length
C03B1.14	C03B1.14.2	STR_29251	11.2147661517652	STR length
C03B1.14	C03B1.14.2	STR_29271	35.1775246978374	STR length
C03B1.14	C03B1.14.2	STR_29296	28.2942099226561	STR length
C03B1.14	C03B1.14.2	STR_29307	31.6056120995126	STR length
C03B1.14	C03B1.14.2	STR_29314	15.3073344217485	STR length
C03B1.14	C03B1.14.2	STR_29336	12.7118511417515	STR length
C03B1.14	C03B1.14.2	STR_29341	26.8616869110009	STR length
C03B1.14	C03B1.14.2	STR_29388	14.0292965165463	STR length
C03B1.14	C03B1.14.2	STR_29392	15.1260791513781	STR length
C03B1.14	C03B1.14.2	STR_29433	18.3478419051616	STR length
C03B1.14	C03B1.14.2	STR_29436	30.3247256085376	STR length
C03B1.14	C03B1.14.2	STR_29463	14.1406556484133	STR length
C03B1.14	C03B1.14.2	STR_29466	14.7576771793601	STR length
C03B1.14	C03B1.14.2	STR_29499	19.6003600940827	STR length
C03B1.14	C03B1.14.2	STR_29507	14.7184230481166	STR length
C03B1.14	C03B1.14.2	STR_29510	28.6377154982608	STR length
C03B1.14	C03B1.14.2	STR_29520	23.0671875405951	STR length
C03B1.14	C03B1.14.2	STR_29621	22.8546335442856	STR length
C03B1.14	C03B1.14.2	STR_29625	20.4281572969032	STR length
C03B1.14	C03B1.14.2	STR_29716	14.0480475174435	STR length
C03B1.14	C03B1.14.2	STR_29732	13.5952415112201	STR length
C03B1.14	C03B1.14.2	STR_29733	13.5273114496007	STR length
C03B1.14	C03B1.14.2	STR_29735	19.9701781451183	STR length
C03B1.14	C03B1.14.2	STR_29797	18.4555395156416	STR length
C03B1.14	C03B1.14.2	STR_29810	8.86616229057912	STR length
C03B1.14	C03B1.14.2	STR_29877	17.8666972326471	STR length
C03B1.14	C03B1.14.2	STR_29887	15.3278158090904	STR length
C03B1.14	C03B1.14.2	STR_29922	9.2188999384391	STR length
C03B1.14	C03B1.14.2	STR_29953	17.3460233121191	STR length
C03B1.14	C03B1.14.2	STR_29954	10.5260764915196	STR length
C03B1.14	C03B1.14.2	STR_29959	10.7935825664495	STR length
C03B1.14	C03B1.14.2	STR_30004	11.1440038615712	STR length
C03B1.14	C03B1.14.2	STR_30005	11.9962339616954	STR length
C03B1.14	C03B1.14.2	STR_30311	7.03183828026149	STR length
C03B1.14	C03B1.14.2	STR_30329	8.1729306421667	STR length
C03B1.14	C03B1.14.2	STR_30413	9.36262312953404	STR length
npp-14	C03D6.4.2	STR_29168	7.37012913749865	STR length
npp-14	C03D6.4.2	STR_30000	7.07981623653405	STR length
clec-223	C03E10.5.1	STR_10679	8.939558448568	STR length
clec-223	C03E10.5.1	STR_10724	7.43076574020695	STR length
nspc-3	C03G5.10.1	STR_29074	8.45025550858518	STR length
nspc-3	C03G5.10.1	STR_29109	11.420437214983	STR length
nspc-3	C03G5.10.1	STR_29124	8.65108768343747	STR length
nspc-3	C03G5.10.1	STR_29131	13.4947311858512	STR length
nspc-3	C03G5.10.1	STR_29142	7.03927429647359	STR length
nspc-3	C03G5.10.1	STR_29151	7.6922196351379	STR length
nspc-3	C03G5.10.1	STR_29157	7.37379033731781	STR length
nspc-3	C03G5.10.1	STR_29171	9.15334554521743	STR length
nspc-3	C03G5.10.1	STR_29178	9.09744076982054	STR length
nspc-3	C03G5.10.1	STR_29217	6.89221574602825	STR length
nspc-3	C03G5.10.1	STR_29218	8.75095945521676	STR length
nspc-3	C03G5.10.1	STR_29251	9.42731999090883	STR length
nspc-3	C03G5.10.1	STR_29271	8.22875982073358	STR length
nspc-3	C03G5.10.1	STR_29282	13.6368995335247	STR length
nspc-3	C03G5.10.1	STR_29296	7.82969869852577	STR length
nspc-3	C03G5.10.1	STR_29306	8.61227827842986	STR length
nspc-3	C03G5.10.1	STR_29307	19.2452175414684	STR length
nspc-3	C03G5.10.1	STR_29314	9.91829750388583	STR length
nspc-3	C03G5.10.1	STR_29323	9.70825653025979	STR length
nspc-3	C03G5.10.1	STR_29341	10.7604717932271	STR length
nspc-3	C03G5.10.1	STR_29351	11.221310397403	STR length
nspc-3	C03G5.10.1	STR_29352	7.49186910570181	STR length
nspc-3	C03G5.10.1	STR_29363	14.0937371453356	STR length
nspc-3	C03G5.10.1	STR_29396	8.84288498022846	STR length
nspc-3	C03G5.10.1	STR_29436	9.08476116183953	STR length
nspc-3	C03G5.10.1	STR_29499	7.64289777323569	STR length
nspc-3	C03G5.10.1	STR_29510	10.037356873257	STR length
nspc-3	C03G5.10.1	STR_29520	9.9916489438757	STR length
nspc-3	C03G5.10.1	STR_29538	10.3176420923824	STR length
nspc-3	C03G5.10.1	STR_29556	9.69702470037146	STR length
nspc-3	C03G5.10.1	STR_29608	12.1805921430456	STR length
nspc-3	C03G5.10.1	STR_29625	7.05181923030077	STR length
nspc-3	C03G5.10.1	STR_29645	8.09833299503016	STR length
nspc-5	C03G5.12.1	STR_29056	11.016553646442	STR length
nspc-5	C03G5.12.1	STR_29058	12.8345292086888	STR length
nspc-5	C03G5.12.1	STR_29093	7.15679462634782	STR length
nspc-5	C03G5.12.1	STR_29098	8.05232219582956	STR length
nspc-5	C03G5.12.1	STR_29131	7.5949377763155	STR length
nspc-5	C03G5.12.1	STR_29149	21.2805560417985	STR length
nspc-5	C03G5.12.1	STR_29151	17.0960181777438	STR length
nspc-5	C03G5.12.1	STR_29171	18.2771312398713	STR length
nspc-5	C03G5.12.1	STR_29188	9.21527385086184	STR length
nspc-5	C03G5.12.1	STR_29217	8.05759534135318	STR length
nspc-5	C03G5.12.1	STR_29218	8.01360139890613	STR length
nspc-5	C03G5.12.1	STR_29228	15.4376312489095	STR length
nspc-5	C03G5.12.1	STR_29251	14.1514646819095	STR length
nspc-5	C03G5.12.1	STR_29306	7.41051875430574	STR length
nspc-5	C03G5.12.1	STR_29307	12.587385457373	STR length
nspc-5	C03G5.12.1	STR_29309	19.2068372829606	STR length
nspc-5	C03G5.12.1	STR_29323	11.0023526519602	STR length
nspc-5	C03G5.12.1	STR_29341	11.5490893405856	STR length
nspc-5	C03G5.12.1	STR_29351	16.6149145765645	STR length
nspc-5	C03G5.12.1	STR_29352	7.08725241082762	STR length
nspc-5	C03G5.12.1	STR_29398	13.0027611207677	STR length
nspc-5	C03G5.12.1	STR_29406	15.5134475079126	STR length
nspc-5	C03G5.12.1	STR_29413	13.7581083496091	STR length
nspc-5	C03G5.12.1	STR_29449	15.4580276552726	STR length
nspc-5	C03G5.12.1	STR_29460	18.7582242559875	STR length
nspc-5	C03G5.12.1	STR_29464	10.0066833268729	STR length
nspc-5	C03G5.12.1	STR_29465	13.511258731182	STR length
nspc-5	C03G5.12.1	STR_29490	19.4212906397955	STR length
nspc-5	C03G5.12.1	STR_29520	14.4235069097768	STR length
nspc-5	C03G5.12.1	STR_29538	10.0180996072776	STR length
nspc-5	C03G5.12.1	STR_29556	13.3005639187241	STR length
nspc-5	C03G5.12.1	STR_29612	17.2773008603609	STR length
nspc-5	C03G5.12.1	STR_29637	11.9367551554861	STR length
nspc-5	C03G5.12.1	STR_29645	8.7818446674085	STR length
nspc-5	C03G5.12.1	STR_29651	11.9727974786881	STR length
nspc-5	C03G5.12.1	STR_29738	8.81372955863613	STR length
nspc-5	C03G5.12.1	STR_29793	10.1734301590863	STR length
nspc-5	C03G5.12.1	STR_29843	10.6852214883118	STR length
nspc-5	C03G5.12.1	STR_29850	9.87667392471863	STR length
nspc-5	C03G5.12.1	STR_29855	11.345402655606	STR length
nspc-5	C03G5.12.1	STR_29869	8.16848434126521	STR length
nspc-5	C03G5.12.1	STR_29947	10.9963531020424	STR length
nspc-5	C03G5.12.1	STR_29955	12.4811912615958	STR length
nspc-5	C03G5.12.1	STR_29972	10.8875969353173	STR length
nspc-5	C03G5.12.1	STR_29975	9.69252317501863	STR length
nspc-6	C03G5.13.1	STR_23050	8.7511439722587	STR length
nspc-6	C03G5.13.1	STR_23268	8.77771305757721	STR length
nspc-6	C03G5.13.1	STR_23282	7.68575065003983	STR length
nspc-6	C03G5.13.1	STR_23295	11.0119572688671	STR length
nspc-6	C03G5.13.1	STR_23308	7.66925556177701	STR length
nspc-6	C03G5.13.1	STR_23325	7.53897511955425	STR length
nspc-6	C03G5.13.1	STR_23380	9.26806465316835	STR length
nspc-6	C03G5.13.1	STR_23489	10.5201442057473	STR length
nspc-6	C03G5.13.1	STR_23507	8.19355248768617	STR length
nspc-6	C03G5.13.1	STR_23571	6.92141415131847	STR length
nspc-2	C03G5.9.1	STR_10204	7.31174360806866	STR length
nspc-2	C03G5.9.1	STR_22487	7.04230323335461	STR length
nspc-2	C03G5.9.1	STR_23050	7.83862824748905	STR length
nspc-2	C03G5.9.1	STR_23145	6.92759646296343	STR length
nspc-2	C03G5.9.1	STR_23268	7.91493600722321	STR length
nspc-2	C03G5.9.1	STR_23282	7.16104942712583	STR length
nspc-2	C03G5.9.1	STR_23295	11.5804613562118	STR length
nspc-2	C03G5.9.1	STR_23308	7.15057631212571	STR length
nspc-2	C03G5.9.1	STR_23325	6.96558715681516	STR length
nspc-2	C03G5.9.1	STR_23380	8.77921061450982	STR length
nspc-2	C03G5.9.1	STR_23401	7.36133700870352	STR length
nspc-2	C03G5.9.1	STR_23489	9.08734889679724	STR length
nspc-2	C03G5.9.1	STR_23507	7.73687120225092	STR length
nspc-2	C03G5.9.1	STR_23571	8.18800531593852	STR length
nspc-2	C03G5.9.1	STR_23867	8.20167585535763	STR length
nspc-2	C03G5.9.1	STR_24036	10.6781492045597	STR length
nspc-2	C03G5.9.1	STR_24042	9.87867762838105	STR length
nspc-2	C03G5.9.1	STR_24091	8.06569939114181	STR length
nspc-2	C03G5.9.1	STR_24097	13.3251259394855	STR length
nspc-2	C03G5.9.1	STR_24190	10.5003790460816	STR length
nspc-2	C03G5.9.1	STR_24200	8.04420395806257	STR length
nspc-2	C03G5.9.1	STR_24333	11.8739848254596	STR length
nspc-2	C03G5.9.1	STR_24349	15.7805271509717	STR length
nspc-2	C03G5.9.1	STR_24365	8.2998182260848	STR length
nspc-2	C03G5.9.1	STR_24386	7.47588668565398	STR length
nspc-2	C03G5.9.1	STR_24399	11.5817201744069	STR length
nspc-2	C03G5.9.1	STR_24405	10.9755424952474	STR length
nspc-2	C03G5.9.1	STR_24482	11.122959025828	STR length
nspc-2	C03G5.9.1	STR_24524	12.0667391915233	STR length
nspc-2	C03G5.9.1	STR_24534	7.40951596334967	STR length
nspc-2	C03G5.9.1	STR_24537	9.01763273363991	STR length
nspc-2	C03G5.9.1	STR_24546	23.0504126841517	STR length
nspc-2	C03G5.9.1	STR_24584	9.25743517771205	STR length
nspc-2	C03G5.9.1	STR_24622	7.1683212003133	STR length
nspc-2	C03G5.9.1	STR_24625	12.5115858482151	STR length
nspc-2	C03G5.9.1	STR_24664	8.07737884985536	STR length
nspc-2	C03G5.9.1	STR_24668	8.77072079808101	STR length
nspc-2	C03G5.9.1	STR_24673	8.90895809587621	STR length
nspc-2	C03G5.9.1	STR_24695	8.51745993639931	STR length
nspc-2	C03G5.9.1	STR_24724	6.94900388897403	STR length
nspc-2	C03G5.9.1	STR_24734	8.19741137846775	STR length
nspc-2	C03G5.9.1	STR_24786	8.08375198101635	STR length
nspc-2	C03G5.9.1	STR_24788	11.3305732312101	STR length
nspc-2	C03G5.9.1	STR_24790	6.91927593790188	STR length
nspc-2	C03G5.9.1	STR_24803	8.29228492439234	STR length
nspc-2	C03G5.9.1	STR_24841	9.48964758652401	STR length
nspc-2	C03G5.9.1	STR_24850	6.89191226507979	STR length
nspc-2	C03G5.9.1	STR_24882	8.0429338705453	STR length
nspc-2	C03G5.9.1	STR_24894	9.70854049719593	STR length
nspc-2	C03G5.9.1	STR_24899	9.00666231313168	STR length
nspc-2	C03G5.9.1	STR_24910	8.19489826301964	STR length
nspc-2	C03G5.9.1	STR_24958	8.79683450621046	STR length
nspc-2	C03G5.9.1	STR_24991	8.22769448468565	STR length
nspc-2	C03G5.9.1	STR_24994	8.48736487281146	STR length
nspc-2	C03G5.9.1	STR_25010	7.63631423347045	STR length
nspc-2	C03G5.9.1	STR_25088	8.8203342509673	STR length
nspc-2	C03G5.9.1	STR_9664	10.1302354704424	STR length
nspc-2	C03G5.9.1	STR_9692	9.27139553728293	STR length
cyp-35A2	C03G6.15.1	STR_6905	9.48783135170357	STR length
cyp-35A2	C03G6.15.1	STR_6968	9.3922061304106	STR length
cyp-35A2	C03G6.15.1	STR_6980	9.42958645867838	STR length
cyp-35A2	C03G6.15.1	STR_7021	8.25983704491177	STR length
cyp-35A2	C03G6.15.1	STR_7041	10.5692379818896	STR length
cyp-35A2	C03G6.15.1	STR_7080	9.3172163900403	STR length
cyp-35A2	C03G6.15.1	STR_7086	8.78233759797429	STR length
cyp-35A2	C03G6.15.1	STR_7100	8.32450119155721	STR length
cyp-35A2	C03G6.15.1	STR_7139	9.23764302266664	STR length
cyp-35A2	C03G6.15.1	STR_7244	8.0209401390926	STR length
cyp-35A2	C03G6.15.1	STR_7557	7.04249461512735	STR length
C04C3.7	C04C3.7.1	STR_4094	8.02104607401375	STR length
C04C3.7	C04C3.7.1	STR_4449	7.9590140829873	STR length
C04C3.7	C04C3.7.1	STR_4589	11.498804047956	STR length
C04C3.7	C04C3.7.1	STR_4601	7.75083603970929	STR length
C04C3.7	C04C3.7.1	STR_4644	8.17334947603293	STR length
rnh-1.3	C04F12.9.2	STR_25061	6.93057522689428	STR length
rnh-1.3	C04F12.9.2	STR_25066	7.76282108485688	STR length
rnh-1.3	C04F12.9.2	STR_25243	8.48865545452672	STR length
rnh-1.3	C04F12.9.2	STR_25429	7.6205431836439	STR length
ugt-63	C04F5.7.1	STR_27166	6.86392979328283	STR length
C04G2.10	C04G2.10a.1	STR_19488	8.1748949332036	STR length
msp-36	C04G2.4.1	STR_23295	7.06866201969277	STR length
msp-36	C04G2.4.1	STR_24097	7.12815317280817	STR length
msp-36	C04G2.4.1	STR_24190	10.7266339820005	STR length
msp-36	C04G2.4.1	STR_24349	10.857675292675	STR length
msp-36	C04G2.4.1	STR_24365	8.16641749566172	STR length
msp-36	C04G2.4.1	STR_24399	6.89913623111191	STR length
msp-36	C04G2.4.1	STR_24494	6.96569711003077	STR length
msp-36	C04G2.4.1	STR_24524	7.65697031587221	STR length
msp-36	C04G2.4.1	STR_24546	9.78353965486187	STR length
msp-36	C04G2.4.1	STR_24550	6.9443336511089	STR length
msp-36	C04G2.4.1	STR_24622	8.17911495496826	STR length
msp-36	C04G2.4.1	STR_24910	8.37110870244655	STR length
C04G2.5	C04G2.5.1	STR_19328	8.15219511770696	STR length
C04G2.5	C04G2.5.1	STR_19343	7.03635253090427	STR length
C04G6.6	C04G6.6.1	STR_21039	7.04547726105652	STR length
hyls-1	C05C8.9b.2	STR_12992	7.94812497199314	STR length
hyls-1	C05C8.9b.2	STR_13057	7.02423702403429	STR length
hyls-1	C05C8.9b.2	STR_13083	6.86651522681235	STR length
hyls-1	C05C8.9b.2	STR_13099	8.0430226320982	STR length
mel-32	C05D11.11a.2	STR_30092	7.2131442294437	STR length
mel-32	C05D11.11a.2	STR_30134	8.08863849520593	STR length
mel-32	C05D11.11a.2	STR_30171	7.69617024578387	STR length
mel-32	C05D11.11a.2	STR_30172	7.96007353871863	STR length
mel-32	C05D11.11a.2	STR_30195	7.55870321924202	STR length
mel-32	C05D11.11a.2	STR_30196	8.04545654078559	STR length
mel-32	C05D11.11a.2	STR_30213	9.13233779087573	STR length
mel-32	C05D11.11a.2	STR_30214	9.77897967374993	STR length
mel-32	C05D11.11a.2	STR_30224	10.2405754388302	STR length
mel-32	C05D11.11a.2	STR_30228	8.75466807678193	STR length
mel-32	C05D11.11a.2	STR_30260	9.22425288670036	STR length
C05D12.5	C05D12.5.1	STR_18270	8.03357668615399	STR length
C05D12.5	C05D12.5.1	STR_18708	7.02604437186826	STR length
C05D9.9	C05D9.9a.1	STR_20924	7.54755290321118	STR length
lnp-1	C05E11.1b.1	STR_19743	7.06365436035897	STR length
C05E11.3	C05E11.3b.1	STR_1792	7.49396762204443	STR length
C05E11.3	C05E11.3b.1	STR_1952	7.28095740470015	STR length
C05E11.3	C05E11.3b.1	STR_2032	7.36821127197163	STR length
C05E11.3	C05E11.3b.1	STR_2191	12.9489263616055	STR length
C05E11.3	C05E11.3b.1	STR_2242	13.267053437597	STR length
C05E11.3	C05E11.3b.1	STR_2290	9.24579084456728	STR length
C05E11.3	C05E11.3b.1	STR_3276	9.03201952634958	STR length
C05E11.3	C05E11.3b.1	STR_9973	7.98569879435572	STR length
C06C3.4	C06C3.4.1	STR_20916	7.31885573908841	STR length
C06C3.4	C06C3.4.1	STR_20924	7.60727207341889	STR length
C06C3.7	C06C3.7.1	STR_18259	6.9152383747273	STR length
C06C3.7	C06C3.7.1	STR_18270	10.7589840588336	STR length
C06C3.7	C06C3.7.1	STR_18282	7.43472031966629	STR length
C06C3.9	C06C3.9	STR_7699	9.61774371099281	STR length
C06C3.9	C06C3.9	STR_7705	8.16066359835358	STR length
C06C3.9	C06C3.9	STR_7796	8.08241775784044	STR length
C06C3.9	C06C3.9	STR_7815	13.5992804921024	STR length
C06C3.9	C06C3.9	STR_7817	15.7216374376887	STR length
C06C3.9	C06C3.9	STR_7822	10.6493313530371	STR length
C06C3.9	C06C3.9	STR_7829	7.86264921676599	STR length
C06C3.9	C06C3.9	STR_7842	11.2870754721011	STR length
C06C3.9	C06C3.9	STR_7854	8.2262294794485	STR length
C06C3.9	C06C3.9	STR_7874	14.8180572631182	STR length
C06C3.9	C06C3.9	STR_7886	7.57361695358862	STR length
C06C3.9	C06C3.9	STR_7888	9.4453452805962	STR length
C06C3.9	C06C3.9	STR_7903	15.055398703593	STR length
C06C3.9	C06C3.9	STR_7909	12.0829836316576	STR length
C06C3.9	C06C3.9	STR_7911	8.83442511549048	STR length
C06C3.9	C06C3.9	STR_7926	11.1329303927867	STR length
C06C3.9	C06C3.9	STR_7994	14.0764311940431	STR length
C06C3.9	C06C3.9	STR_8002	12.2911016112644	STR length
C06C3.9	C06C3.9	STR_8004	6.91241552303873	STR length
C06C3.9	C06C3.9	STR_8029	10.6275668401503	STR length
C06C3.9	C06C3.9	STR_8076	12.3311940836778	STR length
C06C3.9	C06C3.9	STR_8084	12.7189031229612	STR length
C06C3.9	C06C3.9	STR_8121	7.64591290097417	STR length
C06C3.9	C06C3.9	STR_8131	13.722096848514	STR length
C06C3.9	C06C3.9	STR_8139	9.51646347134659	STR length
C06C3.9	C06C3.9	STR_8194	15.1015607092024	STR length
C06C3.9	C06C3.9	STR_8202	13.4827177441045	STR length
C06C3.9	C06C3.9	STR_8204	9.81664599021037	STR length
C06C3.9	C06C3.9	STR_8215	13.539820767801	STR length
C06C3.9	C06C3.9	STR_8252	10.6761291616927	STR length
C06C3.9	C06C3.9	STR_8269	11.468572541988	STR length
C06C3.9	C06C3.9	STR_8310	10.4627478020264	STR length
C06C3.9	C06C3.9	STR_8350	13.4725028380734	STR length
C06C3.9	C06C3.9	STR_8354	14.4946907793541	STR length
C06C3.9	C06C3.9	STR_8365	13.8473376850739	STR length
C06C3.9	C06C3.9	STR_8366	13.6059882411602	STR length
C06C3.9	C06C3.9	STR_8371	11.5030825919693	STR length
C06C3.9	C06C3.9	STR_8459	10.4371809435089	STR length
C06C3.9	C06C3.9	STR_8499	7.45219113209764	STR length
C06C3.9	C06C3.9	STR_8510	9.12494583023434	STR length
C06C3.9	C06C3.9	STR_8519	9.77478843409493	STR length
C06C3.9	C06C3.9	STR_8538	11.0823279071376	STR length
C06C3.9	C06C3.9	STR_8560	9.30783756065041	STR length
C06C3.9	C06C3.9	STR_8578	8.43225367008155	STR length
C06C3.9	C06C3.9	STR_8592	13.0306485277652	STR length
C06C3.9	C06C3.9	STR_8596	9.53217422638019	STR length
C06C3.9	C06C3.9	STR_8599	13.5996573718753	STR length
C06C3.9	C06C3.9	STR_8658	11.5642065261943	STR length
C06C3.9	C06C3.9	STR_8660	7.75624097168548	STR length
C06C3.9	C06C3.9	STR_8661	12.5505869676606	STR length
C06C3.9	C06C3.9	STR_8669	10.5706846055446	STR length
C06C3.9	C06C3.9	STR_8704	9.75334744492246	STR length
C06C3.9	C06C3.9	STR_8798	10.045352413036	STR length
C06C3.9	C06C3.9	STR_8799	9.81663417656268	STR length
C06C3.9	C06C3.9	STR_8807	10.5861530786909	STR length
C06C3.9	C06C3.9	STR_8821	11.9329290991583	STR length
C06C3.9	C06C3.9	STR_8846	9.61962172791983	STR length
C06C3.9	C06C3.9	STR_8868	9.80323091367165	STR length
C06C3.9	C06C3.9	STR_8899	7.60307770587466	STR length
C06C3.9	C06C3.9	STR_8901	14.0446407863648	STR length
C06C3.9	C06C3.9	STR_8932	7.2820892819054	STR length
C06C3.9	C06C3.9	STR_8941	8.69819540197988	STR length
C06C3.9	C06C3.9	STR_8969	8.87604162435878	STR length
C06E4.3	C06E4.3.1	STR_18736	7.56833721999135	STR length
C06E4.3	C06E4.3.1	STR_18739	7.68843147135019	STR length
C06E4.3	C06E4.3.1	STR_18825	8.5900895088111	STR length
C06E4.3	C06E4.3.1	STR_18956	9.04008660451466	STR length
C06E7.4	C06E7.4a.2	STR_24546	6.95441613762133	STR length
trxr-1	C06G3.7b.1	STR_18068	6.86273455609126	STR length
tlk-1	C07A9.3c.1	STR_7699	9.68901820929639	STR length
tlk-1	C07A9.3c.1	STR_7815	8.41231285670894	STR length
tlk-1	C07A9.3c.1	STR_7817	7.11452122787311	STR length
tlk-1	C07A9.3c.1	STR_7822	8.92346749955027	STR length
tlk-1	C07A9.3c.1	STR_7842	8.80474055069918	STR length
tlk-1	C07A9.3c.1	STR_7874	6.92706705106005	STR length
tlk-1	C07A9.3c.1	STR_7903	7.73418955390297	STR length
tlk-1	C07A9.3c.1	STR_7909	7.81150302768883	STR length
tlk-1	C07A9.3c.1	STR_7994	7.50384714605505	STR length
tlk-1	C07A9.3c.1	STR_8002	8.52686624326368	STR length
set-3	C07A9.7b.1	STR_13399	12.1849537476459	STR length
set-3	C07A9.7b.1	STR_13545	8.72553293994599	STR length
set-3	C07A9.7b.1	STR_13656	8.77861861818809	STR length
set-3	C07A9.7b.1	STR_13676	7.63163635472806	STR length
set-3	C07A9.7b.1	STR_13678	11.3710635416899	STR length
set-3	C07A9.7b.1	STR_13691	7.25938094672892	STR length
set-3	C07A9.7b.1	STR_13757	7.17990056976468	STR length
set-3	C07A9.7b.1	STR_13760	10.0993512836958	STR length
set-3	C07A9.7b.1	STR_13855	6.91151248787846	STR length
set-3	C07A9.7b.1	STR_13901	9.41961046307976	STR length
set-3	C07A9.7b.1	STR_13904	11.0728464493108	STR length
set-3	C07A9.7b.1	STR_13942	10.1056274772744	STR length
set-3	C07A9.7b.1	STR_13973	11.7957886610878	STR length
C07D8.2	C07D8.2	STR_6061	8.84107563898625	STR length
C07G1.7	C07G1.7.1	STR_12424	10.6592691304123	STR length
C07G1.7	C07G1.7.1	STR_12429	9.20637319625819	STR length
C07G1.7	C07G1.7.1	STR_12439	9.05775608778386	STR length
C07G1.7	C07G1.7.1	STR_12479	8.77654055549405	STR length
C07G1.7	C07G1.7.1	STR_12614	7.99120994493316	STR length
C07G1.7	C07G1.7.1	STR_12641	7.42395155865413	STR length
C07G1.7	C07G1.7.1	STR_12754	11.4790240020016	STR length
C07G1.7	C07G1.7.1	STR_12801	13.6619711184403	STR length
C07G1.7	C07G1.7.1	STR_12860	8.86790159615544	STR length
C07G1.7	C07G1.7.1	STR_13258	7.07499458671893	STR length
C07H6.2	C07H6.2.1	STR_13901	7.59747277229665	STR length
lin-39	C07H6.7.1	STR_24897	7.6382348624113	STR length
C08A9.10	C08A9.10.2	STR_31433	14.0167558676642	STR length
C08A9.10	C08A9.10.2	STR_31552	7.20943021780444	STR length
C08A9.10	C08A9.10.2	STR_31604	7.23676399763703	STR length
C08A9.10	C08A9.10.2	STR_31743	6.90440218567024	STR length
C08A9.10	C08A9.10.2	STR_31801	7.96380700729561	STR length
C08A9.10	C08A9.10.2	STR_31840	7.46836177097505	STR length
fbxa-159	C08E3.11	STR_10204	7.44499094562839	STR length
fbxa-159	C08E3.11	STR_10238	12.3106828854248	STR length
fbxa-159	C08E3.11	STR_10247	7.17913575182902	STR length
fbxa-159	C08E3.11	STR_10275	7.10638947474747	STR length
fbxa-159	C08E3.11	STR_10293	7.3121034729611	STR length
fbxa-159	C08E3.11	STR_10342	7.3121034729611	STR length
fbxa-159	C08E3.11	STR_10503	7.04608459395855	STR length
fbxa-159	C08E3.11	STR_10531	7.3121034729611	STR length
fbxa-159	C08E3.11	STR_10628	7.03954436963022	STR length
fbxa-159	C08E3.11	STR_10713	6.97952667725161	STR length
fbxa-159	C08E3.11	STR_23489	7.37855704826122	STR length
fbxa-159	C08E3.11	STR_24091	7.37855704826122	STR length
fbxa-159	C08E3.11	STR_24200	7.37855704826122	STR length
fbxa-159	C08E3.11	STR_24260	7.3121034729611	STR length
fbxa-159	C08E3.11	STR_24349	7.24562983834778	STR length
fbxa-159	C08E3.11	STR_24456	7.24562983834778	STR length
fbxa-159	C08E3.11	STR_24546	7.44499094562839	STR length
fbxa-159	C08E3.11	STR_24630	7.3121034729611	STR length
fbxa-159	C08E3.11	STR_24912	6.97952667725161	STR length
fbxa-159	C08E3.11	STR_28787	7.06067051533974	STR length
fbxa-159	C08E3.11	STR_28832	8.69504284350578	STR length
fbxa-159	C08E3.11	STR_28966	9.35888515188197	STR length
fbxa-159	C08E3.11	STR_29006	7.24562983834778	STR length
fbxa-159	C08E3.11	STR_29013	7.37855704826122	STR length
fbxa-159	C08E3.11	STR_29015	6.97952667725161	STR length
fbxa-159	C08E3.11	STR_29175	7.44499094562839	STR length
fbxa-159	C08E3.11	STR_29537	7.4449909456284	STR length
fbxa-159	C08E3.11	STR_29784	7.3121034729611	STR length
fbxa-159	C08E3.11	STR_4840	12.4234062443065	STR length
fbxa-159	C08E3.11	STR_4989	13.5788263718845	STR length
fbxa-159	C08E3.11	STR_5603	7.24562983834778	STR length
fbxa-160	C08E3.12.1	STR_10238	8.79862603818199	STR length
fbxa-160	C08E3.12.1	STR_4840	9.26365462393577	STR length
C08F1.10	C08F1.10.1	STR_9689	7.46352232575402	STR length
math-2	C08F1.1	STR_24994	8.15772177797306	STR length
math-2	C08F1.1	STR_25159	6.98117772542581	STR length
math-2	C08F1.1	STR_5203	12.2204127299962	STR length
math-2	C08F1.1	STR_5233	7.31187221717892	STR length
C08F8.15	C08F8.15.1	STR_19067	8.5876860853352	STR length
C08F8.15	C08F8.15.1	STR_19264	7.54228859850357	STR length
C08F8.15	C08F8.15.1	STR_19328	7.7802787729496	STR length
C08F8.15	C08F8.15.1	STR_19365	7.94643219576414	STR length
C08F8.15	C08F8.15.1	STR_19475	8.14047231638199	STR length
C08F8.15	C08F8.15.1	STR_19532	7.08458686756294	STR length
C08F8.2	C08F8.2b.1	STR_24899	6.96032508818904	STR length
mboa-4	C08F8.4c.1	STR_27108	7.00457075784354	STR length
C08G5.3	C08G5.3b	STR_27108	12.4520442902624	STR length
C09E7.11	C09E7.11.1	STR_18474	7.4038586986494	STR length
mlt-10	C09E8.3.1	STR_24917	9.52103124731693	STR length
C09E9.1	C09E9.1d.1	STR_11851	8.20849365599125	STR length
C09E9.1	C09E9.1d.1	STR_24705	8.41887825915352	STR length
C09E9.1	C09E9.1d.1	STR_24801	7.29167441141562	STR length
C09E9.1	C09E9.1d.1	STR_24917	10.7840153611179	STR length
C09E9.1	C09E9.1d.1	STR_25061	6.95214138416032	STR length
C09E9.1	C09E9.1d.1	STR_25197	7.25489215234281	STR length
C09F9.2	C09F9.2.2	STR_9664	8.51649967355143	STR length
bli-1	C09G5.6.2	STR_24917	8.15163838173461	STR length
C09G9.1	C09G9.1c.1	STR_499	7.01697578321407	STR length
C10E2.5	C10E2.5.1	STR_30260	7.75251805098645	STR length
C10E2.5	C10E2.5.1	STR_30277	8.0862310371323	STR length
C10E2.5	C10E2.5.1	STR_30295	6.95912743816296	STR length
C10E2.5	C10E2.5.1	STR_30308	12.1165412226637	STR length
C10E2.5	C10E2.5.1	STR_30355	12.9591314241188	STR length
C10E2.5	C10E2.5.1	STR_30360	10.5478244947468	STR length
C10E2.5	C10E2.5.1	STR_30419	8.95960793027109	STR length
C10E2.5	C10E2.5.2	STR_29829	8.15354027644347	STR length
C10E2.5	C10E2.5.2	STR_30059	6.92354350802568	STR length
C10E2.5	C10E2.5.2	STR_30258	7.38563638303232	STR length
C10E2.5	C10E2.5.2	STR_30260	12.9147385851505	STR length
C10E2.5	C10E2.5.2	STR_30277	9.83415760087754	STR length
C10E2.5	C10E2.5.2	STR_30295	9.41898722425423	STR length
C10E2.5	C10E2.5.2	STR_30308	16.7572796185513	STR length
C10E2.5	C10E2.5.2	STR_30355	13.7208270644049	STR length
C10E2.5	C10E2.5.2	STR_30360	8.77933446578955	STR length
C10E2.5	C10E2.5.2	STR_30377	11.3387204106652	STR length
C10E2.5	C10E2.5.2	STR_30398	6.92678681048968	STR length
C10E2.5	C10E2.5.2	STR_30419	8.02557120428321	STR length
C10E2.5	C10E2.5.2	STR_30441	7.61759765549818	STR length
C10G11.6	C10G11.6b.1	STR_25066	8.3155958366944	STR length
nhr-28	C11G6.4a.2	STR_25066	7.08573736702004	STR length
C11H1.7	C11H1.7a.1	STR_5233	7.52773976612108	STR length
hsp-70	C12C8.1.1	STR_12915	8.1845987292783	STR length
hsp-70	C12C8.1.1	STR_17754	9.16671639702801	STR length
hsp-70	C12C8.1.1	STR_22478	9.08791794316412	STR length
hsp-70	C12C8.1.1	STR_23050	14.0761527655819	STR length
hsp-70	C12C8.1.1	STR_23325	9.07647267687802	STR length
hsp-70	C12C8.1.1	STR_23564	7.52908476187427	STR length
hsp-70	C12C8.1.1	STR_23892	12.8076240269242	STR length
hsp-70	C12C8.1.1	STR_23910	10.9477978965046	STR length
hsp-70	C12C8.1.1	STR_23955	8.9558804830235	STR length
hsp-70	C12C8.1.1	STR_24022	9.31396998373795	STR length
hsp-70	C12C8.1.1	STR_27447	7.40021576053658	STR length
hsp-70	C12C8.1.1	STR_27597	10.4666163315553	STR length
hsp-70	C12C8.1.1	STR_27627	7.23564750950666	STR length
hsp-70	C12C8.1.1	STR_27676	9.44675037766144	STR length
hsp-70	C12C8.1.1	STR_27688	7.98555733246376	STR length
hsp-70	C12C8.1.1	STR_27707	8.15781436983655	STR length
hsp-70	C12C8.1.1	STR_27886	10.6031255822727	STR length
hsp-70	C12C8.1.1	STR_27916	8.8608468796297	STR length
hsp-70	C12C8.1.1	STR_27945	10.137129740089	STR length
hsp-70	C12C8.1.1	STR_27947	14.2109600790896	STR length
hsp-70	C12C8.1.1	STR_27975	8.33078979184564	STR length
hsp-70	C12C8.1.1	STR_27995	10.2764015103582	STR length
hsp-70	C12C8.1.1	STR_27996	7.44864509423624	STR length
hsp-70	C12C8.1.1	STR_28077	7.03573951487275	STR length
hsp-70	C12C8.1.1	STR_28106	7.52935193725259	STR length
hsp-70	C12C8.1.1	STR_28147	6.90410648682876	STR length
hsp-70	C12C8.1.1	STR_28151	6.87554189732417	STR length
hsp-70	C12C8.1.1	STR_28189	7.32430899638304	STR length
hsp-70	C12C8.1.1	STR_28279	7.0533127903646	STR length
mrps-22	C14A4.14.1	STR_8233	8.62825823616524	STR length
mrps-22	C14A4.14.1	STR_8244	9.67656854553549	STR length
mrps-22	C14A4.14.1	STR_8269	7.08514073924778	STR length
algn-9	C14A4.3.2	STR_9389	7.06750058717553	STR length
C14A4.9	C14A4.9.1	STR_20924	7.17627610882525	STR length
C14A4.9	C14A4.9.1	STR_21039	7.58514579106299	STR length
pqn-13	C14C11.8b.1	STR_24917	8.40058798928999	STR length
C14C6.8	C14C6.8.1	STR_10490	6.93247450362897	STR length
C14C6.8	C14C6.8.1	STR_10503	9.14574218807491	STR length
C14C6.8	C14C6.8.1	STR_10606	8.25776418583895	STR length
got-2.2	C14F11.1.2	STR_29058	6.87714982229994	STR length
got-2.2	C14F11.1.2	STR_29149	9.41817592599152	STR length
got-2.2	C14F11.1.2	STR_29171	7.33665456246621	STR length
got-2.2	C14F11.1.2	STR_29228	9.38303627321124	STR length
got-2.2	C14F11.1.2	STR_29307	11.781026659525	STR length
got-2.2	C14F11.1.2	STR_29309	9.37819706559634	STR length
got-2.2	C14F11.1.2	STR_29341	7.85573806690273	STR length
got-2.2	C14F11.1.2	STR_29351	9.64442277427409	STR length
got-2.2	C14F11.1.2	STR_29398	10.8177044304333	STR length
got-2.2	C14F11.1.2	STR_29406	9.33505490435383	STR length
got-2.2	C14F11.1.2	STR_29413	9.89805825490192	STR length
got-2.2	C14F11.1.2	STR_29449	10.0741756546426	STR length
got-2.2	C14F11.1.2	STR_29460	14.409330257842	STR length
got-2.2	C14F11.1.2	STR_29465	10.1268577804184	STR length
got-2.2	C14F11.1.2	STR_29520	8.59055980437079	STR length
got-2.2	C14F11.1.2	STR_29612	9.23431843696483	STR length
got-2.2	C14F11.1.2	STR_29637	7.76277181423128	STR length
got-2.2	C14F11.1.2	STR_29644	7.29378825320127	STR length
got-2.2	C14F11.1.2	STR_29645	8.45089846002429	STR length
got-2.2	C14F11.1.2	STR_29651	10.2248281497191	STR length
C14F11.6	C14F11.6.1	STR_20924	8.0027646915426	STR length
tnt-3	C14F5.3c.2	STR_24190	10.9460212734525	STR length
tnt-3	C14F5.3c.2	STR_24349	9.26382872166081	STR length
tnt-3	C14F5.3c.2	STR_24622	6.92049819922087	STR length
tnt-3	C14F5.3c.2	STR_24850	10.4395254802688	STR length
tnt-3	C14F5.3c.2	STR_25088	8.12252085499539	STR length
tnt-3	C14F5.3c.2	STR_25134	8.31669465537497	STR length
tnt-3	C14F5.3c.2	STR_25143	7.25405690448092	STR length
tnt-3	C14F5.3c.2	STR_25168	7.7370287679622	STR length
tnt-3	C14F5.3c.2	STR_25250	8.68344735588566	STR length
tnt-3	C14F5.3c.2	STR_25367	8.67242305698869	STR length
tnt-3	C14F5.3c.2	STR_25429	6.99380910015426	STR length
tnt-3	C14F5.3c.2	STR_25869	7.1129859491798	STR length
tnt-3	C14F5.3c.2	STR_26740	9.6685427105423	STR length
tnt-3	C14F5.3c.2	STR_26842	8.08740723697213	STR length
tnt-3	C14F5.3c.2	STR_4840	7.0931539817256	STR length
tnt-3	C14F5.3c.2	STR_4897	7.54117591209821	STR length
tnt-3	C14F5.3c.2	STR_4989	9.29393819146888	STR length
tnt-3	C14F5.3c.2	STR_5296	9.94874453301664	STR length
tnt-3	C14F5.3c.2	STR_5426	7.2101513656281	STR length
tnt-3	C14F5.3c.2	STR_5603	10.5842507537991	STR length
nnt-1	C15H9.1.1	STR_29802	7.50520790280803	STR length
nnt-1	C15H9.1.1	STR_29829	7.54252619856896	STR length
nnt-1	C15H9.1.1	STR_29832	7.64248323565102	STR length
nnt-1	C15H9.1.1	STR_29837	8.05171521018354	STR length
nnt-1	C15H9.1.1	STR_29855	7.37419991866187	STR length
nnt-1	C15H9.1.1	STR_29911	8.33472164410525	STR length
nnt-1	C15H9.1.1	STR_29920	7.84418079333078	STR length
C16A11.2	C16A11.2a.2	STR_6629	6.89778030676193	STR length
C16A11.2	C16A11.2a.2	STR_6697	7.48019490862418	STR length
C16A11.2	C16A11.2a.2	STR_6767	7.53367095312459	STR length
C16A11.4	C16A11.4a.2	STR_7051	9.64182440711879	STR length
C16A11.4	C16A11.4a.2	STR_7265	10.111079528005	STR length
C16A11.4	C16A11.4a.2	STR_7340	9.36368471393875	STR length
fbxc-44	C16A11.6.2	STR_20542	7.43530621689847	STR length
fbxc-44	C16A11.6.2	STR_20618	7.2229412095862	STR length
fbxc-43	C16A11.9.1	STR_21150	11.7100557102248	STR length
fbxc-43	C16A11.9.1	STR_21181	9.19228133455192	STR length
fbxc-43	C16A11.9.1	STR_21314	8.02163807827676	STR length
fbxc-43	C16A11.9.1	STR_21445	8.77916488951441	STR length
fbxc-43	C16A11.9.1	STR_21539	13.3366482107572	STR length
fbxc-43	C16A11.9.1	STR_21579	7.35284408314658	STR length
fbxc-43	C16A11.9.1	STR_21658	10.508286753982	STR length
fbxc-43	C16A11.9.1	STR_21659	7.36107027791985	STR length
math-14	C16C4.4b.1	STR_5770	8.23870588933964	STR length
math-14	C16C4.4b.1	STR_6004	11.6213028888929	STR length
math-14	C16C4.4b.1	STR_6006	8.3005273931202	STR length
fbxb-98	C16C4.6.1	STR_30402	7.99438417646697	STR length
fbxb-98	C16C4.6.1	STR_30416	8.36113351948989	STR length
fbxb-98	C16C4.6.1	STR_30477	8.60979588924669	STR length
fbxb-98	C16C4.6.1	STR_30491	7.70767384256955	STR length
math-17	C16C4.9	STR_16668	7.99007040935805	STR length
math-17	C16C4.9	STR_19676	7.19133114296116	STR length
math-17	C16C4.9	STR_19707	7.52166757519721	STR length
math-17	C16C4.9	STR_20076	7.62129239784016	STR length
math-17	C16C4.9	STR_20187	7.26562694755644	STR length
math-17	C16C4.9	STR_24850	7.12968650144573	STR length
math-17	C16C4.9	STR_29837	7.11779910233652	STR length
math-17	C16C4.9	STR_30416	10.3903846961987	STR length
math-17	C16C4.9	STR_30477	11.0293051241987	STR length
math-17	C16C4.9	STR_30491	13.2453765685805	STR length
C16C8.20	C16C8.20.1	STR_20321	10.6638878158028	STR length
C16C8.20	C16C8.20.1	STR_20357	9.30350344299554	STR length
C16C8.20	C16C8.20.1	STR_20397	8.8050937298307	STR length
C16C8.20	C16C8.20.1	STR_20402	10.4282931121007	STR length
C16C8.20	C16C8.20.1	STR_20413	10.0228822231448	STR length
C16C8.20	C16C8.20.1	STR_20423	8.83489392452876	STR length
C16C8.20	C16C8.20.1	STR_20469	8.94613920486239	STR length
C16C8.20	C16C8.20.1	STR_20504	10.5184757972383	STR length
C16C8.20	C16C8.20.1	STR_20542	9.66077266634777	STR length
C16C8.20	C16C8.20.1	STR_20560	7.46937433243352	STR length
C16C8.20	C16C8.20.1	STR_20574	13.615756278826	STR length
C16C8.20	C16C8.20.1	STR_20577	8.86052710738914	STR length
C16C8.20	C16C8.20.1	STR_20584	11.8602010517147	STR length
C16C8.20	C16C8.20.1	STR_20595	7.70599934252519	STR length
C16C8.20	C16C8.20.1	STR_20617	10.0803620478381	STR length
C16C8.20	C16C8.20.1	STR_20688	15.6812035337141	STR length
C16C8.20	C16C8.20.1	STR_20713	8.03947871676396	STR length
C16C8.20	C16C8.20.1	STR_20714	13.0807476495183	STR length
C16C8.20	C16C8.20.1	STR_20719	10.1628259560097	STR length
C16C8.20	C16C8.20.1	STR_20736	12.0963029670064	STR length
C16C8.20	C16C8.20.1	STR_20755	11.1246089425131	STR length
C16C8.20	C16C8.20.1	STR_20761	17.8142536143124	STR length
C16C8.20	C16C8.20.1	STR_20767	9.15523680115203	STR length
C16C8.20	C16C8.20.1	STR_20779	11.4207583857782	STR length
C16C8.20	C16C8.20.1	STR_20782	12.913593430347	STR length
C16C8.20	C16C8.20.1	STR_20813	11.7322072543342	STR length
C16C8.20	C16C8.20.1	STR_20832	8.50389559085284	STR length
C16C8.20	C16C8.20.1	STR_20863	8.6077234687033	STR length
C16C8.20	C16C8.20.1	STR_20873	9.18630678985427	STR length
C16C8.20	C16C8.20.1	STR_21039	8.60778019250252	STR length
C16C8.22	C16C8.22.1	STR_27108	7.23674896576918	STR length
acdh-2	C17C3.12c.2	STR_19200	8.16766365589212	STR length
acdh-2	C17C3.12c.2	STR_19343	9.28117945505195	STR length
acdh-2	C17C3.12c.2	STR_19603	11.0397301156107	STR length
acdh-2	C17C3.12e.1	STR_19162	6.97158964608371	STR length
acdh-2	C17C3.12e.1	STR_19200	8.07618195880161	STR length
acdh-2	C17C3.12e.1	STR_19343	7.32948080873936	STR length
acdh-2	C17C3.12e.1	STR_19472	7.28977482155873	STR length
acdh-2	C17C3.12e.1	STR_20398	7.06568067726298	STR length
acdh-2	C17C3.12e.1	STR_23557	7.01677891810698	STR length
acdh-2	C17C3.12e.1	STR_24132	9.64640103612528	STR length
acdh-2	C17C3.12e.1	STR_24405	7.10225321922155	STR length
C17C3.15	C17C3.15.1	STR_27108	7.03576837654014	STR length
C17C3.1	C17C3.1a.1	STR_226	7.04159907674332	STR length
C17C3.1	C17C3.1a.1	STR_27	7.6213618277265	STR length
C17C3.5	C17C3.5.1	STR_7307	7.4439914027476	STR length
C17C3.5	C17C3.5.1	STR_7455	7.62807922094327	STR length
C17C3.5	C17C3.5.1	STR_7827	7.5884920727262	STR length
C17C3.5	C17C3.5.1	STR_7890	8.6934627878982	STR length
eif-3.L	C17G10.9e.1	STR_6980	7.6525311753759	STR length
C18B2.4	C18B2.4.2	STR_25066	7.36600508104442	STR length
C18D4.6	C18D4.6a.1	STR_18305	7.99564068202263	STR length
C18D4.6	C18D4.6a.1	STR_18355	8.49058727166836	STR length
C18D4.6	C18D4.6a.1	STR_18361	9.35446562754151	STR length
C18D4.6	C18D4.6a.1	STR_18432	9.09212454900928	STR length
C18D4.6	C18D4.6a.1	STR_18433	9.95457371977986	STR length
C18D4.6	C18D4.6a.1	STR_18707	7.1091637779341	STR length
C18D4.6	C18D4.6a.1	STR_19162	10.5088477769823	STR length
C18H2.2	C18H2.2	STR_17777	7.79413875809489	STR length
C18H2.2	C18H2.2	STR_18094	11.7345227401335	STR length
C18H2.2	C18H2.2	STR_18142	7.76698691870738	STR length
C18H2.2	C18H2.2	STR_18151	10.3380018219479	STR length
C18H2.2	C18H2.2	STR_18158	11.5329892411862	STR length
C18H2.2	C18H2.2	STR_18270	8.04195419854739	STR length
C18H2.2	C18H2.2	STR_18288	7.20582138707599	STR length
egl-26	C23H3.1a.2	STR_30670	7.60862045264538	STR length
sptl-1	C23H3.4a.1	STR_10293	7.07998090423311	STR length
sptl-1	C23H3.4a.1	STR_10342	7.060798939289	STR length
sptl-1	C23H3.4a.1	STR_10679	7.93679935854698	STR length
sptl-1	C23H3.4a.1	STR_10724	8.8523704625358	STR length
sptl-1	C23H3.4a.1	STR_24850	6.90356933780648	STR length
sptl-1	C23H3.4a.1	STR_25143	8.23818387856336	STR length
sptl-1	C23H3.4a.1	STR_25168	7.35249439781251	STR length
sptl-1	C23H3.4a.1	STR_27438	8.06731232201666	STR length
sptl-1	C23H3.4a.1	STR_27547	7.25502283743221	STR length
C23H3.9	C23H3.9a.1	STR_24724	8.26765162284102	STR length
C23H3.9	C23H3.9a.1	STR_24917	7.85928410532943	STR length
C23H3.9	C23H3.9d.2	STR_29038	7.78086037042639	STR length
C23H3.9	C23H3.9d.2	STR_29060	8.53420722553319	STR length
C23H3.9	C23H3.9d.2	STR_29077	7.15826187411973	STR length
C23H3.9	C23H3.9d.2	STR_29088	7.18484211144397	STR length
C23H3.9	C23H3.9d.2	STR_29315	7.69496989255756	STR length
cst-2	C24A8.4.2	STR_19200	8.33919977998474	STR length
cst-2	C24A8.4.2	STR_19772	8.48585346674492	STR length
acd-1	C24G7.2.1	STR_24899	6.90925710835373	STR length
acd-1	C24G7.2.1	STR_25066	7.04100245198584	STR length
C24H10.4	C24H10.4.1	STR_21039	7.03979273956108	STR length
C24H10.4	C24H10.4.1	STR_21150	8.17855777653835	STR length
C24H10.4	C24H10.4.1	STR_21314	9.62727239397348	STR length
C24H10.4	C24H10.4.1	STR_21445	7.40684101226972	STR length
C24H10.4	C24H10.4.1	STR_21654	9.27071995603845	STR length
C24H10.4	C24H10.4.1	STR_21658	7.60070429689029	STR length
C24H10.4	C24H10.4.1	STR_29315	10.4990940435126	STR length
C24H10.4	C24H10.4.1	STR_29599	9.75202457165565	STR length
C24H10.4	C24H10.4.1	STR_29666	7.96290720766795	STR length
C24H10.4	C24H10.4.1	STR_29729	7.32027582796047	STR length
C24H11.2	C24H11.2.1	STR_27108	11.6175945631152	STR length
fbxa-82	C25D7.4a.1	STR_24534	7.85178385965424	STR length
fbxa-82	C25D7.4a.1	STR_24544	9.30937160024367	STR length
otub-1	C25D7.8.1	STR_12514	7.0268949259879	STR length
otub-1	C25D7.8.1	STR_12737	7.38699018239216	STR length
otub-1	C25D7.8.1	STR_12763	6.90294744604495	STR length
otub-1	C25D7.8.1	STR_12860	7.41096889721115	STR length
C25H3.14	C25H3.14.1	STR_8184	9.56404399153219	STR length
mdt-26	C25H3.6a.1	STR_7314	7.85887183722555	STR length
mdt-26	C25H3.6a.1	STR_7346	7.42661803409101	STR length
mdt-26	C25H3.6a.1	STR_7363	8.11241151311333	STR length
mdt-26	C25H3.6a.1	STR_7421	10.6988769232406	STR length
mdt-26	C25H3.6a.1	STR_7579	11.2785296768011	STR length
mdt-26	C25H3.6a.1	STR_7720	7.41386360122559	STR length
mdt-26	C25H3.6a.1	STR_7727	11.3158323573166	STR length
mdt-26	C25H3.6a.1	STR_7770	10.6652224500042	STR length
mdt-26	C25H3.6a.1	STR_7844	10.9131001634096	STR length
mdt-26	C25H3.6a.1	STR_7900	7.96423927145177	STR length
mdt-26	C25H3.6a.1	STR_7953	11.6194249843138	STR length
mdt-26	C25H3.6a.1	STR_8010	8.7869410601082	STR length
mdt-26	C25H3.6a.1	STR_8181	8.83933282262129	STR length
mdt-26	C25H3.6a.1	STR_8233	12.224718199273	STR length
mdt-26	C25H3.6a.1	STR_8244	13.9611420523693	STR length
mdt-26	C25H3.6a.1	STR_8249	10.5060123842307	STR length
mdt-26	C25H3.6a.1	STR_8257	8.52650313622537	STR length
mdt-26	C25H3.6a.1	STR_8269	10.090222615693	STR length
mdt-26	C25H3.6a.1	STR_8338	7.93311414017526	STR length
mdt-26	C25H3.6a.1	STR_8475	8.07851584038015	STR length
mdt-26	C25H3.6a.1	STR_8510	7.9272877096625	STR length
mdt-26	C25H3.6a.1	STR_8535	8.39930537674594	STR length
mdt-26	C25H3.6a.1	STR_8540	8.57345931668412	STR length
C26B2.7	C26B2.7a.1	STR_12973	10.601504612624	STR length
C26B2.7	C26B2.7a.1	STR_13419	12.0385244423914	STR length
C26B2.7	C26B2.7a.1	STR_13527	13.1311241394953	STR length
C26B2.7	C26B2.7a.1	STR_13535	8.55459529601849	STR length
C26B2.7	C26B2.7a.1	STR_13618	10.3961855532143	STR length
C26B2.7	C26B2.7a.1	STR_13850	9.58981486906904	STR length
C26B2.7	C26B2.7a.1	STR_13902	7.80677666250757	STR length
C26B2.7	C26B2.7a.1	STR_13985	7.70023711255779	STR length
dcp-66	C26C6.5b.1	STR_3347	7.34806458009733	STR length
dcp-66	C26C6.5b.1	STR_3756	8.57503456816124	STR length
dcp-66	C26C6.5b.1	STR_3773	8.15602404950153	STR length
dcp-66	C26C6.5b.1	STR_3904	6.8818860031651	STR length
eri-9	C26E6.7a.1	STR_12836	7.63198933235308	STR length
eri-9	C26E6.7a.1	STR_13206	8.23442150786239	STR length
eri-9	C26E6.7a.1	STR_13399	7.64385116445272	STR length
eri-9	C26E6.7a.1	STR_13545	8.03039699896121	STR length
eri-9	C26E6.7a.1	STR_13656	7.77303824820514	STR length
eri-9	C26E6.7a.1	STR_13678	7.06871770863908	STR length
eri-9	C26E6.7b.1	STR_11887	7.08573221741454	STR length
eri-9	C26E6.7b.1	STR_12086	9.51544444703844	STR length
eri-9	C26E6.7b.1	STR_12113	8.06298240559338	STR length
eri-9	C26E6.7b.1	STR_12119	8.09746806870595	STR length
eri-9	C26E6.7b.1	STR_12336	6.9369637585258	STR length
eri-9	C26E6.7b.1	STR_12383	8.42395844525999	STR length
eri-9	C26E6.7b.1	STR_12417	9.295043185661	STR length
eri-9	C26E6.7b.1	STR_12423	7.74347752138038	STR length
eri-9	C26E6.7b.1	STR_12425	8.20617579418043	STR length
eri-9	C26E6.7b.1	STR_12427	7.49041174549535	STR length
eri-9	C26E6.7b.1	STR_12439	7.46768882422063	STR length
eri-9	C26E6.7b.1	STR_12441	9.40432545619789	STR length
eri-9	C26E6.7b.1	STR_12460	8.4390122963876	STR length
eri-9	C26E6.7b.1	STR_12506	11.4608602525685	STR length
eri-9	C26E6.7b.1	STR_12507	8.70702429888848	STR length
eri-9	C26E6.7b.1	STR_12514	7.43490773295138	STR length
eri-9	C26E6.7b.1	STR_12736	10.2157669626835	STR length
eri-9	C26E6.7b.1	STR_12737	9.0239157898006	STR length
eri-9	C26E6.7b.1	STR_12753	10.070950072291	STR length
eri-9	C26E6.7b.1	STR_12763	9.84456404678783	STR length
eri-9	C26E6.7b.1	STR_12784	6.93606316065485	STR length
eri-9	C26E6.7b.1	STR_12805	7.9346809112528	STR length
eri-9	C26E6.7b.1	STR_12813	7.17336018670147	STR length
eri-9	C26E6.7b.1	STR_12816	7.02318093252597	STR length
eri-9	C26E6.7b.1	STR_12836	11.2287360001544	STR length
eri-9	C26E6.7b.1	STR_12843	9.84781700616919	STR length
eri-9	C26E6.7b.1	STR_12844	8.07382719804889	STR length
eri-9	C26E6.7b.1	STR_12860	8.86821895021295	STR length
eri-9	C26E6.7b.1	STR_12895	8.20951283731364	STR length
eri-9	C26E6.7b.1	STR_12901	9.29796727012491	STR length
eri-9	C26E6.7b.1	STR_12907	7.25990897032864	STR length
eri-9	C26E6.7b.1	STR_12914	8.68193186553898	STR length
eri-9	C26E6.7b.1	STR_12915	8.78639602451328	STR length
eri-9	C26E6.7b.1	STR_12992	8.91617206792376	STR length
eri-9	C26E6.7b.1	STR_13057	8.52955357223123	STR length
eri-9	C26E6.7b.1	STR_13073	9.40949658732617	STR length
eri-9	C26E6.7b.1	STR_13083	7.9838586258288	STR length
eri-9	C26E6.7b.1	STR_13084	8.88747719538073	STR length
eri-9	C26E6.7b.1	STR_13091	7.61925268213271	STR length
eri-9	C26E6.7b.1	STR_13099	8.60725411641133	STR length
eri-9	C26E6.7b.1	STR_13123	14.5218638725669	STR length
eri-9	C26E6.7b.1	STR_13124	9.3626680610423	STR length
eri-9	C26E6.7b.1	STR_13147	7.01238849790082	STR length
eri-9	C26E6.7b.1	STR_13179	7.65106228684824	STR length
eri-9	C26E6.7b.1	STR_13206	16.468689530977	STR length
eri-9	C26E6.7b.1	STR_13247	8.79746289058149	STR length
eri-9	C26E6.7b.1	STR_13248	7.70630702969842	STR length
eri-9	C26E6.7b.1	STR_13253	7.10503172200387	STR length
eri-9	C26E6.7b.1	STR_13256	6.86070916132288	STR length
eri-9	C26E6.7b.1	STR_13312	7.18391910744461	STR length
eri-9	C26E6.7b.1	STR_13344	8.75252249604764	STR length
eri-9	C26E6.7b.1	STR_13346	8.70136349972053	STR length
eri-9	C26E6.7b.1	STR_13348	10.4704588638635	STR length
eri-9	C26E6.7b.1	STR_13359	8.45725539584398	STR length
eri-9	C26E6.7b.1	STR_13361	11.2557842915269	STR length
eri-9	C26E6.7b.1	STR_13386	8.34943504011933	STR length
eri-9	C26E6.7b.1	STR_13392	9.24846885401104	STR length
eri-9	C26E6.7b.1	STR_13399	14.9681618627028	STR length
eri-9	C26E6.7b.1	STR_13545	9.99803583422751	STR length
eri-9	C26E6.7b.1	STR_13591	6.93130914174489	STR length
eri-9	C26E6.7b.1	STR_13618	7.86672689876892	STR length
eri-9	C26E6.7b.1	STR_13656	9.44164560997702	STR length
eri-9	C26E6.7b.1	STR_13676	11.0546824831393	STR length
eri-9	C26E6.7b.1	STR_13678	14.7408141981164	STR length
eri-9	C26E6.7b.1	STR_13750	10.2706183102759	STR length
eri-9	C26E6.7b.1	STR_13757	9.19923041068427	STR length
eri-9	C26E6.7b.1	STR_13760	12.9936651325512	STR length
eri-9	C26E6.7b.1	STR_13795	7.321741482807	STR length
eri-9	C26E6.7b.1	STR_13806	11.4053359240384	STR length
eri-9	C26E6.7b.1	STR_13821	7.60936337676068	STR length
eri-9	C26E6.7b.1	STR_13855	7.16960460367105	STR length
eri-9	C26E6.7b.1	STR_13901	15.2940500851355	STR length
eri-9	C26E6.7b.1	STR_13904	15.2885047299491	STR length
eri-9	C26E6.7b.1	STR_13919	7.17660424714163	STR length
eri-9	C26E6.7b.1	STR_13942	12.9451898516317	STR length
eri-9	C26E6.7b.1	STR_13973	16.2259674341955	STR length
eri-9	C26E6.7c.1	STR_11887	9.73045809546928	STR length
eri-9	C26E6.7c.1	STR_11915	9.05534758484031	STR length
eri-9	C26E6.7c.1	STR_11931	8.68869268609788	STR length
eri-9	C26E6.7c.1	STR_12113	10.3563512338566	STR length
eri-9	C26E6.7c.1	STR_12417	7.86328517205685	STR length
eri-9	C26E6.7c.1	STR_12439	8.35682548880147	STR length
eri-9	C26E6.7c.1	STR_12836	11.6967223258553	STR length
eri-9	C26E6.7c.1	STR_13084	7.37679383089934	STR length
eri-9	C26E6.7c.1	STR_13123	23.5869304748188	STR length
eri-9	C26E6.7c.1	STR_13206	26.5437721349923	STR length
eri-9	C26E6.7c.1	STR_13361	8.60923522874004	STR length
eri-9	C26E6.7c.1	STR_13392	7.26963576859814	STR length
eri-9	C26E6.7c.1	STR_13399	25.8529951237485	STR length
eri-9	C26E6.7c.1	STR_13467	10.2224888806859	STR length
eri-9	C26E6.7c.1	STR_13478	9.29027232849358	STR length
eri-9	C26E6.7c.1	STR_13501	9.02052121326495	STR length
eri-9	C26E6.7c.1	STR_13502	9.96360823413794	STR length
eri-9	C26E6.7c.1	STR_13545	12.8906985148673	STR length
eri-9	C26E6.7c.1	STR_13656	9.86647192450425	STR length
eri-9	C26E6.7c.1	STR_13676	13.9093102733241	STR length
eri-9	C26E6.7c.1	STR_13678	25.2048253396324	STR length
eri-9	C26E6.7c.1	STR_13750	12.1150289638231	STR length
eri-9	C26E6.7c.1	STR_13757	8.59069878905618	STR length
eri-9	C26E6.7c.1	STR_13760	22.2623024452523	STR length
eri-9	C26E6.7c.1	STR_13806	9.16512600299026	STR length
eri-9	C26E6.7c.1	STR_13901	17.0143292647167	STR length
eri-9	C26E6.7c.1	STR_13904	22.4362240867227	STR length
eri-9	C26E6.7c.1	STR_13942	17.6489036070337	STR length
eri-9	C26E6.7c.1	STR_13973	25.7788785633274	STR length
eri-9	C26E6.7d.1	STR_11887	7.29641847543071	STR length
eri-9	C26E6.7d.1	STR_12417	7.03384348408171	STR length
eri-9	C26E6.7d.1	STR_12836	10.5073537421785	STR length
eri-9	C26E6.7d.1	STR_13084	9.53883534693406	STR length
eri-9	C26E6.7d.1	STR_13091	8.15121072582406	STR length
eri-9	C26E6.7d.1	STR_13123	7.31211158732795	STR length
eri-9	C26E6.7d.1	STR_13124	7.35809634395456	STR length
eri-9	C26E6.7d.1	STR_13206	7.93867710050746	STR length
eri-9	C26E6.7d.1	STR_13361	9.22336668122229	STR length
eri-9	C26E6.7d.1	STR_13392	8.18587759125532	STR length
eri-9	C26E6.7d.1	STR_13399	7.73872302013511	STR length
eri-9	C26E6.7d.1	STR_13545	9.74034581300172	STR length
eri-9	C26E6.7d.1	STR_13656	8.59251891659262	STR length
eri-9	C26E6.7d.1	STR_13678	8.01028792258094	STR length
hint-3	C26F1.7b.1	STR_22995	7.16966923381083	STR length
hint-3	C26F1.7b.1	STR_23867	11.2884668145667	STR length
hint-3	C26F1.7b.1	STR_24622	7.92396488831739	STR length
C27A7.5	C27A7.5d.1	STR_24546	8.41099878818991	STR length
C27A7.5	C27A7.5d.1	STR_24622	7.10310164837268	STR length
C27A7.6	C27A7.6c.1	STR_24097	7.67904091542856	STR length
C27A7.6	C27A7.6c.1	STR_24190	7.46141390854799	STR length
C27A7.6	C27A7.6c.1	STR_24333	7.44168064187175	STR length
C27A7.6	C27A7.6c.1	STR_24349	9.56573277104889	STR length
C27A7.6	C27A7.6c.1	STR_24365	7.73067212571633	STR length
C27A7.6	C27A7.6c.1	STR_24524	7.03577415040078	STR length
C27A7.6	C27A7.6c.1	STR_24546	9.46589279883985	STR length
C27A7.6	C27A7.6c.1	STR_24625	7.47658356978318	STR length
C27A7.6	C27A7.6c.1	STR_29038	9.69909640418346	STR length
C27A7.6	C27A7.6c.1	STR_29060	8.30927335845087	STR length
C27A7.6	C27A7.6c.1	STR_29077	10.1903091135651	STR length
C27A7.6	C27A7.6c.1	STR_29088	9.38848162848626	STR length
C27A7.6	C27A7.6c.1	STR_29315	9.83311507379754	STR length
C27A7.6	C27A7.6c.1	STR_29599	9.01177840344674	STR length
C27A7.6	C27A7.6c.1	STR_29666	8.15022761353445	STR length
C27A7.6	C27A7.6d.1	STR_28776	6.87798005695285	STR length
C27D8.4	C27D8.4.1	STR_24190	7.14587256140065	STR length
C28D4.5	C28D4.5.1	STR_19328	9.23514701776232	STR length
C28D4.5	C28D4.5.1	STR_19343	7.40190946333234	STR length
erd-2.2	C28H8.4.2	STR_8262	7.27161033506968	STR length
erd-2.2	C28H8.4.2	STR_8362	7.43491701295215	STR length
C30E1.4	C30E1.4.1	STR_30092	7.60651249261201	STR length
C30E1.4	C30E1.4.1	STR_30134	7.67416070493192	STR length
C30E1.4	C30E1.4.1	STR_30138	7.93750419811753	STR length
C30E1.4	C30E1.4.1	STR_30141	7.47761990815665	STR length
C30E1.4	C30E1.4.1	STR_30171	9.32073724387129	STR length
C30E1.4	C30E1.4.1	STR_30172	9.54575642714765	STR length
C30E1.4	C30E1.4.1	STR_30195	8.27425000065144	STR length
C30E1.4	C30E1.4.1	STR_30196	8.2288556554044	STR length
C30E1.4	C30E1.4.1	STR_30213	9.36829890750513	STR length
C30E1.4	C30E1.4.1	STR_30214	10.6501101626328	STR length
C30E1.4	C30E1.4.1	STR_30224	7.2967173462574	STR length
C30E1.4	C30E1.4.1	STR_30228	8.70720386629419	STR length
C30E1.4	C30E1.4.1	STR_30243	7.61535299048759	STR length
C30E1.4	C30E1.4.1	STR_30260	11.2943191366482	STR length
C30E1.4	C30E1.4.1	STR_30277	8.20549590171687	STR length
C30E1.4	C30E1.4.1	STR_30321	9.92032021194336	STR length
C30E1.4	C30E1.4.1	STR_30330	10.3243799608048	STR length
C30E1.4	C30E1.4.1	STR_30355	9.39639055664052	STR length
C30E1.4	C30E1.4.1	STR_30356	10.320701858072	STR length
C30E1.4	C30E1.4.1	STR_30366	8.2639015007012	STR length
C30E1.4	C30E1.4.1	STR_30398	9.24538921686835	STR length
C30E1.4	C30E1.4.1	STR_30402	7.95169518484978	STR length
C30E1.4	C30E1.4.1	STR_30415	7.14446853865947	STR length
C30E1.4	C30E1.4.1	STR_30433	10.5536944702629	STR length
C30G12.2	C30G12.2.1	STR_24622	6.91558776675443	STR length
C32B5.13	C32B5.13.1	STR_17754	9.03353915988872	STR length
C32B5.13	C32B5.13.1	STR_17762	12.3958061605853	STR length
C32B5.13	C32B5.13.1	STR_17841	8.50822143689612	STR length
fbxc-40	C32B5.1b.1	STR_5762	21.4439713976912	STR length
fbxc-40	C32B5.1b.1	STR_5771	11.2308938567896	STR length
fbxc-40	C32B5.1b.1	STR_5804	10.6050779999887	STR length
fbxc-40	C32B5.1b.1	STR_5852	27.6636545605188	STR length
fbxc-40	C32B5.1b.1	STR_5946	20.7296824229139	STR length
fbxc-40	C32B5.1b.1	STR_5990	20.4849760309073	STR length
fbxc-40	C32B5.1b.1	STR_6008	26.6034448357534	STR length
fbxc-40	C32B5.1b.1	STR_6061	7.29666123749166	STR length
fbxc-40	C32B5.1b.1	STR_6138	9.0730161233834	STR length
fbxc-40	C32B5.1b.1	STR_6274	9.40367140345438	STR length
fbxc-40	C32B5.1b.1	STR_6312	8.76819410362449	STR length
fbxc-40	C32B5.1b.1	STR_6418	14.9551993483196	STR length
fbxc-40	C32B5.1b.1	STR_6767	12.9865311190497	STR length
fbxc-40	C32B5.1b.1	STR_6964	22.3435731660573	STR length
fbxc-40	C32B5.1b.1	STR_6970	8.99277452812544	STR length
fbxc-40	C32B5.1b.1	STR_6989	8.90269187985625	STR length
fbxc-40	C32B5.1b.1	STR_7265	14.6673058902228	STR length
fbxc-40	C32B5.1b.1	STR_7300	10.0198070597906	STR length
fbxc-40	C32B5.1b.1	STR_7315	8.3042818196487	STR length
fbxc-40	C32B5.1b.1	STR_7318	7.85804992517232	STR length
fbxc-40	C32B5.1b.1	STR_7340	17.2756139709566	STR length
fbxc-40	C32B5.1b.1	STR_7349	8.2118378783936	STR length
fbxc-40	C32B5.1b.1	STR_7356	8.65378396899669	STR length
fbxc-40	C32B5.1b.1	STR_7437	9.46863340617784	STR length
fbxc-40	C32B5.1b.1	STR_7453	15.2684454001906	STR length
fbxc-40	C32B5.1b.1	STR_7455	7.48920089725807	STR length
fbxc-40	C32B5.1b.1	STR_7686	7.26427793496427	STR length
fbxc-40	C32B5.1b.1	STR_7760	11.5325588033656	STR length
fbxc-40	C32B5.1b.1	STR_7945	13.5015709689338	STR length
fbxc-40	C32B5.1b.1	STR_8019	10.6013077747806	STR length
fbxc-40	C32B5.1b.1	STR_8206	9.44531093683572	STR length
fbxc-40	C32B5.1b.1	STR_8270	11.4561791506872	STR length
fbxc-40	C32B5.1b.1	STR_8308	10.1766224701802	STR length
fbxc-40	C32B5.1b.1	STR_8310	13.1513613548452	STR length
dct-19	C32H11.13.1	STR_26419	6.94599952316308	STR length
dct-19	C32H11.13.1	STR_26842	7.21390403759186	STR length
C32H11.5	C32H11.5.1	STR_20924	7.09775054798768	STR length
clec-182	C33D9.2.1	STR_29013	14.8392672335922	STR length
clec-182	C33D9.2.1	STR_29015	13.8944018682521	STR length
clec-182	C33D9.2.1	STR_29034	15.5591301120623	STR length
clec-182	C33D9.2.1	STR_29038	9.31961114298029	STR length
clec-182	C33D9.2.1	STR_29060	14.4103807802606	STR length
clec-182	C33D9.2.1	STR_29077	14.1658606589563	STR length
clec-182	C33D9.2.1	STR_29088	12.6829653815857	STR length
clec-182	C33D9.2.1	STR_29168	9.04798981837288	STR length
clec-182	C33D9.2.1	STR_29307	7.61871782818961	STR length
clec-182	C33D9.2.1	STR_29315	14.2531674862263	STR length
clec-182	C33D9.2.1	STR_29449	13.1019812918284	STR length
clec-182	C33D9.2.1	STR_29599	11.8186273993602	STR length
C33E10.3	C33E10.3	STR_30900	8.81454168419523	STR length
C33E10.3	C33E10.3	STR_30923	8.47759906410604	STR length
C33E10.3	C33E10.3	STR_30948	8.78050663678688	STR length
C33E10.3	C33E10.3	STR_30952	7.28273363407899	STR length
C33E10.3	C33E10.3	STR_30980	8.81800380356758	STR length
C33E10.3	C33E10.3	STR_31326	12.8069055568251	STR length
C33E10.3	C33E10.3	STR_31327	10.198880994352	STR length
C33E10.3	C33E10.3	STR_31328	11.6947171696542	STR length
C33E10.3	C33E10.3	STR_31497	9.8233245739623	STR length
C33E10.3	C33E10.3	STR_31517	8.51104050175661	STR length
C33E10.3	C33E10.3	STR_31591	9.17670326272892	STR length
C33E10.3	C33E10.3	STR_31655	7.37527001271372	STR length
C33E10.3	C33E10.3	STR_31672	8.52083391792925	STR length
C33E10.3	C33E10.3	STR_31744	10.4650457410315	STR length
C33E10.3	C33E10.3	STR_31764	9.46953646435704	STR length
C33E10.3	C33E10.3	STR_31861	9.87901420677839	STR length
C33E10.3	C33E10.3	STR_31927	9.50757711995944	STR length
C33E10.3	C33E10.3	STR_31938	9.67713222884416	STR length
C33E10.3	C33E10.3	STR_31968	6.89703550981014	STR length
fbxb-88	C33F10.13.1	STR_19264	7.16047793014879	STR length
drd-10	C33G8.3.1	STR_22650	6.93645700562234	STR length
drd-10	C33G8.3.1	STR_23050	7.17373867851858	STR length
C34D10.1	C34D10.1.2	STR_9664	7.64212891183321	STR length
C34D4.3	C34D4.3.2	STR_23050	8.64961109244361	STR length
C34D4.3	C34D4.3.2	STR_23401	7.8164777645279	STR length
C34F6.9	C34F6.9.1	STR_30551	6.94117728953727	STR length
ubc-1	C35B1.1.2	STR_18269	8.79148012609783	STR length
ubc-1	C35B1.1.2	STR_18521	8.26178078777651	STR length
ubc-1	C35B1.1.2	STR_18597	9.19342551512918	STR length
ubc-1	C35B1.1.2	STR_18607	7.39817998842269	STR length
ubc-1	C35B1.1.2	STR_18614	6.93001019686895	STR length
ubc-1	C35B1.1.2	STR_18686	8.20116550880184	STR length
ubc-1	C35B1.1.2	STR_18707	7.68125119293213	STR length
ubc-1	C35B1.1.2	STR_18834	8.20815790860772	STR length
ubc-1	C35B1.1.2	STR_18839	7.00752117926315	STR length
ubc-1	C35B1.1.2	STR_18873	8.42622669276752	STR length
ubc-1	C35B1.1.2	STR_18956	8.17223167461796	STR length
ubc-1	C35B1.1.2	STR_18968	8.29528714340924	STR length
ubc-1	C35B1.1.2	STR_19015	7.846552063827	STR length
ubc-1	C35B1.1.2	STR_19021	8.03434058666662	STR length
C35B1.5	C35B1.5.2	STR_18593	8.51493349862734	STR length
C35B1.5	C35B1.5.2	STR_19343	9.75434064372946	STR length
C35B1.5	C35B1.5.2	STR_19488	8.13691897023186	STR length
C35B1.5	C35B1.5.2	STR_19499	7.25751811970803	STR length
C35B1.5	C35B1.5.2	STR_19603	9.45620194646174	STR length
C35B1.5	C35B1.5.2	STR_19851	7.77307622419298	STR length
C35B1.5	C35B1.5.2	STR_20187	10.5720932883427	STR length
C35B1.5	C35B1.5.2	STR_20208	7.15827755172345	STR length
C35C5.10	C35C5.10b.1	STR_30034	7.1549012018457	STR length
C35C5.10	C35C5.10b.1	STR_30059	9.7741032999422	STR length
C35C5.10	C35C5.10b.1	STR_30072	7.51132802209271	STR length
C35C5.10	C35C5.10b.1	STR_30087	6.93179829055956	STR length
C35C5.10	C35C5.10b.1	STR_30101	9.13077502878694	STR length
C35C5.10	C35C5.10b.1	STR_30132	9.70793437756924	STR length
C35C5.10	C35C5.10b.1	STR_30357	8.64629087441861	STR length
C35C5.10	C35C5.10b.1	STR_30402	6.90701809326089	STR length
C35C5.10	C35C5.10b.1	STR_30416	8.91627687007954	STR length
C35C5.10	C35C5.10b.1	STR_30441	7.25467355904497	STR length
C35C5.10	C35C5.10b.1	STR_30450	7.83375308422987	STR length
cyp-25A1	C36A4.1.1	STR_6989	8.26046273598214	STR length
cyp-25A1	C36A4.1.1	STR_7318	7.23322477064671	STR length
cyp-25A1	C36A4.1.1	STR_7346	7.03166289881478	STR length
cyp-25A1	C36A4.1.1	STR_7356	7.36020706389885	STR length
C36A4.12	C36A4.12	STR_3347	7.03262655787377	STR length
C36A4.12	C36A4.12	STR_3447	8.13142491057148	STR length
C36A4.12	C36A4.12	STR_3586	13.3825746619386	STR length
C36A4.12	C36A4.12	STR_3614	27.5012484595027	STR length
C36A4.12	C36A4.12	STR_3756	24.8691355980107	STR length
C36A4.12	C36A4.12	STR_3772	25.8492730718782	STR length
C36A4.12	C36A4.12	STR_3773	23.5720317843663	STR length
C36A4.12	C36A4.12	STR_3785	22.3460301604057	STR length
C36A4.12	C36A4.12	STR_3804	19.9619596861458	STR length
C36A4.12	C36A4.12	STR_3855	28.5899345355644	STR length
C36A4.12	C36A4.12	STR_3904	38.4757373740341	STR length
C36A4.12	C36A4.12	STR_3993	31.7999650149394	STR length
C36A4.12	C36A4.12	STR_4087	28.2522920861683	STR length
C36A4.12	C36A4.12	STR_4095	24.446633720082	STR length
C36A4.12	C36A4.12	STR_4104	7.5519436240972	STR length
C36A4.12	C36A4.12	STR_4217	9.46424231311895	STR length
C36A4.12	C36A4.12	STR_4326	8.64349255843303	STR length
C36A4.12	C36A4.12	STR_4395	7.54854806380366	STR length
C36A4.12	C36A4.12	STR_4435	15.9377558898859	STR length
C36A4.12	C36A4.12	STR_4452	22.3255452328534	STR length
C36A4.12	C36A4.12	STR_4539	6.95667361897374	STR length
C36A4.12	C36A4.12	STR_4703	13.6799775914768	STR length
mig-6	C37C3.6a.1	STR_18092	8.12417022201409	STR length
mig-6	C37C3.6a.1	STR_18157	7.61509579716582	STR length
mig-6	C37C3.6a.1	STR_18213	7.29713289346222	STR length
mig-6	C37C3.6a.1	STR_24132	9.08846944075677	STR length
mig-6	C37C3.6a.1	STR_24316	8.16508881751484	STR length
mig-6	C37C3.6a.1	STR_24333	7.71553726392899	STR length
mig-6	C37C3.6a.1	STR_24537	8.01749755500559	STR length
mig-6	C37C3.6a.1	STR_24669	7.17551217666659	STR length
ceh-36	C37E2.4.1	STR_23050	7.92296990954636	STR length
tag-297	C38C6.6.2	STR_24899	7.51149639748956	STR length
C38D4.10	C38D4.10.1	STR_13901	8.16818315356049	STR length
C38D4.10	C38D4.10.1	STR_14187	11.6905163070046	STR length
C38D4.10	C38D4.10.1	STR_14206	13.2798727702815	STR length
C38D4.10	C38D4.10.1	STR_14240	8.86276426271393	STR length
mel-28	C38D4.3.2	STR_30016	6.99868381257336	STR length
C38D9.2	C38D9.2.1	STR_18282	8.4539665766077	STR length
C38D9.2	C38D9.2.1	STR_18305	10.0952060132518	STR length
C38D9.2	C38D9.2.1	STR_18360	8.34111868141502	STR length
C38D9.2	C38D9.2.1	STR_18361	7.38023556402454	STR length
C39B10.3	C39B10.3.1	STR_29806	8.3070736335989	STR length
C39B10.3	C39B10.3.1	STR_29824	10.3381879372276	STR length
C39B10.3	C39B10.3.1	STR_29829	7.79403306295582	STR length
C39B10.3	C39B10.3.1	STR_29832	9.53501657000815	STR length
C39B10.3	C39B10.3.1	STR_29837	8.40034082780675	STR length
C39B10.3	C39B10.3.1	STR_29857	7.3199431703765	STR length
C39B10.3	C39B10.3.1	STR_29869	7.05792402951319	STR length
C39B10.3	C39B10.3.1	STR_29870	8.45072952458891	STR length
C39B10.3	C39B10.3.1	STR_29911	12.8221038008849	STR length
C39B10.3	C39B10.3.1	STR_29920	9.84920709267455	STR length
C39B10.3	C39B10.3.1	STR_30030	9.93296141443077	STR length
C39B10.3	C39B10.3.1	STR_30034	6.99972423560199	STR length
C39B10.3	C39B10.3.1	STR_30059	7.26162702496992	STR length
C39B10.3	C39B10.3.1	STR_30087	9.75008717414823	STR length
C39B10.3	C39B10.3.1	STR_30101	9.57599710939089	STR length
C39B10.3	C39B10.3.1	STR_30130	8.21486253800166	STR length
C39B10.3	C39B10.3.1	STR_30132	8.49704566158244	STR length
C39B10.3	C39B10.3.1	STR_30138	10.9638061578618	STR length
C39B10.3	C39B10.3.1	STR_30357	9.5453218200047	STR length
C39B10.3	C39B10.3.1	STR_30416	8.41492991844513	STR length
C39B10.3	C39B10.3.1	STR_30441	6.89608195933974	STR length
C39B10.3	C39B10.3.1	STR_30450	7.64981512273679	STR length
C39B10.3	C39B10.3.1	STR_30457	7.59324941981123	STR length
C39B5.10	C39B5.10.1	STR_4840	9.93342971652089	STR length
C39B5.10	C39B5.10.1	STR_4873	10.7490824186092	STR length
C39B5.10	C39B5.10.1	STR_4897	10.9186952665683	STR length
C39B5.10	C39B5.10.1	STR_4900	17.2526919232556	STR length
C39B5.10	C39B5.10.1	STR_4927	9.89196254731147	STR length
C39B5.10	C39B5.10.1	STR_4932	10.5574269929601	STR length
C39B5.10	C39B5.10.1	STR_4989	14.3721972774484	STR length
C39B5.10	C39B5.10.1	STR_5002	15.5559028725267	STR length
C39B5.10	C39B5.10.1	STR_5012	8.56081219561134	STR length
C39B5.10	C39B5.10.1	STR_5058	9.4186454592265	STR length
C39B5.10	C39B5.10.1	STR_5115	14.8590033219116	STR length
C39B5.10	C39B5.10.1	STR_5160	20.1294368905146	STR length
C39B5.10	C39B5.10.1	STR_5175	11.9250391970157	STR length
C39B5.10	C39B5.10.1	STR_5196	14.7330746270023	STR length
C39B5.10	C39B5.10.1	STR_5207	13.8509481345379	STR length
C39B5.10	C39B5.10.1	STR_5221	10.0361150890093	STR length
C39B5.10	C39B5.10.1	STR_5228	35.7408746853155	STR length
C39B5.10	C39B5.10.1	STR_5233	28.3966682647811	STR length
C39B5.10	C39B5.10.1	STR_5287	10.3358136966455	STR length
C39B5.10	C39B5.10.1	STR_5296	17.7639524382041	STR length
C39B5.10	C39B5.10.1	STR_5311	20.7749658312239	STR length
C39B5.10	C39B5.10.1	STR_5361	69.0590307104728	STR length
C39B5.10	C39B5.10.1	STR_5397	7.47664693982775	STR length
C39B5.10	C39B5.10.1	STR_5404	18.5063069260627	STR length
C39B5.10	C39B5.10.1	STR_5426	19.1457004301483	STR length
C39B5.10	C39B5.10.1	STR_5445	11.2897164192088	STR length
C39B5.10	C39B5.10.1	STR_5523	7.91376222137782	STR length
C39B5.10	C39B5.10.1	STR_5553	10.5516481680682	STR length
C39B5.10	C39B5.10.1	STR_5567	12.9962760571324	STR length
C39B5.10	C39B5.10.1	STR_5568	12.7933487596848	STR length
C39B5.10	C39B5.10.1	STR_5619	13.5337068885913	STR length
C39B5.10	C39B5.10.1	STR_5630	14.1863498660433	STR length
C39B5.10	C39B5.10.1	STR_5635	19.877013250039	STR length
C39B5.10	C39B5.10.1	STR_5652	8.6613260936008	STR length
C39B5.10	C39B5.10.1	STR_5713	12.0841424359876	STR length
C39B5.2	C39B5.2.2	STR_13399	7.7566403861873	STR length
C40A11.3	C40A11.3.1	STR_24921	10.6047921453262	STR length
vps-8	C42C1.4a.1	STR_18708	7.95571546449843	STR length
vps-8	C42C1.4a.1	STR_19387	9.15738224219592	STR length
vps-8	C42C1.4a.1	STR_19727	7.80119802562228	STR length
vps-8	C42C1.4a.1	STR_19743	8.64819223675204	STR length
vps-8	C42C1.4a.1	STR_19854	10.5499469787495	STR length
vps-8	C42C1.4a.1	STR_20068	11.5589769664286	STR length
vps-8	C42C1.4a.1	STR_20074	10.1801890287213	STR length
vps-8	C42C1.4a.1	STR_20075	11.9497699193852	STR length
vps-8	C42C1.4a.1	STR_20085	14.0687546034605	STR length
vps-8	C42C1.4a.1	STR_20086	9.30280154909404	STR length
vps-8	C42C1.4a.1	STR_20090	7.13379707114658	STR length
vps-8	C42C1.4a.1	STR_20357	7.09336599129991	STR length
vps-8	C42C1.4a.1	STR_20380	7.09854603569162	STR length
vps-8	C42C1.4a.1	STR_20397	7.41811663065009	STR length
vps-8	C42C1.4a.1	STR_20402	8.46954514937296	STR length
vps-8	C42C1.4a.1	STR_20413	8.08453681859765	STR length
vps-8	C42C1.4a.1	STR_20504	7.16838428101067	STR length
vps-8	C42C1.4a.1	STR_20577	7.42711537269452	STR length
try-3	C43G2.5a.1	STR_8233	8.39957371901715	STR length
try-3	C43G2.5a.1	STR_8244	7.08805054015312	STR length
try-3	C43G2.5a.1	STR_8249	6.88163348650532	STR length
C44B11.6	C44B11.6.1	STR_10380	7.94145920308307	STR length
C44B11.6	C44B11.6.1	STR_9476	10.3997868827152	STR length
C44B11.6	C44B11.6.1	STR_9960	10.8121568398451	STR length
C44B11.6	C44B11.6.1	STR_9973	13.4391270293393	STR length
hrpl-1	C44B7.2a.1	STR_6980	7.17365365946117	STR length
hrpl-1	C44B7.2a.1	STR_7021	6.95499907568104	STR length
hrpl-1	C44B7.2a.1	STR_7139	6.93173236145279	STR length
hrpl-1	C44B7.2a.1	STR_7244	8.02776998737477	STR length
hrpl-1	C44B7.2a.1	STR_7451	7.30160346877155	STR length
hrpl-1	C44B7.2a.1	STR_7815	8.26028886145871	STR length
hrpl-1	C44B7.2a.1	STR_7817	7.91924476487258	STR length
hrpl-1	C44B7.2a.1	STR_7822	6.88226171940224	STR length
hrpl-1	C44B7.2a.1	STR_7874	8.67194463504274	STR length
hrpl-1	C44B7.2a.1	STR_7903	8.94864723305477	STR length
hrpl-1	C44B7.2a.1	STR_7909	7.10120658512265	STR length
hrpl-1	C44B7.2a.1	STR_7994	7.71347294491783	STR length
hrpl-1	C44B7.2a.1	STR_8029	7.47499990051303	STR length
hrpl-1	C44B7.2a.1	STR_8076	7.97708626807601	STR length
hrpl-1	C44B7.2a.1	STR_8084	7.48659242208044	STR length
hrpl-1	C44B7.2a.1	STR_8131	8.36153612357876	STR length
hrpl-1	C44B7.2a.1	STR_8194	8.69334878484991	STR length
hrpl-1	C44B7.2a.1	STR_8202	7.17454508514487	STR length
hrpl-1	C44B7.2a.1	STR_8215	7.29957293918371	STR length
hrpl-1	C44B7.2a.1	STR_8252	6.94462999667921	STR length
hrpl-1	C44B7.2a.1	STR_8354	8.40502787331238	STR length
hrpl-1	C44B7.2a.1	STR_8365	7.53962519422693	STR length
hrpl-1	C44B7.2a.1	STR_8366	6.99510043462039	STR length
hrpl-1	C44B7.2a.1	STR_8459	8.96980584307603	STR length
hrpl-1	C44B7.2a.1	STR_8519	7.57686953825174	STR length
hrpl-1	C44B7.2a.1	STR_8538	7.81834338983677	STR length
hrpl-1	C44B7.2a.1	STR_8592	9.55936715814469	STR length
hrpl-1	C44B7.2a.1	STR_8599	8.90639943724515	STR length
hrpl-1	C44B7.2a.1	STR_8658	7.15159499232033	STR length
hrpl-1	C44B7.2a.1	STR_8661	8.5072462119439	STR length
hrpl-1	C44B7.2a.1	STR_8704	7.09487507213295	STR length
hrpl-1	C44B7.2a.1	STR_8780	7.27852279973141	STR length
hrpl-1	C44B7.2a.1	STR_8798	7.13208825302922	STR length
hrpl-1	C44B7.2a.1	STR_8807	7.32317259346803	STR length
hrpl-1	C44B7.2a.1	STR_8818	7.66692578203843	STR length
hrpl-1	C44B7.2a.1	STR_8821	7.25886414508764	STR length
hrpl-1	C44B7.2a.1	STR_8846	7.3608291721929	STR length
hrpl-1	C44B7.2a.1	STR_8868	6.90381550302773	STR length
hrpl-1	C44B7.2a.1	STR_8932	7.63044600985634	STR length
hrpl-1	C44B7.2a.1	STR_8941	7.98504792570983	STR length
hrpl-1	C44B7.2a.1	STR_8944	7.73159691670342	STR length
hrpl-1	C44B7.2a.1	STR_8969	7.39468852353934	STR length
hrpl-1	C44B7.2a.1	STR_9961	8.33423176887044	STR length
lec-4	C44F1.3.1	STR_25177	8.60496723312791	STR length
let-4	C44H4.2.1	STR_9664	10.2230298607925	STR length
C45B2.8	C45B2.8.1	STR_25066	7.0474790509494	STR length
C45H4.14	C45H4.14b.1	STR_12227	8.23078598719403	STR length
col-14	C46A5.3b.1	STR_24899	6.97053784538751	STR length
rdl-1	C46A5.8.1	STR_20504	7.57872219418163	STR length
rdl-1	C46A5.8.1	STR_20574	9.91846021531473	STR length
rdl-1	C46A5.8.1	STR_20577	9.09802918089772	STR length
rdl-1	C46A5.8.1	STR_20584	7.36587480231738	STR length
rdl-1	C46A5.8.1	STR_20688	7.52457069552524	STR length
rdl-1	C46A5.8.1	STR_20714	8.7705342764916	STR length
rdl-1	C46A5.8.1	STR_20736	8.81814355852391	STR length
rdl-1	C46A5.8.1	STR_20755	8.78217129766187	STR length
rdl-1	C46A5.8.1	STR_20767	7.93067964237843	STR length
rdl-1	C46A5.8.1	STR_20779	9.07831770361463	STR length
rdl-1	C46A5.8.1	STR_20782	10.396932503826	STR length
rdl-1	C46A5.8.1	STR_20813	9.92425849412105	STR length
rdl-1	C46A5.8.1	STR_20873	7.79430539753302	STR length
rdl-1	C46A5.8.1	STR_20918	9.62054838682534	STR length
rdl-1	C46A5.8.1	STR_21039	9.83559177228982	STR length
rdl-1	C46A5.8.1	STR_21150	7.81770198937033	STR length
rdl-1	C46A5.8.1	STR_21181	7.69310102273574	STR length
rdl-1	C46A5.8.1	STR_21314	7.67388061727808	STR length
rdl-1	C46A5.8.1	STR_21445	7.98361384116793	STR length
rdl-1	C46A5.8.1	STR_21539	8.21393211434494	STR length
rdl-1	C46A5.8.1	STR_21579	11.4819146004696	STR length
rdl-1	C46A5.8.1	STR_21654	9.2410468064061	STR length
rdl-1	C46A5.8.1	STR_21658	8.1293728617105	STR length
C46C11.4	C46C11.4.1	STR_19475	7.70075086642998	STR length
C46C11.4	C46C11.4.1	STR_19532	7.22173207731034	STR length
C46C2.3	C46C2.3.1	STR_23910	8.1284306814977	STR length
C46C2.3	C46C2.3.1	STR_24022	13.0260623129463	STR length
C46C2.3	C46C2.3.1	STR_24091	9.7198809928257	STR length
C46C2.3	C46C2.3.1	STR_24200	7.49302637175055	STR length
C46C2.3	C46C2.3.1	STR_24301	7.56699580957879	STR length
C46C2.3	C46C2.3.1	STR_24333	9.56789837952043	STR length
C46C2.3	C46C2.3.1	STR_24405	7.99874985508476	STR length
C46C2.3	C46C2.3.1	STR_24456	6.91757635567741	STR length
C46C2.3	C46C2.3.1	STR_24534	9.59127007783199	STR length
C46C2.3	C46C2.3.1	STR_24537	8.88850614259904	STR length
C46C2.3	C46C2.3.1	STR_24633	8.45771823628685	STR length
C46C2.3	C46C2.3.1	STR_24664	8.55468339584296	STR length
C46C2.3	C46C2.3.1	STR_24668	7.0881293138632	STR length
C46C2.3	C46C2.3.1	STR_24673	7.32057383163292	STR length
C46C2.3	C46C2.3.1	STR_24695	7.79152368614201	STR length
C46C2.3	C46C2.3.1	STR_24734	8.30797235892804	STR length
C46C2.3	C46C2.3.1	STR_24790	8.49934229588875	STR length
C46C2.3	C46C2.3.1	STR_24801	9.57148830045333	STR length
C46C2.3	C46C2.3.1	STR_24803	9.17963326412963	STR length
C46C2.3	C46C2.3.1	STR_24832	11.0998734462001	STR length
C46C2.3	C46C2.3.1	STR_24833	8.29494886912064	STR length
C46C2.3	C46C2.3.1	STR_24882	10.1394974123835	STR length
C46C2.3	C46C2.3.1	STR_24894	7.369277743789	STR length
C46C2.3	C46C2.3.1	STR_24897	10.2127934363957	STR length
C46C2.3	C46C2.3.1	STR_24899	11.2303114080085	STR length
C46C2.3	C46C2.3.1	STR_24904	6.90450700096057	STR length
C46C2.3	C46C2.3.1	STR_24917	6.88402633411974	STR length
C46C2.3	C46C2.3.1	STR_24922	8.52724364451083	STR length
C46C2.3	C46C2.3.1	STR_24994	7.46503480418359	STR length
C46C2.3	C46C2.3.1	STR_25159	6.93483897250984	STR length
C46C2.7	C46C2.7.1	STR_28123	7.4777222613825	STR length
C46C2.7	C46C2.7.1	STR_28147	11.2725564866035	STR length
C46C2.7	C46C2.7.1	STR_28596	8.08994027646731	STR length
C46C2.7	C46C2.7.1	STR_28840	6.86757891802006	STR length
C46C2.7	C46C2.7.1	STR_28843	8.60707929526694	STR length
C46C2.7	C46C2.7.1	STR_29034	7.53812712588013	STR length
C46C2.7	C46C2.7.1	STR_29077	7.79720983825737	STR length
C46C2.7	C46C2.7.1	STR_29088	7.28891507927741	STR length
C46C2.7	C46C2.7.1	STR_29315	7.23312011442233	STR length
pqn-22	C46G7.4b.1	STR_18599	8.94801522371516	STR length
pqn-22	C46G7.4b.1	STR_18607	8.63038590965385	STR length
pqn-22	C46G7.4b.1	STR_18614	9.27837693169763	STR length
pqn-22	C46G7.4b.1	STR_18686	7.7911168274382	STR length
pqn-22	C46G7.4b.1	STR_18707	8.52564628144377	STR length
pqn-22	C46G7.4b.1	STR_18791	7.5502098282125	STR length
pqn-22	C46G7.4b.1	STR_18802	8.62011888011073	STR length
pqn-22	C46G7.4b.1	STR_18825	8.22916836681142	STR length
pqn-22	C46G7.4b.1	STR_18834	10.2536166605006	STR length
pqn-22	C46G7.4b.1	STR_18873	9.40088731876102	STR length
pqn-22	C46G7.4b.1	STR_18877	9.84213696809868	STR length
pqn-22	C46G7.4b.1	STR_18880	8.979826633506	STR length
pqn-22	C46G7.4b.1	STR_18889	8.5964459051017	STR length
pqn-22	C46G7.4b.1	STR_18968	8.20599895973791	STR length
pqn-22	C46G7.4b.1	STR_19015	7.26762269338894	STR length
pqn-22	C46G7.4b.1	STR_19019	7.55042707031476	STR length
pqn-22	C46G7.4b.1	STR_19021	9.70416914425852	STR length
pqn-22	C46G7.4b.1	STR_19183	8.52429813802793	STR length
pqn-22	C46G7.4b.1	STR_19214	11.3374068896259	STR length
pqn-22	C46G7.4b.1	STR_19216	10.3960538138911	STR length
pqn-22	C46G7.4b.1	STR_19264	9.07731548630689	STR length
pqn-22	C46G7.4b.1	STR_19275	10.1248566298382	STR length
pqn-22	C46G7.4b.1	STR_19279	10.0761236376447	STR length
pqn-22	C46G7.4b.1	STR_19332	9.41127081435949	STR length
pqn-22	C46G7.4b.1	STR_19365	9.65148795839407	STR length
pqn-22	C46G7.4b.1	STR_19376	7.85580451137592	STR length
pqn-22	C46G7.4b.1	STR_19387	7.80994479966169	STR length
pqn-22	C46G7.4b.1	STR_19414	9.78171803317751	STR length
pqn-22	C46G7.4b.1	STR_19732	8.77583018460231	STR length
phat-1	C46H11.8.1	STR_24917	7.49975349887659	STR length
ref-2	C47C12.3a.1	STR_23050	6.85140074035571	STR length
miro-2	C47C12.4	STR_1792	7.91622313848399	STR length
miro-2	C47C12.4	STR_1906	7.08061046141362	STR length
miro-2	C47C12.4	STR_1952	9.43939437604308	STR length
miro-2	C47C12.4	STR_1977	8.90544652915082	STR length
miro-2	C47C12.4	STR_2000	11.249000558083	STR length
miro-2	C47C12.4	STR_2020	9.80681025335243	STR length
miro-2	C47C12.4	STR_2032	11.3965432677958	STR length
miro-2	C47C12.4	STR_2034	12.0139561408935	STR length
miro-2	C47C12.4	STR_2040	13.9422540775699	STR length
miro-2	C47C12.4	STR_2134	9.63663273065234	STR length
miro-2	C47C12.4	STR_2191	9.72002906379189	STR length
miro-2	C47C12.4	STR_2242	10.1393252055082	STR length
miro-2	C47C12.4	STR_2247	10.3701651980899	STR length
miro-2	C47C12.4	STR_2256	8.60773773876799	STR length
miro-2	C47C12.4	STR_2271	10.1181720766574	STR length
miro-2	C47C12.4	STR_2284	8.91479356599002	STR length
miro-2	C47C12.4	STR_2290	8.97906451320447	STR length
miro-2	C47C12.4	STR_2320	10.0636793207164	STR length
miro-2	C47C12.4	STR_3276	7.59298899855359	STR length
miro-2	C47C12.4	STR_3783	9.4693018265575	STR length
miro-2	C47C12.4	STR_4087	10.2907401185145	STR length
miro-2	C47C12.4	STR_4309	7.56287298673975	STR length
unc-112	C47E8.7.2	STR_3499	12.6508637578391	STR length
unc-112	C47E8.7.2	STR_3715	13.2539112564765	STR length
unc-112	C47E8.7.2	STR_3734	17.556361435029	STR length
unc-112	C47E8.7.2	STR_3927	7.25733323262425	STR length
unc-112	C47E8.7.2	STR_4024	7.97115316528767	STR length
unc-112	C47E8.7.2	STR_4135	11.3050318117769	STR length
unc-112	C47E8.7.2	STR_4154	9.60355336780451	STR length
unc-112	C47E8.7.2	STR_4155	7.17166906323711	STR length
unc-112	C47E8.7.2	STR_4178	9.83023800066406	STR length
unc-112	C47E8.7.2	STR_4217	9.68323395536587	STR length
unc-112	C47E8.7.2	STR_4332	8.21800237637496	STR length
unc-112	C47E8.7.2	STR_4338	12.9995338721016	STR length
unc-112	C47E8.7.2	STR_4452	8.25163436849794	STR length
unc-112	C47E8.7.2	STR_4534	7.0759364960451	STR length
unc-112	C47E8.7.2	STR_4570	11.1706660564035	STR length
C47G2.3	C47G2.3.1	STR_25066	7.08219739912059	STR length
C48D1.7	C48D1.7	STR_19295	7.14444283030745	STR length
C48D1.7	C48D1.7	STR_19603	7.5721146827858	STR length
C48D1.7	C48D1.7	STR_19651	10.4101978737285	STR length
C48D1.7	C48D1.7	STR_19743	7.16953094999893	STR length
C48D1.7	C48D1.7	STR_19758	13.6666720330398	STR length
C48D1.7	C48D1.7	STR_19851	8.00443927833923	STR length
C48D1.7	C48D1.7	STR_20076	8.08653011911253	STR length
C48D1.7	C48D1.7	STR_20124	8.17469881292755	STR length
C48D1.7	C48D1.7	STR_20125	9.72537562304602	STR length
C48D1.7	C48D1.7	STR_20143	9.32174921375931	STR length
C48D1.7	C48D1.7	STR_20187	17.2936454590103	STR length
C48D1.7	C48D1.7	STR_20208	11.6004222400264	STR length
C48D1.7	C48D1.7	STR_24349	6.92703289967086	STR length
C48D1.7	C48D1.7	STR_24546	9.0974100292014	STR length
C48D1.7	C48D1.7	STR_24850	8.57673853488363	STR length
C48D1.7	C48D1.7	STR_25088	7.96351608757403	STR length
C48D1.7	C48D1.7	STR_28519	8.79899201670101	STR length
C48D1.7	C48D1.7	STR_28531	9.60386293588962	STR length
C48D1.7	C48D1.7	STR_28533	8.05099896362369	STR length
C48D1.7	C48D1.7	STR_28596	10.5596197203179	STR length
C48D1.7	C48D1.7	STR_29013	6.93070664148465	STR length
C48D1.7	C48D1.7	STR_29034	7.37579765031092	STR length
C48D1.7	C48D1.7	STR_29060	7.13694414109212	STR length
C48D1.7	C48D1.7	STR_29077	9.12959606146893	STR length
C48D1.7	C48D1.7	STR_29088	8.76217286508141	STR length
C49C3.8	C49C3.8a.1	STR_21320	7.86157893290921	STR length
C49G7.13	C49G7.13.1	STR_1231	11.4261439317212	STR length
C49G7.13	C49G7.13.1	STR_1620	14.4554855529188	STR length
C49G7.13	C49G7.13.1	STR_1902	10.9976749012867	STR length
C49G7.13	C49G7.13.1	STR_1906	7.46332550389453	STR length
C49G7.13	C49G7.13.1	STR_499	16.7976929869041	STR length
phat-3	C49G7.4.1	STR_1115	7.88710677706397	STR length
phat-3	C49G7.4.1	STR_1231	8.46961427687769	STR length
phat-3	C49G7.4.1	STR_226	17.3914121639852	STR length
phat-3	C49G7.4.1	STR_27	13.1828359292534	STR length
phat-3	C49G7.4.1	STR_499	19.2649383461016	STR length
phat-3	C49G7.4.1	STR_80	10.5305253010266	STR length
C49G7.7	C49G7.7.2	STR_19264	6.86504836862144	STR length
C49G7.7	C49G7.7.2	STR_19328	7.06117807572292	STR length
C49G7.7	C49G7.7.2	STR_19397	7.21949558383773	STR length
C50E10.2	C50E10.2c.1	STR_6968	7.28240488986948	STR length
C50E10.2	C50E10.2c.1	STR_7041	8.07024188976878	STR length
C50E10.2	C50E10.2c.1	STR_7086	7.10972555511562	STR length
C50E10.2	C50E10.2c.1	STR_7139	7.11852156089029	STR length
C50E10.2	C50E10.2c.1	STR_7244	7.23040833633429	STR length
C50E3.12	C50E3.12.2	STR_30481	7.1911214056047	STR length
C50E3.12	C50E3.12.2	STR_30580	7.94034239999163	STR length
C50E3.12	C50E3.12.2	STR_30581	7.87903203990586	STR length
fkb-5	C50F2.6a.2	STR_24917	7.02164327198348	STR length
abf-1	C50F2.9.1	STR_29296	7.01804272780268	STR length
abf-1	C50F2.9.1	STR_29499	8.49123187620246	STR length
ben-1	C54C6.2.1	STR_25579	7.79840779375802	STR length
ben-1	C54C6.2.1	STR_25877	7.77923688826558	STR length
ben-1	C54C6.2.1	STR_7286	8.01006344980151	STR length
ben-1	C54C6.2.1	STR_8392	11.3746221083954	STR length
lgx-1	C54G7.3a.1	STR_24917	7.00496508812797	STR length
C55A6.1	C55A6.1.2	STR_28531	7.07921924065788	STR length
C55A6.1	C55A6.1.2	STR_29599	7.16272411104668	STR length
acdh-1	C55B7.4a.2	STR_27947	7.00993593569348	STR length
acdh-1	C55B7.4b.1	STR_27947	9.40075105364342	STR length
C56A3.10	C56A3.10	STR_24664	8.06715649589763	STR length
C56A3.10	C56A3.10	STR_24668	8.0684477465273	STR length
C56A3.10	C56A3.10	STR_24673	7.90272707593745	STR length
C56A3.10	C56A3.10	STR_24695	8.08369756645511	STR length
C56A3.10	C56A3.10	STR_24724	8.76358043395348	STR length
C56A3.10	C56A3.10	STR_24786	9.00775473665881	STR length
C56A3.10	C56A3.10	STR_24788	14.0368422137322	STR length
C56A3.10	C56A3.10	STR_24803	7.47405661315213	STR length
C56A3.10	C56A3.10	STR_24850	19.7762834897528	STR length
C56A3.10	C56A3.10	STR_24910	8.64941945392323	STR length
C56A3.10	C56A3.10	STR_24912	7.06510292920561	STR length
C56A3.10	C56A3.10	STR_25088	9.62307842325739	STR length
C56A3.10	C56A3.10	STR_25134	10.9214468102134	STR length
C56A3.10	C56A3.10	STR_25168	8.46877134161343	STR length
C56A3.10	C56A3.10	STR_25250	8.34630196818803	STR length
C56A3.10	C56A3.10	STR_25367	14.0362596772522	STR length
C56A3.10	C56A3.10	STR_25456	7.2728740133457	STR length
C56A3.10	C56A3.10	STR_26039	7.14515533863135	STR length
C56A3.9	C56A3.9	STR_24633	7.15331870184718	STR length
C56A3.9	C56A3.9	STR_24664	7.43182437557954	STR length
C56A3.9	C56A3.9	STR_24668	7.63129515356216	STR length
C56A3.9	C56A3.9	STR_24673	7.20538783782757	STR length
C56A3.9	C56A3.9	STR_24695	7.80122413579428	STR length
C56A3.9	C56A3.9	STR_24734	8.14290858388383	STR length
C56A3.9	C56A3.9	STR_24841	8.03948384136914	STR length
C56A3.9	C56A3.9	STR_24882	8.66797404673954	STR length
C56A3.9	C56A3.9	STR_24894	8.37968727270983	STR length
C56A3.9	C56A3.9	STR_24899	8.7770152346573	STR length
C56A3.9	C56A3.9	STR_24912	8.68733967804191	STR length
C56A3.9	C56A3.9	STR_24991	8.54940907979752	STR length
C56A3.9	C56A3.9	STR_24994	8.77831629490616	STR length
C56A3.9	C56A3.9	STR_25072	10.3584835565952	STR length
C56A3.9	C56A3.9	STR_25088	22.522957469386	STR length
C56A3.9	C56A3.9	STR_25134	17.6550881747661	STR length
C56A3.9	C56A3.9	STR_25143	8.05325101196085	STR length
C56A3.9	C56A3.9	STR_25159	8.53448876116005	STR length
C56A3.9	C56A3.9	STR_25250	8.63216537494482	STR length
C56A3.9	C56A3.9	STR_25367	10.0574138487678	STR length
C56A3.9	C56A3.9	STR_25429	7.66685598868585	STR length
C56G2.3	C56G2.3.1	STR_27947	8.04258579813803	STR length
CC8.2	CC8.2a.2	STR_23050	7.82503548306746	STR length
CE7X_3.1	CE7X_3.1	STR_4840	7.60060096763185	STR length
CE7X_3.1	CE7X_3.1	STR_4927	12.7489156053482	STR length
CE7X_3.1	CE7X_3.1	STR_4989	10.2993559754034	STR length
CE7X_3.1	CE7X_3.1	STR_5603	6.86495620916643	STR length
CE7X_3.2	CE7X_3.2	STR_27385	16.8883277309394	STR length
CE7X_3.2	CE7X_3.2	STR_27416	7.55893108976002	STR length
CE7X_3.2	CE7X_3.2	STR_27424	15.1217801852282	STR length
CE7X_3.2	CE7X_3.2	STR_27425	8.57825023511355	STR length
CE7X_3.2	CE7X_3.2	STR_27434	9.97732161561198	STR length
CE7X_3.2	CE7X_3.2	STR_27449	14.0112451383365	STR length
CE7X_3.2	CE7X_3.2	STR_27481	13.4088683929349	STR length
CE7X_3.2	CE7X_3.2	STR_27547	8.44989174497844	STR length
CE7X_3.2	CE7X_3.2	STR_27573	10.8565614357847	STR length
CE7X_3.2	CE7X_3.2	STR_27579	13.711473772884	STR length
CE7X_3.2	CE7X_3.2	STR_27597	10.3682477197483	STR length
CE7X_3.2	CE7X_3.2	STR_27627	9.42638647814467	STR length
CE7X_3.2	CE7X_3.2	STR_27637	22.2155362634231	STR length
CE7X_3.2	CE7X_3.2	STR_27676	7.75826939819295	STR length
CE7X_3.2	CE7X_3.2	STR_27688	11.3320594288546	STR length
CE7X_3.2	CE7X_3.2	STR_27839	12.5418561631471	STR length
CE7X_3.2	CE7X_3.2	STR_27975	7.06381463850823	STR length
CE7X_3.2	CE7X_3.2	STR_27980	6.9589122306909	STR length
CE7X_3.2	CE7X_3.2	STR_28151	7.48212068650876	STR length
CE7X_3.2	CE7X_3.2	STR_28300	7.1258510210934	STR length
snap-1	D1014.3b.1	STR_10204	8.80852665011175	STR length
snap-1	D1014.3b.1	STR_10679	7.02042821513379	STR length
snap-1	D1014.3b.1	STR_19758	7.54071485983041	STR length
snap-1	D1014.3b.1	STR_19851	7.64403945565148	STR length
snap-1	D1014.3b.1	STR_20187	9.75589884755104	STR length
snap-1	D1014.3b.1	STR_20208	7.54803378577395	STR length
snap-1	D1014.3b.1	STR_23489	8.58936390406712	STR length
snap-1	D1014.3b.1	STR_24097	10.4487005512086	STR length
snap-1	D1014.3b.1	STR_24190	12.0374039153454	STR length
snap-1	D1014.3b.1	STR_24200	9.13441384659879	STR length
snap-1	D1014.3b.1	STR_24333	10.4672485761115	STR length
snap-1	D1014.3b.1	STR_24349	13.4079121025785	STR length
snap-1	D1014.3b.1	STR_24365	7.3248536506656	STR length
snap-1	D1014.3b.1	STR_24399	10.8477277268546	STR length
snap-1	D1014.3b.1	STR_24456	7.79745094804444	STR length
snap-1	D1014.3b.1	STR_24537	10.3091991161175	STR length
snap-1	D1014.3b.1	STR_24546	13.9202377286123	STR length
snap-1	D1014.3b.1	STR_24550	7.9135202071601	STR length
snap-1	D1014.3b.1	STR_24622	7.42900031384411	STR length
snap-1	D1014.3b.1	STR_28519	7.55739467931988	STR length
snap-1	D1014.3b.1	STR_28531	8.01744810967782	STR length
snap-1	D1014.3b.1	STR_28533	7.47646231988806	STR length
snap-1	D1014.3b.1	STR_28787	7.63682204966914	STR length
snap-1	D1014.3b.1	STR_28832	6.97550345000593	STR length
snap-1	D1014.3b.1	STR_29013	9.11087734185477	STR length
snap-1	D1014.3b.1	STR_29034	7.01932759073664	STR length
snap-1	D1014.3b.1	STR_29038	9.36878093300678	STR length
snap-1	D1014.3b.1	STR_29060	11.2703010900161	STR length
snap-1	D1014.3b.1	STR_29077	11.872285799577	STR length
snap-1	D1014.3b.1	STR_29088	11.2406184934924	STR length
snap-1	D1014.3b.1	STR_29315	11.0252699917126	STR length
snap-1	D1014.3b.1	STR_29599	12.3402333595715	STR length
snap-1	D1014.3b.1	STR_29666	9.45971246826296	STR length
snap-1	D1014.3b.1	STR_29729	10.0954564888577	STR length
snap-1	D1014.3b.1	STR_29810	8.14160606532379	STR length
snap-1	D1014.3b.1	STR_29851	8.03247283966548	STR length
snap-1	D1014.3b.2	STR_10204	6.96552882545466	STR length
snap-1	D1014.3b.2	STR_28531	6.98842683739083	STR length
snap-1	D1014.3b.2	STR_28533	6.87252587590271	STR length
snap-1	D1014.3b.2	STR_29060	7.88719318743791	STR length
snap-1	D1014.3b.2	STR_29077	8.92152386262282	STR length
snap-1	D1014.3b.2	STR_29315	8.93624800812333	STR length
nspc-19	D1025.9.1	STR_30900	7.88588698688986	STR length
nspc-19	D1025.9.1	STR_30939	11.1945467245869	STR length
nspc-19	D1025.9.1	STR_30953	7.68939583545305	STR length
nspc-19	D1025.9.1	STR_31268	8.28557997244949	STR length
nspc-19	D1025.9.1	STR_31270	7.66886511147359	STR length
nspc-19	D1025.9.1	STR_31579	7.47388694940235	STR length
nspc-19	D1025.9.1	STR_31593	7.53098210139647	STR length
nspc-19	D1025.9.1	STR_31670	9.89137398987765	STR length
dex-1	D1044.2b.2	STR_30481	6.91097903042178	STR length
dex-1	D1044.2b.2	STR_30508	7.21009449866439	STR length
D1054.9	D1054.9d.1	STR_24917	7.60964652615387	STR length
D1086.7	D1086.7.1	STR_24673	7.50139046597154	STR length
D1086.7	D1086.7.1	STR_24695	7.52142573360494	STR length
D1086.7	D1086.7.1	STR_24790	9.36621146902338	STR length
D1086.7	D1086.7.1	STR_24801	7.14387999904234	STR length
D1086.7	D1086.7.1	STR_24803	8.66253267559688	STR length
D1086.7	D1086.7.1	STR_24832	7.39326264507661	STR length
D1086.7	D1086.7.1	STR_24882	10.0804413908742	STR length
D1086.7	D1086.7.1	STR_24894	7.99803586431491	STR length
D1086.7	D1086.7.1	STR_24899	8.43886265512029	STR length
D1086.7	D1086.7.1	STR_24900	17.1098485084219	STR length
D1086.7	D1086.7.1	STR_24904	9.10067460792214	STR length
D1086.7	D1086.7.1	STR_24921	10.0513851076087	STR length
D1086.7	D1086.7.1	STR_24991	8.40685044072216	STR length
D1086.7	D1086.7.1	STR_24994	8.6491325316933	STR length
D1086.7	D1086.7.1	STR_24999	9.43529690324191	STR length
D1086.7	D1086.7.1	STR_25031	8.82522020455643	STR length
D1086.7	D1086.7.1	STR_25061	16.1242334039425	STR length
D1086.7	D1086.7.1	STR_25066	12.6725932116901	STR length
D1086.7	D1086.7.1	STR_25072	7.56034990523968	STR length
D1086.7	D1086.7.1	STR_25115	8.95537842536422	STR length
D1086.7	D1086.7.1	STR_25145	10.1672060882788	STR length
D1086.7	D1086.7.1	STR_25146	7.81799993539803	STR length
D1086.7	D1086.7.1	STR_25159	7.22567475434499	STR length
D1086.7	D1086.7.1	STR_25197	14.3975259851022	STR length
D1086.7	D1086.7.1	STR_25243	12.6199012475293	STR length
D1086.7	D1086.7.1	STR_25278	15.3210983689128	STR length
D1086.7	D1086.7.1	STR_25326	7.01091304858802	STR length
D1086.7	D1086.7.1	STR_25367	8.23818418197621	STR length
D1086.7	D1086.7.1	STR_25429	12.0014072220597	STR length
D1086.7	D1086.7.1	STR_25432	6.85386414413996	STR length
D1086.7	D1086.7.1	STR_25500	7.97223543866998	STR length
D1086.7	D1086.7.1	STR_6767	7.03350625608577	STR length
D2005.6	D2005.6.1	STR_24899	9.3936333575501	STR length
D2005.6	D2005.6.1	STR_24917	7.89315098671783	STR length
D2005.6	D2005.6.1	STR_25066	8.47851133209341	STR length
D2005.6	D2005.6.1	STR_25197	8.41899018007116	STR length
mpst-1	D2023.5.2	STR_23933	9.38238238534543	STR length
mpst-1	D2023.5.2	STR_24097	9.30445163782161	STR length
mpst-1	D2023.5.2	STR_24349	14.6659688064785	STR length
mpst-1	D2023.5.2	STR_24399	9.84977892091117	STR length
mpst-1	D2023.5.2	STR_24482	7.54448519757623	STR length
mpst-1	D2023.5.2	STR_24524	7.02936235299569	STR length
mpst-1	D2023.5.2	STR_24546	16.5901590871163	STR length
mpst-1	D2023.5.2	STR_24550	7.01206193570641	STR length
mpst-1	D2023.5.2	STR_24625	8.27323088281197	STR length
mpst-1	D2023.5.2	STR_24724	7.52569103989117	STR length
mpst-1	D2023.5.2	STR_24910	8.01215734470497	STR length
D2024.10	D2024.10	STR_24912	7.49757459711944	STR length
hgap-2	D2085.5c.1	STR_25066	7.84038444587632	STR length
hgap-2	D2085.5c.1	STR_25197	7.19772484668088	STR length
pqn-26	DY3.5.1	STR_24917	7.31408177990965	STR length
tag-124	E02H1.3.1	STR_24917	8.41959934973515	STR length
tag-124	E02H1.3.1	STR_24921	7.59092351235939	STR length
tag-124	E02H1.3.1	STR_25066	8.0882874240872	STR length
eif-2A	E04D5.1a.2	STR_8262	9.54553847515579	STR length
eif-2A	E04D5.1a.2	STR_8362	8.72604366198166	STR length
eif-2A	E04D5.1a.2	STR_8521	7.56246957925634	STR length
eif-2A	E04D5.1a.2	STR_8611	7.02826133170709	STR length
eif-2A	E04D5.1a.2	STR_8631	7.16269301050877	STR length
eif-2A	E04D5.1a.2	STR_8719	7.42016057087894	STR length
eif-2A	E04D5.1a.2	STR_8833	7.11812408607851	STR length
eif-2A	E04D5.1a.2	STR_8843	6.87083929359173	STR length
ugt-57	F01E11.1.1	STR_9664	8.9112880639374	STR length
ddx-23	F01F1.7.1	STR_12736	10.3505449998956	STR length
ddx-23	F01F1.7.1	STR_12737	9.81284740191137	STR length
ddx-23	F01F1.7.1	STR_12753	9.48782491600209	STR length
ddx-23	F01F1.7.1	STR_12757	8.43930604808973	STR length
ddx-23	F01F1.7.1	STR_12763	9.75255432023261	STR length
ddx-23	F01F1.7.1	STR_12773	7.79107838115584	STR length
ddx-23	F01F1.7.1	STR_12783	8.29767031314461	STR length
ddx-23	F01F1.7.1	STR_12793	8.413572326902	STR length
ddx-23	F01F1.7.1	STR_12805	8.88535647730306	STR length
ddx-23	F01F1.7.1	STR_12813	8.42593698568517	STR length
ddx-23	F01F1.7.1	STR_12816	7.05127672984193	STR length
ddx-23	F01F1.7.1	STR_12832	7.02514357155985	STR length
ddx-23	F01F1.7.1	STR_12843	9.62172078525284	STR length
ddx-23	F01F1.7.1	STR_12844	9.92216814320707	STR length
ddx-23	F01F1.7.1	STR_12858	9.74431980226401	STR length
ddx-23	F01F1.7.1	STR_12860	9.23758166761182	STR length
ddx-23	F01F1.7.1	STR_12895	9.51588398946688	STR length
ddx-23	F01F1.7.1	STR_12907	8.12837700281061	STR length
ddx-23	F01F1.7.1	STR_12914	7.22655396977631	STR length
ddx-23	F01F1.7.1	STR_12915	7.55204451304359	STR length
ddx-23	F01F1.7.1	STR_12992	9.02012402426303	STR length
ddx-23	F01F1.7.1	STR_13057	8.09390723269523	STR length
ddx-23	F01F1.7.1	STR_13073	9.23403407852883	STR length
ddx-23	F01F1.7.1	STR_13075	8.41624405384702	STR length
ddx-23	F01F1.7.1	STR_13083	9.55593696886325	STR length
ddx-23	F01F1.7.1	STR_13099	9.43858244884618	STR length
ddx-23	F01F1.7.1	STR_13113	8.57510473861915	STR length
ddx-23	F01F1.7.1	STR_13114	7.78057414225024	STR length
ddx-23	F01F1.7.1	STR_13147	9.97109102665407	STR length
ddx-23	F01F1.7.1	STR_13179	7.22211327472248	STR length
ddx-23	F01F1.7.1	STR_13233	11.2953765825292	STR length
ddx-23	F01F1.7.1	STR_13240	10.0012443681801	STR length
ddx-23	F01F1.7.1	STR_13248	9.17585532846874	STR length
ddx-23	F01F1.7.1	STR_13253	9.80388184176731	STR length
ddx-23	F01F1.7.1	STR_13256	7.66425282351793	STR length
ddx-23	F01F1.7.1	STR_13287	10.1152417979999	STR length
ddx-23	F01F1.7.1	STR_13304	9.55886789962014	STR length
ddx-23	F01F1.7.1	STR_13326	8.36288804654229	STR length
ddx-23	F01F1.7.1	STR_13330	8.60216121858249	STR length
ddx-23	F01F1.7.1	STR_13344	9.55185152394669	STR length
ddx-23	F01F1.7.1	STR_13346	9.0249409094415	STR length
ddx-23	F01F1.7.1	STR_13348	8.94960230760809	STR length
ddx-23	F01F1.7.1	STR_13386	8.81815559674267	STR length
ddx-23	F01F1.7.1	STR_13430	10.1080480148508	STR length
ddx-23	F01F1.7.1	STR_13432	8.996557911311	STR length
ddx-23	F01F1.7.1	STR_13508	11.0043284010098	STR length
ddx-23	F01F1.7.1	STR_13691	7.08121318852752	STR length
ddx-23	F01F1.7.1	STR_13735	8.30264735871812	STR length
ddx-23	F01F1.7.1	STR_13753	9.80905911378245	STR length
ddx-23	F01F1.7.1	STR_13795	9.30679443788512	STR length
ddx-23	F01F1.7.1	STR_13806	7.54074110888157	STR length
ddx-23	F01F1.7.1	STR_13811	8.9445008063951	STR length
ddx-23	F01F1.7.1	STR_13901	7.61989635843733	STR length
ddx-23	F01F1.7.1	STR_13919	7.74731565204336	STR length
skih-2	F01G4.3.1	STR_19851	7.28111829108822	STR length
skih-2	F01G4.3.1	STR_20187	9.59394166639622	STR length
skih-2	F01G4.3.2	STR_19200	8.97729364958895	STR length
skih-2	F01G4.3.2	STR_19295	12.1685648704907	STR length
skih-2	F01G4.3.2	STR_19328	7.06938020308015	STR length
skih-2	F01G4.3.2	STR_19343	11.7574469458137	STR length
skih-2	F01G4.3.2	STR_19488	9.99736937249276	STR length
skih-2	F01G4.3.2	STR_19499	11.3065196288542	STR length
skih-2	F01G4.3.2	STR_19603	12.4538500218736	STR length
skih-2	F01G4.3.2	STR_19651	9.26062365493053	STR length
skih-2	F01G4.3.2	STR_19758	7.57721723299776	STR length
skih-2	F01G4.3.2	STR_19851	18.7311699184119	STR length
skih-2	F01G4.3.2	STR_19922	6.99905481301739	STR length
skih-2	F01G4.3.2	STR_20187	20.2410212611001	STR length
skih-2	F01G4.3.2	STR_20208	13.2014367671324	STR length
skih-2	F01G4.3.2	STR_23489	7.15075350047015	STR length
skih-2	F01G4.3.2	STR_24097	11.5844155389922	STR length
skih-2	F01G4.3.2	STR_24333	9.35307842227233	STR length
skih-2	F01G4.3.2	STR_24349	10.6223908333218	STR length
skih-2	F01G4.3.2	STR_24352	9.34433783965933	STR length
skih-2	F01G4.3.2	STR_24365	8.57975222283934	STR length
skih-2	F01G4.3.2	STR_24399	8.69550419955534	STR length
skih-2	F01G4.3.2	STR_24405	9.38412374816254	STR length
skih-2	F01G4.3.2	STR_24482	8.84296272283904	STR length
skih-2	F01G4.3.2	STR_24524	9.95460918730606	STR length
skih-2	F01G4.3.2	STR_24537	7.46950955903309	STR length
skih-2	F01G4.3.2	STR_24546	12.2688887835808	STR length
skih-2	F01G4.3.2	STR_24550	7.44965365241704	STR length
skih-2	F01G4.3.2	STR_24625	7.5914272471786	STR length
skih-2	F01G4.3.2	STR_24841	9.59821686475181	STR length
skih-2	F01G4.3.2	STR_24850	6.8932072175331	STR length
skih-2	F01G4.3.2	STR_24910	8.22588051842259	STR length
skih-2	F01G4.3.2	STR_25134	7.25361737751311	STR length
his-54	F07B7.11.1	STR_5771	7.05577885790037	STR length
his-54	F07B7.11.1	STR_5983	8.00556801614893	STR length
his-54	F07B7.11.1	STR_6418	8.10506122884112	STR length
F07B7.1	F07B7.1.1	STR_25432	7.96496718862371	STR length
his-52	F07B7.4.1	STR_5771	7.05577885790037	STR length
his-52	F07B7.4.1	STR_5983	8.00556801614893	STR length
his-52	F07B7.4.1	STR_6418	8.10506122884112	STR length
F07C3.17	F07C3.17	STR_18157	8.05722416182855	STR length
F07F6.7	F07F6.7.2	STR_8716	7.3777079244382	STR length
F07F6.7	F07F6.7.2	STR_8717	6.96024414644837	STR length
F07F6.7	F07F6.7.2	STR_8738	7.37956566397709	STR length
fbxa-53	F07G6.7.1	STR_10930	7.83862663432964	STR length
vhp-1	F08B1.1e.1	STR_24917	7.03993968913469	STR length
vhp-1	F08B1.1e.1	STR_25066	7.65189898708897	STR length
ints-6	F08B4.1a.1	STR_20187	6.85282307290832	STR length
ints-6	F08B4.1a.1	STR_24333	8.21018314316249	STR length
ints-6	F08B4.1a.1	STR_24349	6.90207163598066	STR length
ints-6	F08B4.1a.1	STR_24537	7.94091350517221	STR length
ints-6	F08B4.1a.1	STR_24550	7.95208070228813	STR length
ints-6	F08B4.1a.1	STR_29034	6.91299119192045	STR length
ints-6	F08B4.1a.1	STR_29060	9.13853163875306	STR length
ints-6	F08B4.1a.1	STR_29077	9.46287076255461	STR length
ints-6	F08B4.1a.1	STR_29088	7.65887189835736	STR length
ints-6	F08B4.1a.1	STR_29315	9.34493677399956	STR length
ints-6	F08B4.1a.1	STR_29599	8.85570608799378	STR length
ints-6	F08B4.1a.1	STR_29729	7.78998017255921	STR length
ints-6	F08B4.1a.1	STR_29995	7.14772689535969	STR length
cdh-5	F08B4.2a.1	STR_24456	7.4960931410872	STR length
cdh-5	F08B4.2a.1	STR_24899	7.51421309939349	STR length
cdh-5	F08B4.2a.1	STR_24910	8.73298082568711	STR length
cdh-5	F08B4.2a.1	STR_25146	7.15739814621295	STR length
cdh-5	F08B4.2a.1	STR_29060	14.4781314691922	STR length
cdh-5	F08B4.2a.1	STR_29077	6.89305831801086	STR length
cdh-5	F08B4.2a.1	STR_29281	8.83377388213926	STR length
cdh-5	F08B4.2a.1	STR_29315	6.87340848646485	STR length
cdh-5	F08B4.2c.1	STR_24022	7.67646070176736	STR length
cdh-5	F08B4.2c.1	STR_24456	9.34435765089032	STR length
cdh-5	F08B4.2c.1	STR_24724	7.38710340671265	STR length
cdh-5	F08B4.2c.1	STR_29060	12.7839278648708	STR length
cdh-5	F08B4.2c.1	STR_29281	10.6533647317772	STR length
sto-1	F08C6.4a.1	STR_29142	9.0051422844583	STR length
sto-1	F08C6.4a.1	STR_29147	7.55044531622343	STR length
sto-1	F08C6.4a.1	STR_29151	6.90063989597991	STR length
F08F8.10	F08F8.10a.1	STR_17168	9.85983061490421	STR length
clec-54	F08H9.8.1	STR_23747	9.87980456541129	STR length
clec-54	F08H9.8.1	STR_23751	8.4930215726169	STR length
clec-54	F08H9.8.1	STR_23910	8.03015228859424	STR length
clec-54	F08H9.8.1	STR_24022	7.02674228688383	STR length
clec-54	F08H9.8.1	STR_24598	8.39469432444659	STR length
clec-54	F08H9.8.1	STR_24622	7.21323939378882	STR length
clec-54	F08H9.8.1	STR_24633	15.1766443837907	STR length
clec-54	F08H9.8.1	STR_24664	12.6832022989813	STR length
clec-54	F08H9.8.1	STR_24668	13.9192594878172	STR length
clec-54	F08H9.8.1	STR_24673	15.9291778021524	STR length
clec-54	F08H9.8.1	STR_24692	9.12457260150809	STR length
clec-54	F08H9.8.1	STR_24695	14.9092142673037	STR length
clec-54	F08H9.8.1	STR_24697	10.8545533241825	STR length
clec-54	F08H9.8.1	STR_24699	10.6732215715982	STR length
clec-54	F08H9.8.1	STR_24721	12.2012421336352	STR length
clec-54	F08H9.8.1	STR_24734	8.86061407625556	STR length
clec-54	F08H9.8.1	STR_24758	10.2281377943124	STR length
clec-54	F08H9.8.1	STR_24766	7.00749188017389	STR length
clec-54	F08H9.8.1	STR_24786	12.6377120493955	STR length
clec-54	F08H9.8.1	STR_24790	14.8183080499788	STR length
clec-54	F08H9.8.1	STR_24803	17.7367394143912	STR length
clec-54	F08H9.8.1	STR_24819	11.893809812869	STR length
clec-54	F08H9.8.1	STR_24833	12.6272019355523	STR length
clec-54	F08H9.8.1	STR_24852	8.65995655433007	STR length
clec-54	F08H9.8.1	STR_24872	12.1920619856706	STR length
clec-54	F08H9.8.1	STR_24882	9.79664209694082	STR length
clec-54	F08H9.8.1	STR_24894	16.0088861505652	STR length
clec-54	F08H9.8.1	STR_24904	15.7876656361689	STR length
clec-54	F08H9.8.1	STR_24910	14.9570395276192	STR length
clec-54	F08H9.8.1	STR_24917	17.8318827252356	STR length
clec-54	F08H9.8.1	STR_24921	7.25859613127137	STR length
clec-54	F08H9.8.1	STR_24924	9.73482066801208	STR length
clec-54	F08H9.8.1	STR_24958	17.9912543838222	STR length
clec-54	F08H9.8.1	STR_24991	14.5976265498745	STR length
clec-54	F08H9.8.1	STR_24994	17.7587964604316	STR length
clec-54	F08H9.8.1	STR_25004	7.70324429641528	STR length
clec-54	F08H9.8.1	STR_25044	11.1448511831537	STR length
clec-54	F08H9.8.1	STR_25061	12.956838367781	STR length
clec-54	F08H9.8.1	STR_25088	8.19749460709334	STR length
clec-54	F08H9.8.1	STR_25115	8.91293468470911	STR length
clec-54	F08H9.8.1	STR_25120	12.8178688298538	STR length
[truncated: 7,130 more rows]
