# Supplementary material for: Interplay Between Polymorphic Short Tandem Repeats and Gene Expression Variation in Caenorhabditis elegans
Source: Mol Biol Evol. 2023 Mar 31;40(4):msad067. doi: 10.1093/molbev/msad067 (PMC10075192; doi:10.1093/molbev/msad067)
Supplement: msad067_Supplementary_Data [file msad067_supplementary_data.zip › supplementary_data_S1.txt]

ext_gene	transcript	eSTR	log10p	STR_pheno
rga-9	2RSSE.1b.1	STR_10336	9.49646804899191	STR genotype
rga-9	2RSSE.1b.1	STR_10342	7.97104814756938	STR genotype
rga-9	2RSSE.1b.1	STR_10347	8.5232742002748	STR genotype
rga-9	2RSSE.1b.1	STR_10350	10.9483699332545	STR genotype
rga-9	2RSSE.1b.1	STR_10352	13.3512974533492	STR genotype
rga-9	2RSSE.1b.1	STR_10353	11.1869104904592	STR genotype
rga-9	2RSSE.1b.1	STR_10357	11.1108465597458	STR genotype
rga-9	2RSSE.1b.1	STR_10358	8.65499593038917	STR genotype
rga-9	2RSSE.1b.1	STR_10370	8.51189073135878	STR genotype
rga-9	2RSSE.1b.1	STR_10387	11.5430388536349	STR genotype
rga-9	2RSSE.1b.1	STR_10418	11.7138401569571	STR genotype
rga-9	2RSSE.1b.1	STR_10438	7.90003744150526	STR genotype
rga-9	2RSSE.1b.1	STR_10556	11.3023784837255	STR genotype
rga-9	2RSSE.1b.1	STR_10604	13.1061610956901	STR genotype
rga-9	2RSSE.1b.1	STR_10650	10.7217267066194	STR genotype
rga-9	2RSSE.1b.1	STR_10660	12.2145320671594	STR genotype
rga-9	2RSSE.1b.1	STR_10664	11.489897037565	STR genotype
rga-9	2RSSE.1b.1	STR_10336	9.49646804899191	STR length
rga-9	2RSSE.1b.1	STR_10352	13.3512974533492	STR length
rga-9	2RSSE.1b.1	STR_10357	10.3187407952446	STR length
rga-9	2RSSE.1b.1	STR_10358	7.63155700255737	STR length
rga-9	2RSSE.1b.1	STR_10387	9.65176832857834	STR length
rga-9	2RSSE.1b.1	STR_10418	11.7138401569572	STR length
rga-9	2RSSE.1b.1	STR_10604	13.1061610956901	STR length
rga-9	2RSSE.1b.1	STR_10650	7.63149392858473	STR length
rga-9	2RSSE.1b.1	STR_10660	12.2145320671594	STR length
rga-9	2RSSE.1b.1	STR_10664	12.376744362352	STR length
2RSSE.3	2RSSE.3	STR_10333	7.85732066825525	STR genotype
2RSSE.3	2RSSE.3	STR_10336	57.7481711644964	STR genotype
2RSSE.3	2RSSE.3	STR_10342	27.2147064320092	STR genotype
2RSSE.3	2RSSE.3	STR_10347	57.7198431737913	STR genotype
2RSSE.3	2RSSE.3	STR_10350	66.6029758825693	STR genotype
2RSSE.3	2RSSE.3	STR_10352	61.7657210148101	STR genotype
2RSSE.3	2RSSE.3	STR_10353	66.7073541546185	STR genotype
2RSSE.3	2RSSE.3	STR_10357	58.572517996934	STR genotype
2RSSE.3	2RSSE.3	STR_10358	63.5589262885496	STR genotype
2RSSE.3	2RSSE.3	STR_10364	9.10144269952054	STR genotype
2RSSE.3	2RSSE.3	STR_10367	16.0576687904753	STR genotype
2RSSE.3	2RSSE.3	STR_10370	54.7577068075179	STR genotype
2RSSE.3	2RSSE.3	STR_10377	8.29694675636421	STR genotype
2RSSE.3	2RSSE.3	STR_10387	46.4857208001575	STR genotype
2RSSE.3	2RSSE.3	STR_10409	15.6170173164755	STR genotype
2RSSE.3	2RSSE.3	STR_10418	65.4948112009245	STR genotype
2RSSE.3	2RSSE.3	STR_10438	35.0317938216122	STR genotype
2RSSE.3	2RSSE.3	STR_10470	17.5803690683829	STR genotype
2RSSE.3	2RSSE.3	STR_10478	12.9184068429528	STR genotype
2RSSE.3	2RSSE.3	STR_10490	8.30297380218823	STR genotype
2RSSE.3	2RSSE.3	STR_10503	19.01281790598	STR genotype
2RSSE.3	2RSSE.3	STR_10518	11.6110886011572	STR genotype
2RSSE.3	2RSSE.3	STR_10531	10.7326841115947	STR genotype
2RSSE.3	2RSSE.3	STR_10543	13.5998858798276	STR genotype
2RSSE.3	2RSSE.3	STR_10556	77.7582535625603	STR genotype
2RSSE.3	2RSSE.3	STR_10604	72.3888960334152	STR genotype
2RSSE.3	2RSSE.3	STR_10606	7.8540233531736	STR genotype
2RSSE.3	2RSSE.3	STR_10628	10.0206901258724	STR genotype
2RSSE.3	2RSSE.3	STR_10650	77.702509352466	STR genotype
2RSSE.3	2RSSE.3	STR_10660	77.7324313060864	STR genotype
2RSSE.3	2RSSE.3	STR_10664	63.654884918948	STR genotype
2RSSE.3	2RSSE.3	STR_10700	9.34896430338813	STR genotype
2RSSE.3	2RSSE.3	STR_10713	10.2165153972441	STR genotype
2RSSE.3	2RSSE.3	STR_10336	57.7481711644964	STR length
2RSSE.3	2RSSE.3	STR_10352	61.76572101481	STR length
2RSSE.3	2RSSE.3	STR_10357	56.3098682903697	STR length
2RSSE.3	2RSSE.3	STR_10358	59.1788256677848	STR length
2RSSE.3	2RSSE.3	STR_10370	15.6845457763114	STR length
2RSSE.3	2RSSE.3	STR_10377	9.01020204531357	STR length
2RSSE.3	2RSSE.3	STR_10387	19.2727411034811	STR length
2RSSE.3	2RSSE.3	STR_10409	16.1194571416182	STR length
2RSSE.3	2RSSE.3	STR_10418	65.4948112009245	STR length
2RSSE.3	2RSSE.3	STR_10438	28.0654262460159	STR length
2RSSE.3	2RSSE.3	STR_10470	17.5803690683829	STR length
2RSSE.3	2RSSE.3	STR_10490	8.41305278423996	STR length
2RSSE.3	2RSSE.3	STR_10503	9.7619319450674	STR length
2RSSE.3	2RSSE.3	STR_10518	12.2068892967198	STR length
2RSSE.3	2RSSE.3	STR_10531	10.8925491809004	STR length
2RSSE.3	2RSSE.3	STR_10543	13.5998858798277	STR length
2RSSE.3	2RSSE.3	STR_10604	72.3888960334152	STR length
2RSSE.3	2RSSE.3	STR_10606	7.96338157105077	STR length
2RSSE.3	2RSSE.3	STR_10628	10.0926118349598	STR length
2RSSE.3	2RSSE.3	STR_10650	39.5311962210218	STR length
2RSSE.3	2RSSE.3	STR_10660	77.7324313060864	STR length
2RSSE.3	2RSSE.3	STR_10664	67.8081709947571	STR length
2RSSE.3	2RSSE.3	STR_10700	9.47391223834519	STR length
2RSSE.3	2RSSE.3	STR_10713	10.2905854361713	STR length
pot-3	3R5.1a.1	STR_16029	7.92550314203458	STR genotype
pot-3	3R5.1a.1	STR_16029	8.29942535901334	STR length
AC8.10	AC8.10.1	STR_27385	25.4737151360251	STR genotype
AC8.10	AC8.10.1	STR_27396	9.82332153791795	STR genotype
AC8.10	AC8.10.1	STR_27424	22.1941624604798	STR genotype
AC8.10	AC8.10.1	STR_27425	17.7841717799667	STR genotype
AC8.10	AC8.10.1	STR_27426	21.3182511807634	STR genotype
AC8.10	AC8.10.1	STR_27434	10.5419798636258	STR genotype
AC8.10	AC8.10.1	STR_27438	15.4647577799003	STR genotype
AC8.10	AC8.10.1	STR_27449	15.3010473503938	STR genotype
AC8.10	AC8.10.1	STR_27481	19.2001955898441	STR genotype
AC8.10	AC8.10.1	STR_27487	17.0714944460068	STR genotype
AC8.10	AC8.10.1	STR_27538	7.92978498608308	STR genotype
AC8.10	AC8.10.1	STR_27573	14.6204814504002	STR genotype
AC8.10	AC8.10.1	STR_27579	20.2046455479773	STR genotype
AC8.10	AC8.10.1	STR_27385	23.6555818087504	STR length
AC8.10	AC8.10.1	STR_27396	9.82332153791795	STR length
AC8.10	AC8.10.1	STR_27424	22.1941624604798	STR length
AC8.10	AC8.10.1	STR_27425	17.7841717799667	STR length
AC8.10	AC8.10.1	STR_27434	11.1145217916848	STR length
AC8.10	AC8.10.1	STR_27438	9.77479127622255	STR length
AC8.10	AC8.10.1	STR_27449	16.2089643636527	STR length
AC8.10	AC8.10.1	STR_27481	19.2001955898441	STR length
AC8.10	AC8.10.1	STR_27538	8.3391021167147	STR length
AC8.10	AC8.10.1	STR_27573	15.4036284930173	STR length
AC8.10	AC8.10.1	STR_27579	21.3464431734654	STR length
AC8.11	AC8.11.1	STR_27385	20.2382042617621	STR genotype
AC8.11	AC8.11.1	STR_27396	8.69166187678426	STR genotype
AC8.11	AC8.11.1	STR_27424	16.8351700456785	STR genotype
AC8.11	AC8.11.1	STR_27425	12.9574099221269	STR genotype
AC8.11	AC8.11.1	STR_27426	16.6250790581446	STR genotype
AC8.11	AC8.11.1	STR_27434	8.34044934694914	STR genotype
AC8.11	AC8.11.1	STR_27438	11.3988645575931	STR genotype
AC8.11	AC8.11.1	STR_27449	11.8064731274838	STR genotype
AC8.11	AC8.11.1	STR_27481	15.7684824914458	STR genotype
AC8.11	AC8.11.1	STR_27487	14.0122879152746	STR genotype
AC8.11	AC8.11.1	STR_27573	11.3078333342613	STR genotype
AC8.11	AC8.11.1	STR_27579	15.7201835212709	STR genotype
AC8.11	AC8.11.1	STR_27385	18.170217206932	STR length
AC8.11	AC8.11.1	STR_27396	8.69166187678423	STR length
AC8.11	AC8.11.1	STR_27424	16.8351700456785	STR length
AC8.11	AC8.11.1	STR_27425	12.9574099221269	STR length
AC8.11	AC8.11.1	STR_27434	8.5540209402825	STR length
AC8.11	AC8.11.1	STR_27438	8.51087957190588	STR length
AC8.11	AC8.11.1	STR_27449	12.1329919903436	STR length
AC8.11	AC8.11.1	STR_27481	15.7684824914458	STR length
AC8.11	AC8.11.1	STR_27573	11.5916940912023	STR length
AC8.11	AC8.11.1	STR_27579	16.126466452277	STR length
AC8.1	AC8.1	STR_27396	11.4654990273802	STR genotype
AC8.1	AC8.1	STR_27459	8.1334744213344	STR genotype
AC8.1	AC8.1	STR_27396	11.4654990273802	STR length
AC8.2	AC8.2	STR_27385	12.6371962323152	STR genotype
AC8.2	AC8.2	STR_27396	22.1326401143494	STR genotype
AC8.2	AC8.2	STR_27424	11.8679614727897	STR genotype
AC8.2	AC8.2	STR_27425	14.8831240960234	STR genotype
AC8.2	AC8.2	STR_27426	11.7746806085265	STR genotype
AC8.2	AC8.2	STR_27434	15.5910253440604	STR genotype
AC8.2	AC8.2	STR_27438	31.8328049527324	STR genotype
AC8.2	AC8.2	STR_27449	14.8279598654813	STR genotype
AC8.2	AC8.2	STR_27459	30.1780967830934	STR genotype
AC8.2	AC8.2	STR_27477	51.0777007229543	STR genotype
AC8.2	AC8.2	STR_27481	12.2703193080886	STR genotype
AC8.2	AC8.2	STR_27487	12.2087323054718	STR genotype
AC8.2	AC8.2	STR_27538	11.6923589016714	STR genotype
AC8.2	AC8.2	STR_27573	14.5506171789385	STR genotype
AC8.2	AC8.2	STR_27579	12.9161902410531	STR genotype
AC8.2	AC8.2	STR_27385	12.5219391040599	STR length
AC8.2	AC8.2	STR_27396	22.1326401143494	STR length
AC8.2	AC8.2	STR_27424	11.8679614727897	STR length
AC8.2	AC8.2	STR_27425	14.8831240960234	STR length
AC8.2	AC8.2	STR_27434	15.4681693069389	STR length
AC8.2	AC8.2	STR_27438	26.4019260469073	STR length
AC8.2	AC8.2	STR_27449	14.7037915219879	STR length
AC8.2	AC8.2	STR_27481	12.2703193080886	STR length
AC8.2	AC8.2	STR_27538	11.5892599364169	STR length
AC8.2	AC8.2	STR_27573	14.4315729728286	STR length
AC8.2	AC8.2	STR_27579	12.8050040938735	STR length
AC8.4	AC8.4.1	STR_27385	27.4088285349867	STR genotype
AC8.4	AC8.4.1	STR_27396	11.5238674649276	STR genotype
AC8.4	AC8.4.1	STR_27424	22.2065334275276	STR genotype
AC8.4	AC8.4.1	STR_27425	17.870103580609	STR genotype
AC8.4	AC8.4.1	STR_27426	21.2917701490998	STR genotype
AC8.4	AC8.4.1	STR_27434	11.1066390443885	STR genotype
AC8.4	AC8.4.1	STR_27438	15.3606015015883	STR genotype
AC8.4	AC8.4.1	STR_27449	15.9942958539133	STR genotype
AC8.4	AC8.4.1	STR_27459	7.91259146769783	STR genotype
AC8.4	AC8.4.1	STR_27481	19.6733744610525	STR genotype
AC8.4	AC8.4.1	STR_27487	17.5246935283422	STR genotype
AC8.4	AC8.4.1	STR_27538	8.34561980633833	STR genotype
AC8.4	AC8.4.1	STR_27573	15.831560604354	STR genotype
AC8.4	AC8.4.1	STR_27579	21.7618277791143	STR genotype
AC8.4	AC8.4.1	STR_27385	24.1425381905329	STR length
AC8.4	AC8.4.1	STR_27396	11.5238674649276	STR length
AC8.4	AC8.4.1	STR_27424	22.2065334275276	STR length
AC8.4	AC8.4.1	STR_27425	17.870103580609	STR length
AC8.4	AC8.4.1	STR_27434	11.0503995237749	STR length
AC8.4	AC8.4.1	STR_27438	10.0052159763661	STR length
AC8.4	AC8.4.1	STR_27449	15.9253766379801	STR length
AC8.4	AC8.4.1	STR_27481	19.6733744610525	STR length
AC8.4	AC8.4.1	STR_27538	8.29009681138928	STR length
AC8.4	AC8.4.1	STR_27573	15.7566869759694	STR length
AC8.4	AC8.4.1	STR_27579	21.6769520935149	STR length
AC8.5	AC8.5	STR_27385	15.258170479718	STR genotype
AC8.5	AC8.5	STR_27396	9.9804227114473	STR genotype
AC8.5	AC8.5	STR_27396	9.98042271144729	STR length
AH10.4	AH10.4.1	STR_24894	7.84626647465231	STR length
AH10.4	AH10.4.1	STR_24910	7.58739439014066	STR length
AH6.3	AH6.3.1	STR_8206	7.68043005847044	STR genotype
AH6.3	AH6.3.1	STR_8212	8.06317041150262	STR genotype
AH6.3	AH6.3.1	STR_8229	7.71568237424888	STR genotype
AH6.3	AH6.3.1	STR_8270	8.40927404738692	STR genotype
AH6.3	AH6.3.1	STR_8310	10.8135537681833	STR genotype
AH6.3	AH6.3.1	STR_8317	9.28951843699246	STR genotype
AH6.3	AH6.3.1	STR_8323	9.78644293092403	STR genotype
AH6.3	AH6.3.1	STR_8206	7.74324210063949	STR length
AH6.3	AH6.3.1	STR_8270	8.40927404738692	STR length
AH6.3	AH6.3.1	STR_8308	8.26970769114656	STR length
AH6.3	AH6.3.1	STR_8310	10.7903286713004	STR length
B0001.4	B0001.4c.1	STR_19772	8.85836221114015	STR genotype
B0001.4	B0001.4c.1	STR_19848	8.3018999177703	STR genotype
B0001.4	B0001.4c.1	STR_19963	8.10384267156831	STR genotype
B0001.4	B0001.4c.1	STR_19772	8.14244316285012	STR length
B0001.4	B0001.4c.1	STR_19848	8.06348191861069	STR length
B0001.4	B0001.4c.1	STR_19963	8.10384267156831	STR length
B0001.4	B0001.4c.1	STR_20090	7.56759530914861	STR length
vps-34	B0025.1a.2	STR_2760	7.40335593873291	STR length
his-45	B0035.10.1	STR_19603	17.0554277828166	STR genotype
his-45	B0035.10.1	STR_19606	17.9098220040473	STR genotype
his-45	B0035.10.1	STR_19651	16.0330158667717	STR genotype
his-45	B0035.10.1	STR_19743	10.1615073464129	STR genotype
his-45	B0035.10.1	STR_19758	10.0600251195994	STR genotype
his-45	B0035.10.1	STR_19851	24.1005222751807	STR genotype
his-45	B0035.10.1	STR_19603	17.0554277828166	STR length
his-45	B0035.10.1	STR_19651	16.0330158667717	STR length
his-45	B0035.10.1	STR_19743	10.1906051602938	STR length
his-45	B0035.10.1	STR_19758	10.0600251195994	STR length
his-45	B0035.10.1	STR_19851	24.1156795357665	STR length
his-48	B0035.8.1	STR_19532	8.79691207755224	STR genotype
his-48	B0035.8.1	STR_19541	16.0322310494232	STR genotype
his-48	B0035.8.1	STR_19603	10.2690129137147	STR genotype
his-48	B0035.8.1	STR_19676	9.14245976839505	STR genotype
his-48	B0035.8.1	STR_19688	49.8273081011578	STR genotype
his-48	B0035.8.1	STR_19707	10.2271936901702	STR genotype
his-48	B0035.8.1	STR_19711	8.81440493192023	STR genotype
his-48	B0035.8.1	STR_19732	12.2732707150927	STR genotype
his-48	B0035.8.1	STR_19743	12.0684175893655	STR genotype
his-48	B0035.8.1	STR_19753	14.3408730748396	STR genotype
his-48	B0035.8.1	STR_19758	7.94345297304759	STR genotype
his-48	B0035.8.1	STR_19771	69.946712510406	STR genotype
his-48	B0035.8.1	STR_19772	31.6599752303584	STR genotype
his-48	B0035.8.1	STR_19785	21.7396667782992	STR genotype
his-48	B0035.8.1	STR_19819	49.51422178372	STR genotype
his-48	B0035.8.1	STR_19820	15.9257601959646	STR genotype
his-48	B0035.8.1	STR_19848	17.9289518737728	STR genotype
his-48	B0035.8.1	STR_19854	48.4527357601539	STR genotype
his-48	B0035.8.1	STR_19870	46.4455177848667	STR genotype
his-48	B0035.8.1	STR_19890	17.7235391086953	STR genotype
his-48	B0035.8.1	STR_19893	16.4625215392401	STR genotype
his-48	B0035.8.1	STR_19918	10.2902230668969	STR genotype
his-48	B0035.8.1	STR_19532	8.93071656294491	STR length
his-48	B0035.8.1	STR_19541	15.8971546868488	STR length
his-48	B0035.8.1	STR_19603	10.2690129137147	STR length
his-48	B0035.8.1	STR_19676	9.27535678237619	STR length
his-48	B0035.8.1	STR_19707	10.8627276699436	STR length
his-48	B0035.8.1	STR_19727	7.8721095792952	STR length
his-48	B0035.8.1	STR_19732	15.7721083949352	STR length
his-48	B0035.8.1	STR_19743	12.2588759202448	STR length
his-48	B0035.8.1	STR_19753	14.5994487502934	STR length
his-48	B0035.8.1	STR_19758	7.94345297304764	STR length
his-48	B0035.8.1	STR_19772	30.8025097464677	STR length
his-48	B0035.8.1	STR_19785	22.1651899489415	STR length
his-48	B0035.8.1	STR_19848	15.5300419277825	STR length
his-48	B0035.8.1	STR_19854	48.4527357601539	STR length
his-46	B0035.9.1	STR_19603	8.15570548261335	STR genotype
his-46	B0035.9.1	STR_19606	8.08449253920239	STR genotype
his-46	B0035.9.1	STR_19711	9.75471397553058	STR genotype
his-46	B0035.9.1	STR_19743	9.3532315549024	STR genotype
his-46	B0035.9.1	STR_19851	8.17656417297285	STR genotype
his-46	B0035.9.1	STR_19603	8.15570548261335	STR length
his-46	B0035.9.1	STR_19732	7.58360959302155	STR length
his-46	B0035.9.1	STR_19743	9.38414958544725	STR length
his-46	B0035.9.1	STR_19851	8.18388655608639	STR length
B0041.11	B0041.11.2	STR_2301	10.1623628146203	STR genotype
B0041.11	B0041.11.2	STR_2313	11.9556406848482	STR genotype
B0041.11	B0041.11.2	STR_2340	10.5712557668964	STR genotype
B0041.11	B0041.11.2	STR_2393	7.64131577791322	STR genotype
B0041.11	B0041.11.2	STR_2430	9.72528212702558	STR genotype
B0041.11	B0041.11.2	STR_2442	10.4099171561114	STR genotype
B0041.11	B0041.11.2	STR_2447	13.4155954520117	STR genotype
B0041.11	B0041.11.2	STR_2602	14.1397363928996	STR genotype
B0041.11	B0041.11.2	STR_2301	10.1623628146203	STR length
B0041.11	B0041.11.2	STR_2340	10.5081187572522	STR length
B0041.11	B0041.11.2	STR_2393	7.64131577791322	STR length
B0041.11	B0041.11.2	STR_2430	9.71737803320498	STR length
B0041.11	B0041.11.2	STR_2447	13.3506006486088	STR length
B0041.11	B0041.11.2	STR_2602	14.1397363928996	STR length
ain-2	B0041.2b.1	STR_2430	9.85906780631098	STR genotype
ain-2	B0041.2b.1	STR_2442	11.5777157569966	STR genotype
ain-2	B0041.2b.1	STR_2447	8.2856321951434	STR genotype
ain-2	B0041.2b.1	STR_2602	11.7844634121751	STR genotype
ain-2	B0041.2b.1	STR_2430	9.88747440036979	STR length
ain-2	B0041.2b.1	STR_2447	8.31387045382686	STR length
ain-2	B0041.2b.1	STR_2602	11.7844634121751	STR length
ain-2	B0041.2e.1	STR_2134	7.95985092288665	STR genotype
ain-2	B0041.2e.1	STR_2284	16.292231204685	STR genotype
ain-2	B0041.2e.1	STR_2301	19.1053378848791	STR genotype
ain-2	B0041.2e.1	STR_2313	27.3957809584738	STR genotype
ain-2	B0041.2e.1	STR_2320	7.83264135790596	STR genotype
ain-2	B0041.2e.1	STR_2340	22.0827903559949	STR genotype
ain-2	B0041.2e.1	STR_2343	11.4111663851295	STR genotype
ain-2	B0041.2e.1	STR_2393	12.350058410182	STR genotype
ain-2	B0041.2e.1	STR_2430	44.8374584946426	STR genotype
ain-2	B0041.2e.1	STR_2442	47.7993669152742	STR genotype
ain-2	B0041.2e.1	STR_2447	55.4870797589236	STR genotype
ain-2	B0041.2e.1	STR_2491	30.4569805391922	STR genotype
ain-2	B0041.2e.1	STR_2528	16.3688751170536	STR genotype
ain-2	B0041.2e.1	STR_2602	68.3105599382747	STR genotype
ain-2	B0041.2e.1	STR_2633	27.6559457314808	STR genotype
ain-2	B0041.2e.1	STR_2134	7.95985092288665	STR length
ain-2	B0041.2e.1	STR_2247	7.46942489170464	STR length
ain-2	B0041.2e.1	STR_2301	19.1053378848791	STR length
ain-2	B0041.2e.1	STR_2320	7.83264135790596	STR length
ain-2	B0041.2e.1	STR_2340	23.4460458768318	STR length
ain-2	B0041.2e.1	STR_2343	9.81546102600702	STR length
ain-2	B0041.2e.1	STR_2393	12.350058410182	STR length
ain-2	B0041.2e.1	STR_2430	44.0852665651348	STR length
ain-2	B0041.2e.1	STR_2447	55.1757786484629	STR length
ain-2	B0041.2e.1	STR_2491	33.5383233319081	STR length
ain-2	B0041.2e.1	STR_2528	16.3688751170537	STR length
ain-2	B0041.2e.1	STR_2602	68.3105599382747	STR length
ain-2	B0041.2e.2	STR_2284	8.35923324437509	STR genotype
ain-2	B0041.2e.2	STR_2301	9.00137346593853	STR genotype
ain-2	B0041.2e.2	STR_2313	12.2539857591105	STR genotype
ain-2	B0041.2e.2	STR_2340	14.2674339829376	STR genotype
ain-2	B0041.2e.2	STR_2343	10.709759024512	STR genotype
ain-2	B0041.2e.2	STR_2393	9.84842877985351	STR genotype
ain-2	B0041.2e.2	STR_2430	19.3959820229806	STR genotype
ain-2	B0041.2e.2	STR_2442	20.7695082907112	STR genotype
ain-2	B0041.2e.2	STR_2447	23.4914132822306	STR genotype
ain-2	B0041.2e.2	STR_2491	20.5636271680148	STR genotype
ain-2	B0041.2e.2	STR_2528	12.6905041539831	STR genotype
ain-2	B0041.2e.2	STR_2602	32.5479368788256	STR genotype
ain-2	B0041.2e.2	STR_2633	18.0964066102677	STR genotype
ain-2	B0041.2e.2	STR_2301	9.00137346593853	STR length
ain-2	B0041.2e.2	STR_2340	14.7055863004558	STR length
ain-2	B0041.2e.2	STR_2343	8.7493591116809	STR length
ain-2	B0041.2e.2	STR_2393	9.84842877985351	STR length
ain-2	B0041.2e.2	STR_2430	19.0954290705831	STR length
ain-2	B0041.2e.2	STR_2447	23.3388890864058	STR length
ain-2	B0041.2e.2	STR_2491	22.95950395872	STR length
ain-2	B0041.2e.2	STR_2528	12.6905041539831	STR length
ain-2	B0041.2e.2	STR_2602	32.5479368788256	STR length
btb-3	B0047.2	STR_6057	10.9206280237634	STR genotype
btb-3	B0047.2	STR_6058	8.39373466090925	STR genotype
btb-3	B0047.2	STR_6061	9.56347089234828	STR genotype
btb-3	B0047.2	STR_6081	12.7422953758361	STR genotype
btb-3	B0047.2	STR_6102	13.5213100840565	STR genotype
btb-3	B0047.2	STR_6135	12.7613350643219	STR genotype
btb-3	B0047.2	STR_6274	26.2887840885234	STR genotype
btb-3	B0047.2	STR_6304	35.8155426584545	STR genotype
btb-3	B0047.2	STR_6312	58.3533675216782	STR genotype
btb-3	B0047.2	STR_6418	9.57575471464733	STR genotype
btb-3	B0047.2	STR_6061	9.56347089234828	STR length
btb-3	B0047.2	STR_6274	17.6137634480981	STR length
btb-3	B0047.2	STR_6312	12.2722463117498	STR length
btb-3	B0047.2	STR_6418	9.2188293697321	STR length
bath-24	B0047.3.1	STR_6138	9.26669468379634	STR genotype
bath-24	B0047.3.1	STR_6140	10.1565576979436	STR genotype
bath-24	B0047.3.1	STR_6274	12.9292939541434	STR genotype
bath-24	B0047.3.1	STR_6304	10.4201548828739	STR genotype
bath-24	B0047.3.1	STR_6312	22.9337001984871	STR genotype
bath-24	B0047.3.1	STR_6138	9.26669468379634	STR length
bath-24	B0047.3.1	STR_6274	10.6088024872054	STR length
bath-24	B0047.3.1	STR_6312	8.43275857587144	STR length
math-1	B0047.4.1	STR_6122	27.6483135397943	STR genotype
math-1	B0047.4.1	STR_6135	21.4916692983568	STR genotype
math-1	B0047.4.1	STR_6176	22.9117833534394	STR genotype
math-1	B0047.4.1	STR_6122	27.6483135397943	STR length
math-1	B0047.4.1	STR_6274	9.50307114876652	STR length
bath-14	B0047.5	STR_6057	14.5640099605646	STR genotype
bath-14	B0047.5	STR_6061	8.4140389891373	STR genotype
bath-14	B0047.5	STR_6081	30.3706469171927	STR genotype
bath-14	B0047.5	STR_6102	33.8415478260453	STR genotype
bath-14	B0047.5	STR_6135	30.0274623213038	STR genotype
bath-14	B0047.5	STR_6138	32.7250324258185	STR genotype
bath-14	B0047.5	STR_6140	31.1532164838355	STR genotype
bath-14	B0047.5	STR_6274	60.7389346629349	STR genotype
bath-14	B0047.5	STR_6312	60.3287651075359	STR genotype
bath-14	B0047.5	STR_6316	21.0790406448564	STR genotype
bath-14	B0047.5	STR_6418	25.8842660852727	STR genotype
bath-14	B0047.5	STR_6557	13.7622817620996	STR genotype
bath-14	B0047.5	STR_6569	11.1299382460237	STR genotype
bath-14	B0047.5	STR_6571	8.6149025948218	STR genotype
bath-14	B0047.5	STR_6674	13.2849014894543	STR genotype
bath-14	B0047.5	STR_6061	8.41403898913725	STR length
bath-14	B0047.5	STR_6138	32.7250324258185	STR length
bath-14	B0047.5	STR_6274	33.8059783781115	STR length
bath-14	B0047.5	STR_6312	31.7968639772673	STR length
bath-14	B0047.5	STR_6316	20.8916486075769	STR length
bath-14	B0047.5	STR_6418	23.6834016795224	STR length
bath-14	B0047.5	STR_6557	13.5538237160427	STR length
bath-14	B0047.5	STR_6569	11.6028700134215	STR length
tsp-20	B0198.1.1	STR_30109	7.80030346699606	STR genotype
tsp-20	B0198.1.1	STR_30120	7.83955830764547	STR genotype
tsp-20	B0198.1.1	STR_30129	8.2167991441876	STR genotype
tsp-20	B0198.1.1	STR_30134	9.45584638206247	STR genotype
tsp-20	B0198.1.1	STR_30141	8.64625647284129	STR genotype
tsp-20	B0198.1.1	STR_30163	11.3723282901993	STR genotype
tsp-20	B0198.1.1	STR_30171	14.4694313819156	STR genotype
tsp-20	B0198.1.1	STR_30172	11.6258674437649	STR genotype
tsp-20	B0198.1.1	STR_30195	11.8319567501727	STR genotype
tsp-20	B0198.1.1	STR_30196	12.7237529593588	STR genotype
tsp-20	B0198.1.1	STR_30198	11.0542322208029	STR genotype
tsp-20	B0198.1.1	STR_30213	13.8284198184165	STR genotype
tsp-20	B0198.1.1	STR_30214	13.4553059621217	STR genotype
tsp-20	B0198.1.1	STR_30224	12.7316967549819	STR genotype
tsp-20	B0198.1.1	STR_30228	8.66557604360794	STR genotype
tsp-20	B0198.1.1	STR_30243	9.46071234063479	STR genotype
tsp-20	B0198.1.1	STR_30260	10.000803812137	STR genotype
tsp-20	B0198.1.1	STR_30415	8.58956077894765	STR genotype
tsp-20	B0198.1.1	STR_30433	7.8314654158752	STR genotype
tsp-20	B0198.1.1	STR_30134	9.45584638206245	STR length
tsp-20	B0198.1.1	STR_30141	9.06881944575218	STR length
tsp-20	B0198.1.1	STR_30171	14.4694313819156	STR length
tsp-20	B0198.1.1	STR_30172	11.5521742873966	STR length
tsp-20	B0198.1.1	STR_30195	12.1150633534799	STR length
tsp-20	B0198.1.1	STR_30196	12.4094591426236	STR length
tsp-20	B0198.1.1	STR_30213	13.7808960011497	STR length
tsp-20	B0198.1.1	STR_30214	14.0287256163198	STR length
tsp-20	B0198.1.1	STR_30224	12.2178324374844	STR length
tsp-20	B0198.1.1	STR_30228	9.29212885669357	STR length
tsp-20	B0198.1.1	STR_30243	9.93233629520559	STR length
tsp-20	B0198.1.1	STR_30260	10.4465209120682	STR length
tsp-20	B0198.1.1	STR_30277	7.44996632817036	STR length
tsp-20	B0198.1.1	STR_30415	8.42940132247601	STR length
tsp-20	B0198.1.1	STR_30433	7.8314654158752	STR length
B0205.9	B0205.9.1	STR_3614	24.4985047853237	STR genotype
B0205.9	B0205.9.1	STR_3756	28.4017783497492	STR genotype
B0205.9	B0205.9.1	STR_3772	27.3272693649977	STR genotype
B0205.9	B0205.9.1	STR_3773	27.1990326230624	STR genotype
B0205.9	B0205.9.1	STR_3785	30.3600618074281	STR genotype
B0205.9	B0205.9.1	STR_3804	25.1565194674756	STR genotype
B0205.9	B0205.9.1	STR_3811	29.435536912134	STR genotype
B0205.9	B0205.9.1	STR_3834	26.9975416095875	STR genotype
B0205.9	B0205.9.1	STR_3850	25.0725786386464	STR genotype
B0205.9	B0205.9.1	STR_3855	30.8607754251594	STR genotype
B0205.9	B0205.9.1	STR_3904	28.1178350555688	STR genotype
B0205.9	B0205.9.1	STR_3923	30.2827624224609	STR genotype
B0205.9	B0205.9.1	STR_3935	18.6144750506093	STR genotype
B0205.9	B0205.9.1	STR_3993	24.7903508997344	STR genotype
B0205.9	B0205.9.1	STR_4034	7.67637163975761	STR genotype
B0205.9	B0205.9.1	STR_4087	27.9799525271563	STR genotype
B0205.9	B0205.9.1	STR_4095	26.335676781158	STR genotype
B0205.9	B0205.9.1	STR_4104	9.65001494083163	STR genotype
B0205.9	B0205.9.1	STR_4116	8.32445977860997	STR genotype
B0205.9	B0205.9.1	STR_4155	7.75920336317062	STR genotype
B0205.9	B0205.9.1	STR_3614	24.1690767943823	STR length
B0205.9	B0205.9.1	STR_3756	28.4017783497492	STR length
B0205.9	B0205.9.1	STR_3772	27.0237032208522	STR length
B0205.9	B0205.9.1	STR_3773	26.8705375683028	STR length
B0205.9	B0205.9.1	STR_3785	30.0964928569826	STR length
B0205.9	B0205.9.1	STR_3804	25.9263442968552	STR length
B0205.9	B0205.9.1	STR_3855	30.9714755995096	STR length
B0205.9	B0205.9.1	STR_3904	26.9214269021384	STR length
B0205.9	B0205.9.1	STR_3993	24.4772674678516	STR length
B0205.9	B0205.9.1	STR_4087	27.9799525271564	STR length
B0205.9	B0205.9.1	STR_4095	26.335676781158	STR length
B0205.9	B0205.9.1	STR_4104	9.65001494083163	STR length
B0205.9	B0205.9.1	STR_4116	8.39616350496619	STR length
B0205.9	B0205.9.2	STR_3773	8.02904340811086	STR genotype
B0205.9	B0205.9.2	STR_3785	8.64504860444746	STR genotype
B0205.9	B0205.9.2	STR_3811	9.0503140966841	STR genotype
B0205.9	B0205.9.2	STR_3834	7.49454431930482	STR genotype
B0205.9	B0205.9.2	STR_3855	9.18258984590998	STR genotype
B0205.9	B0205.9.2	STR_3904	8.06840783935164	STR genotype
B0205.9	B0205.9.2	STR_3923	7.93166738476432	STR genotype
B0205.9	B0205.9.2	STR_4087	7.70850179976166	STR genotype
B0205.9	B0205.9.2	STR_3756	7.43112042887678	STR length
B0205.9	B0205.9.2	STR_3773	7.80553330166409	STR length
B0205.9	B0205.9.2	STR_3785	8.45298929191059	STR length
B0205.9	B0205.9.2	STR_3855	9.10864320150659	STR length
B0205.9	B0205.9.2	STR_3904	7.64394910048094	STR length
B0205.9	B0205.9.2	STR_4087	7.70850179976164	STR length
B0212.3	B0212.3.2	STR_17593	8.4698924430791	STR genotype
B0212.3	B0212.3.2	STR_17841	14.6905016163731	STR genotype
B0212.3	B0212.3.2	STR_17861	14.9447799061596	STR genotype
B0212.3	B0212.3.2	STR_17867	42.7886671865173	STR genotype
B0212.3	B0212.3.2	STR_17873	9.87898558459861	STR genotype
B0212.3	B0212.3.2	STR_17919	7.51810977156077	STR genotype
B0212.3	B0212.3.2	STR_17926	10.5202453910536	STR genotype
B0212.3	B0212.3.2	STR_18092	9.04609646847688	STR genotype
B0212.3	B0212.3.2	STR_17841	10.1051502118771	STR length
B0212.3	B0212.3.2	STR_17861	14.8166052648092	STR length
B0212.3	B0212.3.2	STR_17867	43.1168454753949	STR length
B0212.3	B0212.3.2	STR_17873	8.68194167161915	STR length
B0212.3	B0212.3.2	STR_17919	7.51810977156077	STR length
B0212.3	B0212.3.2	STR_17926	10.5202453910536	STR length
B0212.3	B0212.3.2	STR_17944	7.67992623609777	STR length
B0212.3	B0212.3.2	STR_18092	9.04609646847688	STR length
cest-35.1	B0238.1.1	STR_23485	7.4523162790218	STR length
B0238.13	B0238.13b	STR_23101	14.5509008968152	STR genotype
B0238.13	B0238.13b	STR_23180	11.1396015675721	STR genotype
B0238.13	B0238.13b	STR_23187	11.2853524254938	STR genotype
B0238.13	B0238.13b	STR_23196	11.4739578772124	STR genotype
B0238.13	B0238.13b	STR_23205	15.7321423632697	STR genotype
B0238.13	B0238.13b	STR_23268	13.6757316327399	STR genotype
B0238.13	B0238.13b	STR_23282	14.6412166601207	STR genotype
B0238.13	B0238.13b	STR_23308	12.0872760388304	STR genotype
B0238.13	B0238.13b	STR_23325	16.512316766347	STR genotype
B0238.13	B0238.13b	STR_23326	17.5591855229804	STR genotype
B0238.13	B0238.13b	STR_23332	12.2916936104524	STR genotype
B0238.13	B0238.13b	STR_23357	10.7059369771638	STR genotype
B0238.13	B0238.13b	STR_23364	11.6320764844761	STR genotype
B0238.13	B0238.13b	STR_23370	17.4037214420208	STR genotype
B0238.13	B0238.13b	STR_23375	17.1676662731043	STR genotype
B0238.13	B0238.13b	STR_23380	23.120035724666	STR genotype
B0238.13	B0238.13b	STR_23392	18.2504578092272	STR genotype
B0238.13	B0238.13b	STR_23406	21.606265753332	STR genotype
B0238.13	B0238.13b	STR_23462	24.5041386249623	STR genotype
B0238.13	B0238.13b	STR_23478	18.985868428732	STR genotype
B0238.13	B0238.13b	STR_23483	14.2865516496407	STR genotype
B0238.13	B0238.13b	STR_23485	34.7627352531742	STR genotype
B0238.13	B0238.13b	STR_23507	24.5664371507736	STR genotype
B0238.13	B0238.13b	STR_23544	15.4156428590795	STR genotype
B0238.13	B0238.13b	STR_23557	18.4000943415531	STR genotype
B0238.13	B0238.13b	STR_23558	15.5099804681562	STR genotype
B0238.13	B0238.13b	STR_23562	12.0954693013423	STR genotype
B0238.13	B0238.13b	STR_23564	11.4810589895407	STR genotype
B0238.13	B0238.13b	STR_23567	18.5089838760736	STR genotype
B0238.13	B0238.13b	STR_23571	16.5607808862483	STR genotype
B0238.13	B0238.13b	STR_23577	16.6624461396035	STR genotype
B0238.13	B0238.13b	STR_23593	11.3296262964724	STR genotype
B0238.13	B0238.13b	STR_23630	8.81762168172064	STR genotype
B0238.13	B0238.13b	STR_23639	12.8201721344004	STR genotype
B0238.13	B0238.13b	STR_23101	14.5509008968152	STR length
B0238.13	B0238.13b	STR_23196	11.4739578772124	STR length
B0238.13	B0238.13b	STR_23205	8.17339752514089	STR length
B0238.13	B0238.13b	STR_23268	13.6757316327398	STR length
B0238.13	B0238.13b	STR_23282	14.6412166601208	STR length
B0238.13	B0238.13b	STR_23308	11.6586627579995	STR length
B0238.13	B0238.13b	STR_23325	16.6389165702116	STR length
B0238.13	B0238.13b	STR_23326	17.5591855229804	STR length
B0238.13	B0238.13b	STR_23332	12.2916936104524	STR length
B0238.13	B0238.13b	STR_23370	17.4037214420208	STR length
B0238.13	B0238.13b	STR_23375	17.2500884884919	STR length
B0238.13	B0238.13b	STR_23380	22.134490978874	STR length
B0238.13	B0238.13b	STR_23392	17.1015468494524	STR length
B0238.13	B0238.13b	STR_23406	13.7104533643378	STR length
B0238.13	B0238.13b	STR_23462	17.0073085108614	STR length
B0238.13	B0238.13b	STR_23478	18.985868428732	STR length
B0238.13	B0238.13b	STR_23483	14.2865516496407	STR length
B0238.13	B0238.13b	STR_23485	21.5079750795673	STR length
B0238.13	B0238.13b	STR_23507	24.5664371507736	STR length
B0238.13	B0238.13b	STR_23544	15.7075285833794	STR length
B0238.13	B0238.13b	STR_23557	18.4000943415531	STR length
B0238.13	B0238.13b	STR_23558	15.4557378117303	STR length
B0238.13	B0238.13b	STR_23562	12.1204715303148	STR length
B0238.13	B0238.13b	STR_23564	11.3676133156253	STR length
B0238.13	B0238.13b	STR_23567	18.5145516996256	STR length
B0238.13	B0238.13b	STR_23571	16.5607808862483	STR length
B0238.13	B0238.13b	STR_23577	16.6624461396035	STR length
B0238.13	B0238.13b	STR_23593	11.3296262964724	STR length
B0238.13	B0238.13b	STR_23630	8.81762168172065	STR length
B0238.13	B0238.13b	STR_23639	12.8201721344004	STR length
B0238.15	B0238.15.1	STR_23461	8.73296638508461	STR genotype
B0238.15	B0238.15.1	STR_23461	8.79183289193769	STR length
B0250.3	B0250.3	STR_27108	8.99071960123098	STR genotype
B0250.3	B0250.3	STR_27116	8.4202352204144	STR genotype
B0250.3	B0250.3	STR_27124	30.1217270019567	STR genotype
B0250.3	B0250.3	STR_27129	20.7234206756246	STR genotype
B0250.3	B0250.3	STR_27146	19.6680459436739	STR genotype
B0250.3	B0250.3	STR_27153	11.2705371588543	STR genotype
B0250.3	B0250.3	STR_27156	9.02061973882417	STR genotype
B0250.3	B0250.3	STR_27159	19.8695131000631	STR genotype
B0250.3	B0250.3	STR_27183	8.73825683200402	STR genotype
B0250.3	B0250.3	STR_27108	9.03437411435039	STR length
B0250.3	B0250.3	STR_27116	7.62142149659013	STR length
B0250.3	B0250.3	STR_27129	23.6202268683341	STR length
B0250.3	B0250.3	STR_27146	18.0797360243188	STR length
B0250.3	B0250.3	STR_27153	12.5668047887344	STR length
B0250.3	B0250.3	STR_27156	10.2250797377065	STR length
B0250.3	B0250.3	STR_27159	19.9576762054655	STR length
B0250.3	B0250.3	STR_27183	8.32103532607112	STR length
B0250.4	B0250.4	STR_27097	8.00085920446051	STR genotype
B0250.4	B0250.4	STR_27124	14.6750051976086	STR genotype
B0250.4	B0250.4	STR_27129	11.5975256893012	STR genotype
B0250.4	B0250.4	STR_27146	7.53557577493892	STR genotype
B0250.4	B0250.4	STR_27156	8.56199401675373	STR genotype
B0250.4	B0250.4	STR_27159	9.9854141977529	STR genotype
B0250.4	B0250.4	STR_27129	12.3589740053599	STR length
B0250.4	B0250.4	STR_27156	9.15707139192341	STR length
B0250.4	B0250.4	STR_27159	10.0530177291413	STR length
B0252.3	B0252.3a.1	STR_7678	12.3631992521598	STR genotype
B0252.3	B0252.3a.1	STR_7699	14.2854767055604	STR genotype
B0252.3	B0252.3a.1	STR_7705	10.0028413850506	STR genotype
B0252.3	B0252.3a.1	STR_7815	16.3821826668075	STR genotype
B0252.3	B0252.3a.1	STR_7817	18.5424473543167	STR genotype
B0252.3	B0252.3a.1	STR_7822	17.6311096231593	STR genotype
B0252.3	B0252.3a.1	STR_7842	17.8933368569511	STR genotype
B0252.3	B0252.3a.1	STR_7854	14.1288520308041	STR genotype
B0252.3	B0252.3a.1	STR_7858	9.99487586759282	STR genotype
B0252.3	B0252.3a.1	STR_7859	8.19670821539705	STR genotype
B0252.3	B0252.3a.1	STR_7862	14.1046081981608	STR genotype
B0252.3	B0252.3a.1	STR_7863	10.9049190284562	STR genotype
B0252.3	B0252.3a.1	STR_7874	17.1567041992565	STR genotype
B0252.3	B0252.3a.1	STR_7888	14.1439511214218	STR genotype
B0252.3	B0252.3a.1	STR_7896	16.5751811553766	STR genotype
B0252.3	B0252.3a.1	STR_7903	17.6566606559771	STR genotype
B0252.3	B0252.3a.1	STR_7909	16.477982532113	STR genotype
B0252.3	B0252.3a.1	STR_7911	9.43120762940765	STR genotype
B0252.3	B0252.3a.1	STR_7913	8.68976916790336	STR genotype
B0252.3	B0252.3a.1	STR_7926	14.8001563466113	STR genotype
B0252.3	B0252.3a.1	STR_7969	8.00520934202275	STR genotype
B0252.3	B0252.3a.1	STR_7983	13.3423804081405	STR genotype
B0252.3	B0252.3a.1	STR_7994	17.3798649081559	STR genotype
B0252.3	B0252.3a.1	STR_8002	17.0038040883742	STR genotype
B0252.3	B0252.3a.1	STR_8010	7.71499265470339	STR genotype
B0252.3	B0252.3a.1	STR_7699	14.3773134905843	STR length
B0252.3	B0252.3a.1	STR_7705	10.2023227253718	STR length
B0252.3	B0252.3a.1	STR_7815	15.5238936532894	STR length
B0252.3	B0252.3a.1	STR_7817	16.5693172114305	STR length
B0252.3	B0252.3a.1	STR_7822	15.7578257629608	STR length
B0252.3	B0252.3a.1	STR_7842	17.8933368569511	STR length
B0252.3	B0252.3a.1	STR_7854	14.1288520308041	STR length
B0252.3	B0252.3a.1	STR_7858	9.99487586759282	STR length
B0252.3	B0252.3a.1	STR_7859	8.19670821539705	STR length
B0252.3	B0252.3a.1	STR_7863	10.9049190284562	STR length
B0252.3	B0252.3a.1	STR_7874	17.1567041992565	STR length
B0252.3	B0252.3a.1	STR_7888	14.1439511214218	STR length
B0252.3	B0252.3a.1	STR_7903	17.6566606559771	STR length
B0252.3	B0252.3a.1	STR_7909	16.477982532113	STR length
B0252.3	B0252.3a.1	STR_7911	9.43120762940763	STR length
B0252.3	B0252.3a.1	STR_7913	8.68976916790336	STR length
B0252.3	B0252.3a.1	STR_7926	14.8001563466113	STR length
B0252.3	B0252.3a.1	STR_7969	8.00520934202275	STR length
B0252.3	B0252.3a.1	STR_7983	13.3423804081405	STR length
B0252.3	B0252.3a.1	STR_7994	17.3798649081559	STR length
B0252.3	B0252.3a.1	STR_8002	17.0038040883742	STR length
B0252.3	B0252.3a.1	STR_8010	7.90872660122598	STR length
B0252.3	B0252.3a.2	STR_7699	7.81542241888871	STR genotype
B0252.3	B0252.3a.2	STR_7817	7.6544069099566	STR genotype
B0252.3	B0252.3a.2	STR_7822	7.55531060573781	STR genotype
B0252.3	B0252.3a.2	STR_7863	7.86020291154801	STR genotype
B0252.3	B0252.3a.2	STR_7909	7.54282858183844	STR genotype
B0252.3	B0252.3a.2	STR_7926	7.78855399748944	STR genotype
B0252.3	B0252.3a.2	STR_7699	7.76460909678602	STR length
B0252.3	B0252.3a.2	STR_7863	7.86020291154806	STR length
B0252.3	B0252.3a.2	STR_7909	7.54282858183844	STR length
B0252.3	B0252.3a.2	STR_7926	7.78855399748944	STR length
viro-2	B0280.13.1	STR_13258	8.72691373957226	STR genotype
viro-2	B0280.13.1	STR_13287	7.6171567477451	STR genotype
viro-2	B0280.13.1	STR_13312	10.1008312750308	STR genotype
viro-2	B0280.13.1	STR_13326	8.65934358246476	STR genotype
viro-2	B0280.13.1	STR_13359	8.74280008473136	STR genotype
viro-2	B0280.13.1	STR_13374	11.386230823861	STR genotype
viro-2	B0280.13.1	STR_13387	8.60782413484966	STR genotype
viro-2	B0280.13.1	STR_13258	8.78254623157555	STR length
viro-2	B0280.13.1	STR_13287	7.6171567477451	STR length
viro-2	B0280.13.1	STR_13312	9.36942179603935	STR length
viro-2	B0280.13.1	STR_13326	8.8735260690325	STR length
viro-2	B0280.13.1	STR_13330	7.58387643537063	STR length
viro-2	B0280.13.1	STR_13359	8.74280008473136	STR length
viro-2	B0280.13.1	STR_13374	11.386230823861	STR length
viro-2	B0280.13.2	STR_13258	18.3999406140475	STR genotype
viro-2	B0280.13.2	STR_13287	13.3268245809334	STR genotype
viro-2	B0280.13.2	STR_13304	12.6568303647146	STR genotype
viro-2	B0280.13.2	STR_13312	15.9800168148656	STR genotype
viro-2	B0280.13.2	STR_13326	14.0164988437944	STR genotype
viro-2	B0280.13.2	STR_13330	12.1690522840078	STR genotype
viro-2	B0280.13.2	STR_13348	8.2792692372745	STR genotype
viro-2	B0280.13.2	STR_13359	15.2347338110411	STR genotype
viro-2	B0280.13.2	STR_13374	24.7700024849183	STR genotype
viro-2	B0280.13.2	STR_13387	11.6173239619794	STR genotype
viro-2	B0280.13.2	STR_13392	7.64898662907083	STR genotype
viro-2	B0280.13.2	STR_13258	18.6298395374091	STR length
viro-2	B0280.13.2	STR_13287	13.3268245809334	STR length
viro-2	B0280.13.2	STR_13304	12.6568303647146	STR length
viro-2	B0280.13.2	STR_13312	15.9279398039067	STR length
viro-2	B0280.13.2	STR_13326	14.1806421233351	STR length
viro-2	B0280.13.2	STR_13330	12.0890598493307	STR length
viro-2	B0280.13.2	STR_13359	15.2347338110411	STR length
viro-2	B0280.13.2	STR_13374	24.7700024849183	STR length
ggtb-1	B0280.1a.1	STR_13374	12.4620814995042	STR genotype
ggtb-1	B0280.1a.1	STR_13374	12.4620814995042	STR length
nhr-10	B0280.8.1	STR_13179	8.4809941136646	STR genotype
nhr-10	B0280.8.1	STR_13248	8.76795666049078	STR genotype
nhr-10	B0280.8.1	STR_13256	8.00160270744584	STR genotype
nhr-10	B0280.8.1	STR_13287	13.276654984437	STR genotype
nhr-10	B0280.8.1	STR_13304	13.2464503542333	STR genotype
nhr-10	B0280.8.1	STR_13312	10.7171525592078	STR genotype
nhr-10	B0280.8.1	STR_13326	14.0930348573166	STR genotype
nhr-10	B0280.8.1	STR_13330	15.0664509378054	STR genotype
nhr-10	B0280.8.1	STR_13344	7.96952466584113	STR genotype
nhr-10	B0280.8.1	STR_13348	8.83418544248599	STR genotype
nhr-10	B0280.8.1	STR_13359	11.2952520874366	STR genotype
nhr-10	B0280.8.1	STR_13374	8.2630162938705	STR genotype
nhr-10	B0280.8.1	STR_13386	7.56924631400018	STR genotype
nhr-10	B0280.8.1	STR_13179	8.4809941136646	STR length
nhr-10	B0280.8.1	STR_13248	8.91385343483245	STR length
nhr-10	B0280.8.1	STR_13256	8.00160270744582	STR length
nhr-10	B0280.8.1	STR_13287	13.276654984437	STR length
nhr-10	B0280.8.1	STR_13304	13.2464503542334	STR length
nhr-10	B0280.8.1	STR_13312	11.2854352060808	STR length
nhr-10	B0280.8.1	STR_13326	14.2207981827223	STR length
nhr-10	B0280.8.1	STR_13330	14.1334502536807	STR length
nhr-10	B0280.8.1	STR_13344	7.96952466584115	STR length
nhr-10	B0280.8.1	STR_13348	7.7656201073624	STR length
nhr-10	B0280.8.1	STR_13359	11.2952520874366	STR length
nhr-10	B0280.8.1	STR_13374	8.26301629387052	STR length
nhr-10	B0280.8.1	STR_13386	7.5692463140002	STR length
B0285.6	B0285.6.1	STR_12383	8.7999391419179	STR genotype
B0285.6	B0285.6.1	STR_12513	10.136854271245	STR genotype
B0285.6	B0285.6.1	STR_12515	8.02724040686351	STR genotype
B0285.6	B0285.6.1	STR_12736	12.3878294631471	STR genotype
B0285.6	B0285.6.1	STR_12737	14.7429988371551	STR genotype
B0285.6	B0285.6.1	STR_12740	11.6577770482282	STR genotype
B0285.6	B0285.6.1	STR_12753	13.0331845593054	STR genotype
B0285.6	B0285.6.1	STR_12757	17.0959144864432	STR genotype
B0285.6	B0285.6.1	STR_12763	15.9777366818285	STR genotype
B0285.6	B0285.6.1	STR_12764	9.814616257606	STR genotype
B0285.6	B0285.6.1	STR_12773	8.15185233127775	STR genotype
B0285.6	B0285.6.1	STR_12784	9.55115722946523	STR genotype
B0285.6	B0285.6.1	STR_12793	12.0834217649832	STR genotype
B0285.6	B0285.6.1	STR_12813	11.1320111870902	STR genotype
B0285.6	B0285.6.1	STR_12816	9.73529397490125	STR genotype
B0285.6	B0285.6.1	STR_12832	9.12458328704579	STR genotype
B0285.6	B0285.6.1	STR_12843	9.42638050230026	STR genotype
B0285.6	B0285.6.1	STR_12844	8.44733727196624	STR genotype
B0285.6	B0285.6.1	STR_12858	10.0275643226927	STR genotype
B0285.6	B0285.6.1	STR_12860	10.2042440308747	STR genotype
B0285.6	B0285.6.1	STR_12890	7.66880535407039	STR genotype
B0285.6	B0285.6.1	STR_12915	8.59864228716195	STR genotype
B0285.6	B0285.6.1	STR_12383	8.81019877293171	STR length
B0285.6	B0285.6.1	STR_12507	8.28816039220418	STR length
B0285.6	B0285.6.1	STR_12736	11.9085323554375	STR length
B0285.6	B0285.6.1	STR_12737	14.7429988371551	STR length
B0285.6	B0285.6.1	STR_12753	13.0331845593054	STR length
B0285.6	B0285.6.1	STR_12757	7.94527907458249	STR length
B0285.6	B0285.6.1	STR_12763	15.9777366818285	STR length
B0285.6	B0285.6.1	STR_12773	8.15185233127775	STR length
B0285.6	B0285.6.1	STR_12784	10.6653143710383	STR length
B0285.6	B0285.6.1	STR_12793	12.0834217649832	STR length
B0285.6	B0285.6.1	STR_12813	9.62508930867647	STR length
B0285.6	B0285.6.1	STR_12816	9.60432303060112	STR length
B0285.6	B0285.6.1	STR_12832	9.12458328704579	STR length
B0285.6	B0285.6.1	STR_12843	9.60892063616614	STR length
B0285.6	B0285.6.1	STR_12844	8.31262910155515	STR length
B0285.6	B0285.6.1	STR_12858	10.0275643226927	STR length
B0285.6	B0285.6.1	STR_12860	10.2042440308747	STR length
B0285.6	B0285.6.1	STR_12915	8.59864228716195	STR length
ntl-2	B0286.4c.2	STR_6902	8.83475279582492	STR genotype
ntl-2	B0286.4c.2	STR_6905	27.3761632523933	STR genotype
ntl-2	B0286.4c.2	STR_6926	23.8872154496077	STR genotype
ntl-2	B0286.4c.2	STR_6957	13.7419005780305	STR genotype
ntl-2	B0286.4c.2	STR_6964	24.2864347057214	STR genotype
ntl-2	B0286.4c.2	STR_6968	28.0549320813102	STR genotype
ntl-2	B0286.4c.2	STR_6970	25.3638670757463	STR genotype
ntl-2	B0286.4c.2	STR_6972	28.9958507533422	STR genotype
ntl-2	B0286.4c.2	STR_6973	27.489077222808	STR genotype
ntl-2	B0286.4c.2	STR_6980	28.1867153266748	STR genotype
ntl-2	B0286.4c.2	STR_6989	14.7910056118137	STR genotype
ntl-2	B0286.4c.2	STR_7021	25.8025649790981	STR genotype
ntl-2	B0286.4c.2	STR_7041	28.61998643662	STR genotype
ntl-2	B0286.4c.2	STR_7080	28.3869860448352	STR genotype
ntl-2	B0286.4c.2	STR_7081	29.2535311935783	STR genotype
ntl-2	B0286.4c.2	STR_7086	24.9366651295246	STR genotype
ntl-2	B0286.4c.2	STR_7100	26.4998050464901	STR genotype
ntl-2	B0286.4c.2	STR_7139	29.354700997853	STR genotype
ntl-2	B0286.4c.2	STR_7199	9.97486607841591	STR genotype
ntl-2	B0286.4c.2	STR_7221	7.69903284078708	STR genotype
ntl-2	B0286.4c.2	STR_7244	30.0083125756322	STR genotype
ntl-2	B0286.4c.2	STR_7349	12.8354721386414	STR genotype
ntl-2	B0286.4c.2	STR_7451	20.0285872591986	STR genotype
ntl-2	B0286.4c.2	STR_7490	11.519729228627	STR genotype
ntl-2	B0286.4c.2	STR_7557	18.9545367865715	STR genotype
ntl-2	B0286.4c.2	STR_6905	27.3761632523933	STR length
ntl-2	B0286.4c.2	STR_6957	13.3640696800673	STR length
ntl-2	B0286.4c.2	STR_6964	24.2864347057214	STR length
ntl-2	B0286.4c.2	STR_6968	29.0660452512986	STR length
ntl-2	B0286.4c.2	STR_6980	28.1867153266748	STR length
ntl-2	B0286.4c.2	STR_6989	13.9099645874539	STR length
ntl-2	B0286.4c.2	STR_7021	25.8025649790981	STR length
ntl-2	B0286.4c.2	STR_7041	28.61998643662	STR length
ntl-2	B0286.4c.2	STR_7080	28.089555467076	STR length
ntl-2	B0286.4c.2	STR_7086	23.6821536452016	STR length
ntl-2	B0286.4c.2	STR_7100	26.4998050464901	STR length
ntl-2	B0286.4c.2	STR_7139	29.354700997853	STR length
ntl-2	B0286.4c.2	STR_7244	30.0083125756322	STR length
ntl-2	B0286.4c.2	STR_7451	20.0285872591985	STR length
ntl-2	B0286.4c.2	STR_7490	11.519729228627	STR length
ntl-2	B0286.4c.2	STR_7557	18.9545367865715	STR length
B0294.3	B0294.3.1	STR_27745	7.5075876045039	STR genotype
B0294.3	B0294.3.1	STR_27777	7.77434026317293	STR genotype
B0294.3	B0294.3.1	STR_27810	8.6085744031709	STR genotype
B0294.3	B0294.3.1	STR_27816	9.42226232166688	STR genotype
B0294.3	B0294.3.1	STR_27836	8.48270075985079	STR genotype
B0294.3	B0294.3.1	STR_27816	9.4222623216669	STR length
B0294.3	B0294.3.1	STR_27836	9.20603653833155	STR length
B0303.11	B0303.11a.2	STR_13495	8.45662801094114	STR genotype
B0303.11	B0303.11a.2	STR_13501	9.08741763985605	STR genotype
B0303.11	B0303.11a.2	STR_13545	13.7134488316746	STR genotype
B0303.11	B0303.11a.2	STR_13609	19.7965208707147	STR genotype
B0303.11	B0303.11a.2	STR_13617	18.6833365914841	STR genotype
B0303.11	B0303.11a.2	STR_13656	17.1270412361817	STR genotype
B0303.11	B0303.11a.2	STR_13676	13.7376077865426	STR genotype
B0303.11	B0303.11a.2	STR_13678	12.6881707323511	STR genotype
B0303.11	B0303.11a.2	STR_13682	8.71540811480631	STR genotype
B0303.11	B0303.11a.2	STR_13691	36.5323168578015	STR genotype
B0303.11	B0303.11a.2	STR_13693	32.7540317701844	STR genotype
B0303.11	B0303.11a.2	STR_13695	7.49898389601284	STR genotype
B0303.11	B0303.11a.2	STR_13708	9.77145311136935	STR genotype
B0303.11	B0303.11a.2	STR_13720	23.5327936938952	STR genotype
B0303.11	B0303.11a.2	STR_13735	9.84305234373791	STR genotype
B0303.11	B0303.11a.2	STR_13750	27.2214607018189	STR genotype
B0303.11	B0303.11a.2	STR_13752	10.6209104305982	STR genotype
B0303.11	B0303.11a.2	STR_13753	10.527419748365	STR genotype
B0303.11	B0303.11a.2	STR_13757	11.1210524818337	STR genotype
B0303.11	B0303.11a.2	STR_13760	8.04713579006827	STR genotype
B0303.11	B0303.11a.2	STR_13790	31.4334610826835	STR genotype
B0303.11	B0303.11a.2	STR_13792	9.95459955788886	STR genotype
B0303.11	B0303.11a.2	STR_13795	9.50647797658721	STR genotype
B0303.11	B0303.11a.2	STR_13806	38.5579683182512	STR genotype
B0303.11	B0303.11a.2	STR_13811	9.92608895039543	STR genotype
B0303.11	B0303.11a.2	STR_13855	37.1379514173966	STR genotype
B0303.11	B0303.11a.2	STR_13870	12.9354188229591	STR genotype
B0303.11	B0303.11a.2	STR_13886	7.96371217908715	STR genotype
B0303.11	B0303.11a.2	STR_13901	12.2345981695896	STR genotype
B0303.11	B0303.11a.2	STR_13904	8.16732604095323	STR genotype
B0303.11	B0303.11a.2	STR_13919	8.70107022625899	STR genotype
B0303.11	B0303.11a.2	STR_13508	7.42006793104393	STR length
B0303.11	B0303.11a.2	STR_13545	13.7134488316746	STR length
B0303.11	B0303.11a.2	STR_13602	7.44638088512031	STR length
B0303.11	B0303.11a.2	STR_13618	7.9442201668979	STR length
B0303.11	B0303.11a.2	STR_13656	17.1270412361817	STR length
B0303.11	B0303.11a.2	STR_13676	12.4170776432874	STR length
B0303.11	B0303.11a.2	STR_13678	12.6881707323511	STR length
B0303.11	B0303.11a.2	STR_13691	36.5323168578015	STR length
B0303.11	B0303.11a.2	STR_13695	7.49898389601284	STR length
B0303.11	B0303.11a.2	STR_13708	9.77145311136935	STR length
B0303.11	B0303.11a.2	STR_13720	23.5327936938952	STR length
B0303.11	B0303.11a.2	STR_13735	9.84305234373791	STR length
B0303.11	B0303.11a.2	STR_13750	26.7887873496403	STR length
B0303.11	B0303.11a.2	STR_13753	10.527419748365	STR length
B0303.11	B0303.11a.2	STR_13757	11.1210524818337	STR length
B0303.11	B0303.11a.2	STR_13760	7.54339730443005	STR length
B0303.11	B0303.11a.2	STR_13792	9.95459955788886	STR length
B0303.11	B0303.11a.2	STR_13795	9.07671909644404	STR length
B0303.11	B0303.11a.2	STR_13806	38.5579683182512	STR length
B0303.11	B0303.11a.2	STR_13811	9.92608895039543	STR length
B0303.11	B0303.11a.2	STR_13855	36.7506073273393	STR length
B0303.11	B0303.11a.2	STR_13870	10.9453912662728	STR length
B0303.11	B0303.11a.2	STR_13886	7.96371217908715	STR length
B0303.11	B0303.11a.2	STR_13901	12.2479114183007	STR length
B0303.11	B0303.11a.2	STR_13904	8.26093262613486	STR length
B0303.11	B0303.11a.2	STR_13919	8.76090748525015	STR length
B0303.11	B0303.11b.1	STR_13501	22.8517507992464	STR genotype
B0303.11	B0303.11b.1	STR_13545	18.8807915959139	STR genotype
B0303.11	B0303.11b.1	STR_13602	24.3535484525136	STR genotype
B0303.11	B0303.11b.1	STR_13609	26.9680117306926	STR genotype
B0303.11	B0303.11b.1	STR_13617	25.5491577177334	STR genotype
B0303.11	B0303.11b.1	STR_13639	12.9615066626798	STR genotype
B0303.11	B0303.11b.1	STR_13656	24.2000081885699	STR genotype
B0303.11	B0303.11b.1	STR_13676	12.5335225553733	STR genotype
B0303.11	B0303.11b.1	STR_13678	18.5521907781299	STR genotype
B0303.11	B0303.11b.1	STR_13691	47.1609601068638	STR genotype
B0303.11	B0303.11b.1	STR_13693	45.3757558280913	STR genotype
B0303.11	B0303.11b.1	STR_13695	24.393925166103	STR genotype
B0303.11	B0303.11b.1	STR_13708	26.2357857619255	STR genotype
B0303.11	B0303.11b.1	STR_13720	50.4626197194342	STR genotype
B0303.11	B0303.11b.1	STR_13737	21.4396412986706	STR genotype
B0303.11	B0303.11b.1	STR_13750	29.4432421183399	STR genotype
B0303.11	B0303.11b.1	STR_13752	26.2309366525224	STR genotype
B0303.11	B0303.11b.1	STR_13757	12.4220959730321	STR genotype
B0303.11	B0303.11b.1	STR_13760	8.68747794761054	STR genotype
B0303.11	B0303.11b.1	STR_13790	41.1491181906446	STR genotype
B0303.11	B0303.11b.1	STR_13792	29.270399441873	STR genotype
B0303.11	B0303.11b.1	STR_13806	56.8810666997837	STR genotype
B0303.11	B0303.11b.1	STR_13855	39.0570738237971	STR genotype
B0303.11	B0303.11b.1	STR_13870	28.228648362423	STR genotype
B0303.11	B0303.11b.1	STR_13886	19.181512788821	STR genotype
B0303.11	B0303.11b.1	STR_13901	7.87387334252741	STR genotype
B0303.11	B0303.11b.1	STR_13904	9.79408491580535	STR genotype
B0303.11	B0303.11b.1	STR_13545	18.8807915959139	STR length
B0303.11	B0303.11b.1	STR_13602	24.3535484525136	STR length
B0303.11	B0303.11b.1	STR_13656	24.2000081885698	STR length
B0303.11	B0303.11b.1	STR_13669	7.84420874362872	STR length
B0303.11	B0303.11b.1	STR_13676	12.5529978192073	STR length
B0303.11	B0303.11b.1	STR_13678	18.5521907781299	STR length
B0303.11	B0303.11b.1	STR_13691	47.1609601068638	STR length
B0303.11	B0303.11b.1	STR_13695	24.393925166103	STR length
B0303.11	B0303.11b.1	STR_13708	26.2357857619255	STR length
B0303.11	B0303.11b.1	STR_13720	50.4626197194341	STR length
B0303.11	B0303.11b.1	STR_13750	29.3477112814257	STR length
B0303.11	B0303.11b.1	STR_13757	12.4220959730321	STR length
B0303.11	B0303.11b.1	STR_13760	8.68259487376215	STR length
B0303.11	B0303.11b.1	STR_13792	29.270399441873	STR length
B0303.11	B0303.11b.1	STR_13806	56.8810666997837	STR length
B0303.11	B0303.11b.1	STR_13855	38.3751379252496	STR length
B0303.11	B0303.11b.1	STR_13870	28.0814610650636	STR length
B0303.11	B0303.11b.1	STR_13886	19.181512788821	STR length
B0303.11	B0303.11b.1	STR_13901	8.61400747496024	STR length
B0303.11	B0303.11b.1	STR_13904	9.89781243320833	STR length
B0303.3	B0303.3.1	STR_13495	11.1993092761829	STR genotype
B0303.3	B0303.3.1	STR_13508	10.5512057680094	STR genotype
B0303.3	B0303.3.1	STR_13545	14.8209500338018	STR genotype
B0303.3	B0303.3.1	STR_13609	21.1503000622179	STR genotype
B0303.3	B0303.3.1	STR_13617	19.7240383873406	STR genotype
B0303.3	B0303.3.1	STR_13618	13.4187890461881	STR genotype
B0303.3	B0303.3.1	STR_13656	18.3335122579192	STR genotype
B0303.3	B0303.3.1	STR_13676	11.0578966639811	STR genotype
B0303.3	B0303.3.1	STR_13678	15.3928639434691	STR genotype
B0303.3	B0303.3.1	STR_13682	12.0941700462901	STR genotype
B0303.3	B0303.3.1	STR_13691	21.9735690091701	STR genotype
B0303.3	B0303.3.1	STR_13693	20.0141133491841	STR genotype
B0303.3	B0303.3.1	STR_13720	14.7102127711435	STR genotype
B0303.3	B0303.3.1	STR_13735	11.8757987604634	STR genotype
B0303.3	B0303.3.1	STR_13750	22.5244458788945	STR genotype
B0303.3	B0303.3.1	STR_13753	13.211500605686	STR genotype
B0303.3	B0303.3.1	STR_13757	13.4950207239606	STR genotype
B0303.3	B0303.3.1	STR_13760	8.85566962431292	STR genotype
B0303.3	B0303.3.1	STR_13790	18.7592148341163	STR genotype
B0303.3	B0303.3.1	STR_13795	12.7112054831589	STR genotype
B0303.3	B0303.3.1	STR_13806	24.4402852112914	STR genotype
B0303.3	B0303.3.1	STR_13811	13.0203670478455	STR genotype
B0303.3	B0303.3.1	STR_13855	19.4289528090143	STR genotype
B0303.3	B0303.3.1	STR_13901	16.2170829316795	STR genotype
B0303.3	B0303.3.1	STR_13904	9.24122661501999	STR genotype
B0303.3	B0303.3.1	STR_13919	11.5788122949047	STR genotype
B0303.3	B0303.3.1	STR_13508	10.5512057680094	STR length
B0303.3	B0303.3.1	STR_13545	14.8209500338018	STR length
B0303.3	B0303.3.1	STR_13591	7.42883800736635	STR length
B0303.3	B0303.3.1	STR_13618	14.4799834380911	STR length
B0303.3	B0303.3.1	STR_13656	18.3335122579192	STR length
B0303.3	B0303.3.1	STR_13676	11.5416176327366	STR length
B0303.3	B0303.3.1	STR_13678	15.3928639434691	STR length
B0303.3	B0303.3.1	STR_13691	21.97356900917	STR length
B0303.3	B0303.3.1	STR_13720	14.7102127711435	STR length
B0303.3	B0303.3.1	STR_13735	11.8757987604634	STR length
B0303.3	B0303.3.1	STR_13750	22.3483445521964	STR length
B0303.3	B0303.3.1	STR_13753	13.211500605686	STR length
B0303.3	B0303.3.1	STR_13757	13.4950207239606	STR length
B0303.3	B0303.3.1	STR_13760	8.39041576729381	STR length
B0303.3	B0303.3.1	STR_13795	12.3364550836661	STR length
B0303.3	B0303.3.1	STR_13806	24.4402852112914	STR length
B0303.3	B0303.3.1	STR_13811	13.0203670478455	STR length
B0303.3	B0303.3.1	STR_13855	19.1840180518434	STR length
B0303.3	B0303.3.1	STR_13901	16.5830238343266	STR length
B0303.3	B0303.3.1	STR_13904	9.26534385031547	STR length
B0303.3	B0303.3.1	STR_13919	11.6378813224564	STR length
B0304.4	B0304.4.2	STR_7311	9.98607774092044	STR genotype
B0304.4	B0304.4.2	STR_7313	9.28557655405596	STR genotype
B0304.4	B0304.4.2	STR_7315	10.0522520300162	STR genotype
B0304.4	B0304.4.2	STR_7318	10.2920426552627	STR genotype
B0304.4	B0304.4.2	STR_7349	8.18550810444767	STR genotype
B0304.4	B0304.4.2	STR_7437	7.50507125025446	STR genotype
B0304.4	B0304.4.2	STR_7455	7.62669567935032	STR genotype
B0304.4	B0304.4.2	STR_7311	8.31820789452796	STR length
B0304.4	B0304.4.2	STR_7313	9.28557655405593	STR length
B0304.4	B0304.4.2	STR_7315	9.74340980148555	STR length
B0304.4	B0304.4.2	STR_7318	10.2920426552627	STR length
B0304.4	B0304.4.2	STR_7349	8.52131609445565	STR length
B0304.4	B0304.4.2	STR_7437	7.50507125025446	STR length
B0304.4	B0304.4.2	STR_7455	7.62669567935032	STR length
sra-33	B0304.6.1	STR_7356	7.53173639634101	STR genotype
sra-33	B0304.6.1	STR_7356	7.51339426447081	STR length
B0334.10	B0334.10.1	STR_8592	9.18681680300583	STR genotype
B0334.10	B0334.10.1	STR_8599	8.63435998916144	STR genotype
B0334.10	B0334.10.1	STR_8658	11.2148597870388	STR genotype
B0334.10	B0334.10.1	STR_8661	11.8108222166834	STR genotype
B0334.10	B0334.10.1	STR_8669	9.3520251717339	STR genotype
B0334.10	B0334.10.1	STR_8704	9.67773401565345	STR genotype
B0334.10	B0334.10.1	STR_8728	12.386359164306	STR genotype
B0334.10	B0334.10.1	STR_8798	12.897778407965	STR genotype
B0334.10	B0334.10.1	STR_8799	10.306846340248	STR genotype
B0334.10	B0334.10.1	STR_8807	12.1020441730069	STR genotype
B0334.10	B0334.10.1	STR_8821	13.2302451362653	STR genotype
B0334.10	B0334.10.1	STR_8839	7.67037090050641	STR genotype
B0334.10	B0334.10.1	STR_8846	10.1803445763687	STR genotype
B0334.10	B0334.10.1	STR_8851	11.2986452723915	STR genotype
B0334.10	B0334.10.1	STR_8868	10.89166601278	STR genotype
B0334.10	B0334.10.1	STR_8941	8.64248357223761	STR genotype
B0334.10	B0334.10.1	STR_8944	8.92916525937517	STR genotype
B0334.10	B0334.10.1	STR_8969	9.0352730872345	STR genotype
B0334.10	B0334.10.1	STR_8975	8.30062423892197	STR genotype
B0334.10	B0334.10.1	STR_8990	8.21409557270616	STR genotype
B0334.10	B0334.10.1	STR_8991	10.0454101877144	STR genotype
B0334.10	B0334.10.1	STR_9101	7.78518047819692	STR genotype
B0334.10	B0334.10.1	STR_8592	9.18681680300583	STR length
B0334.10	B0334.10.1	STR_8599	8.63435998916144	STR length
B0334.10	B0334.10.1	STR_8658	11.0044144886496	STR length
B0334.10	B0334.10.1	STR_8661	11.8108222166834	STR length
B0334.10	B0334.10.1	STR_8669	9.65948708123137	STR length
B0334.10	B0334.10.1	STR_8704	9.67773401565345	STR length
B0334.10	B0334.10.1	STR_8798	11.8938414080674	STR length
B0334.10	B0334.10.1	STR_8799	10.306846340248	STR length
B0334.10	B0334.10.1	STR_8807	12.1020441730069	STR length
B0334.10	B0334.10.1	STR_8821	13.2302451362653	STR length
B0334.10	B0334.10.1	STR_8846	10.1803445763687	STR length
B0334.10	B0334.10.1	STR_8868	10.7055392966834	STR length
B0334.10	B0334.10.1	STR_8932	7.77872350389782	STR length
B0334.10	B0334.10.1	STR_8941	8.64248357223761	STR length
B0334.10	B0334.10.1	STR_8944	9.03103040440431	STR length
B0334.10	B0334.10.1	STR_8969	9.11625575438139	STR length
B0334.10	B0334.10.1	STR_8990	8.21409557270616	STR length
B0334.10	B0334.10.1	STR_8991	10.0461005221677	STR length
B0334.10	B0334.10.1	STR_9101	7.95095055970731	STR length
wrm-1	B0336.1a.2	STR_13124	8.69647647838523	STR genotype
wrm-1	B0336.1a.2	STR_13147	7.70431019629068	STR genotype
wrm-1	B0336.1a.2	STR_13147	7.70431019629068	STR length
wrm-1	B0336.1b.1	STR_13042	9.11627631045742	STR genotype
wrm-1	B0336.1b.1	STR_13062	9.93662689375044	STR genotype
wrm-1	B0336.1b.1	STR_13042	9.11627631045742	STR length
wrm-1	B0336.1b.1	STR_13062	10.0407253302886	STR length
rgs-5	B0336.4a.1	STR_13062	8.27126912317269	STR genotype
rgs-5	B0336.4a.1	STR_13062	8.02914000308381	STR length
swp-1	B0336.9c.1	STR_12832	22.8322922484191	STR genotype
swp-1	B0336.9c.1	STR_12836	8.9143833236044	STR genotype
swp-1	B0336.9c.1	STR_12843	18.0807730287567	STR genotype
swp-1	B0336.9c.1	STR_12844	18.1663123692019	STR genotype
swp-1	B0336.9c.1	STR_12858	14.8495334096328	STR genotype
swp-1	B0336.9c.1	STR_12860	15.3458670116915	STR genotype
swp-1	B0336.9c.1	STR_12884	11.9053852674451	STR genotype
swp-1	B0336.9c.1	STR_12890	12.9149174944526	STR genotype
swp-1	B0336.9c.1	STR_12895	15.7163900091993	STR genotype
swp-1	B0336.9c.1	STR_12897	18.9575495257023	STR genotype
swp-1	B0336.9c.1	STR_12901	9.45835493629422	STR genotype
swp-1	B0336.9c.1	STR_12907	22.9257013428718	STR genotype
swp-1	B0336.9c.1	STR_12914	15.0712265614632	STR genotype
swp-1	B0336.9c.1	STR_12915	14.5471747491766	STR genotype
swp-1	B0336.9c.1	STR_12992	18.9454585312907	STR genotype
swp-1	B0336.9c.1	STR_13023	8.70010653310733	STR genotype
swp-1	B0336.9c.1	STR_13042	43.5701456305131	STR genotype
swp-1	B0336.9c.1	STR_13057	14.6849133360851	STR genotype
swp-1	B0336.9c.1	STR_13062	43.1406851966784	STR genotype
swp-1	B0336.9c.1	STR_13066	27.3779960300801	STR genotype
swp-1	B0336.9c.1	STR_13073	19.4602336636644	STR genotype
swp-1	B0336.9c.1	STR_13075	15.3385032112609	STR genotype
swp-1	B0336.9c.1	STR_13083	14.319470511224	STR genotype
swp-1	B0336.9c.1	STR_13084	10.2838234505699	STR genotype
swp-1	B0336.9c.1	STR_13091	8.97114533032972	STR genotype
swp-1	B0336.9c.1	STR_13099	18.3835791609349	STR genotype
swp-1	B0336.9c.1	STR_13113	11.8718950958638	STR genotype
swp-1	B0336.9c.1	STR_13124	22.5312179233181	STR genotype
swp-1	B0336.9c.1	STR_13233	10.7523848682089	STR genotype
swp-1	B0336.9c.1	STR_13240	10.8752856984511	STR genotype
swp-1	B0336.9c.1	STR_13247	18.9215461024068	STR genotype
swp-1	B0336.9c.1	STR_13248	8.61163699723107	STR genotype
swp-1	B0336.9c.1	STR_13253	11.1980493436917	STR genotype
swp-1	B0336.9c.1	STR_13258	11.3291893570848	STR genotype
swp-1	B0336.9c.1	STR_12832	22.8322922484191	STR length
swp-1	B0336.9c.1	STR_12836	9.07166430940716	STR length
swp-1	B0336.9c.1	STR_12843	18.0252712908687	STR length
swp-1	B0336.9c.1	STR_12844	17.7619274670704	STR length
swp-1	B0336.9c.1	STR_12858	14.8495334096328	STR length
swp-1	B0336.9c.1	STR_12860	15.3458670116915	STR length
swp-1	B0336.9c.1	STR_12895	15.7163900091993	STR length
swp-1	B0336.9c.1	STR_12901	9.45835493629422	STR length
swp-1	B0336.9c.1	STR_12907	22.9257013428718	STR length
swp-1	B0336.9c.1	STR_12914	15.0698152397623	STR length
swp-1	B0336.9c.1	STR_12915	14.5471747491766	STR length
swp-1	B0336.9c.1	STR_12992	18.9454585312907	STR length
swp-1	B0336.9c.1	STR_13042	43.5701456305131	STR length
swp-1	B0336.9c.1	STR_13057	14.5719087399384	STR length
swp-1	B0336.9c.1	STR_13062	42.1511135556619	STR length
swp-1	B0336.9c.1	STR_13066	28.7284719299548	STR length
swp-1	B0336.9c.1	STR_13073	19.4602336636644	STR length
swp-1	B0336.9c.1	STR_13075	15.4467553737322	STR length
swp-1	B0336.9c.1	STR_13083	14.4393620369039	STR length
swp-1	B0336.9c.1	STR_13084	10.2838234505699	STR length
swp-1	B0336.9c.1	STR_13091	8.97114533032972	STR length
swp-1	B0336.9c.1	STR_13099	18.3835791609349	STR length
swp-1	B0336.9c.1	STR_13113	11.6038297723021	STR length
swp-1	B0336.9c.1	STR_13124	19.0070834102585	STR length
swp-1	B0336.9c.1	STR_13233	10.7523848682089	STR length
swp-1	B0336.9c.1	STR_13240	10.8752856984511	STR length
swp-1	B0336.9c.1	STR_13247	18.8428118401527	STR length
swp-1	B0336.9c.1	STR_13248	8.49176291353224	STR length
swp-1	B0336.9c.1	STR_13253	11.1980493436917	STR length
swp-1	B0336.9c.1	STR_13258	11.359470654787	STR length
swp-1	B0336.9e.2	STR_13042	7.59560330915002	STR genotype
swp-1	B0336.9e.2	STR_13062	8.36313593084205	STR genotype
swp-1	B0336.9e.2	STR_13066	8.01243426685755	STR genotype
swp-1	B0336.9e.2	STR_13042	7.59560330915002	STR length
swp-1	B0336.9e.2	STR_13062	8.63963046459149	STR length
swp-1	B0336.9e.2	STR_13066	7.97232551221728	STR length
egl-8	B0348.4k.1	STR_21683	7.61026202905391	STR genotype
pho-5	B0361.7.1	STR_13213	17.7647489906383	STR genotype
pho-5	B0361.7.1	STR_13216	13.9098274256129	STR genotype
pho-5	B0361.7.1	STR_13247	8.41533190084625	STR genotype
pho-5	B0361.7.1	STR_13258	12.2712154260345	STR genotype
pho-5	B0361.7.1	STR_13260	9.26664490842963	STR genotype
pho-5	B0361.7.1	STR_13287	8.68931027659731	STR genotype
pho-5	B0361.7.1	STR_13307	15.9379923398696	STR genotype
pho-5	B0361.7.1	STR_13387	8.39842913252234	STR genotype
pho-5	B0361.7.1	STR_13430	9.95442167389483	STR genotype
pho-5	B0361.7.1	STR_13553	15.1381236118627	STR genotype
pho-5	B0361.7.1	STR_13216	13.9098274256129	STR length
pho-5	B0361.7.1	STR_13247	8.41156763981502	STR length
pho-5	B0361.7.1	STR_13258	12.3562388014642	STR length
pho-5	B0361.7.1	STR_13287	8.68931027659731	STR length
pho-5	B0361.7.1	STR_13307	17.0615968707434	STR length
pho-5	B0361.7.1	STR_13387	9.26436737522735	STR length
pho-5	B0361.7.1	STR_13553	15.2459211634851	STR length
algn-11	B0361.8.2	STR_13213	21.565983457284	STR genotype
algn-11	B0361.8.2	STR_13216	17.2200782238195	STR genotype
algn-11	B0361.8.2	STR_13240	11.8187836862744	STR genotype
algn-11	B0361.8.2	STR_13247	12.4113985726318	STR genotype
algn-11	B0361.8.2	STR_13253	13.088674949157	STR genotype
algn-11	B0361.8.2	STR_13256	9.4383897801507	STR genotype
algn-11	B0361.8.2	STR_13258	29.0639313395894	STR genotype
algn-11	B0361.8.2	STR_13260	10.0690876997583	STR genotype
algn-11	B0361.8.2	STR_13287	17.7587353085806	STR genotype
algn-11	B0361.8.2	STR_13307	21.4044679050203	STR genotype
algn-11	B0361.8.2	STR_13387	14.7791262752784	STR genotype
algn-11	B0361.8.2	STR_13399	10.1063352348596	STR genotype
algn-11	B0361.8.2	STR_13430	18.977000808456	STR genotype
algn-11	B0361.8.2	STR_13432	11.2389493800834	STR genotype
algn-11	B0361.8.2	STR_13477	8.07004837855833	STR genotype
algn-11	B0361.8.2	STR_13495	11.7248027474524	STR genotype
algn-11	B0361.8.2	STR_13508	11.5276290054089	STR genotype
algn-11	B0361.8.2	STR_13553	21.090892973055	STR genotype
algn-11	B0361.8.2	STR_13216	17.2200782238195	STR length
algn-11	B0361.8.2	STR_13240	11.8187836862744	STR length
algn-11	B0361.8.2	STR_13247	12.2991822445873	STR length
algn-11	B0361.8.2	STR_13253	13.088674949157	STR length
algn-11	B0361.8.2	STR_13256	9.4383897801507	STR length
algn-11	B0361.8.2	STR_13258	29.1149179882276	STR length
algn-11	B0361.8.2	STR_13287	17.7587353085806	STR length
algn-11	B0361.8.2	STR_13307	22.5548642374421	STR length
algn-11	B0361.8.2	STR_13387	15.3832688350311	STR length
algn-11	B0361.8.2	STR_13430	11.603774090024	STR length
algn-11	B0361.8.2	STR_13432	11.2506514489879	STR length
algn-11	B0361.8.2	STR_13477	8.07004837855835	STR length
algn-11	B0361.8.2	STR_13508	11.5276290054089	STR length
algn-11	B0361.8.2	STR_13553	21.1452617428158	STR length
clec-225	B0365.5a.1	STR_24598	10.3677739347687	STR genotype
clec-225	B0365.5a.1	STR_24632	10.2158005988073	STR genotype
clec-225	B0365.5a.1	STR_24633	11.3158282540823	STR genotype
clec-225	B0365.5a.1	STR_24664	11.039905394112	STR genotype
clec-225	B0365.5a.1	STR_24668	12.2668153466912	STR genotype
clec-225	B0365.5a.1	STR_24673	13.5661534629001	STR genotype
clec-225	B0365.5a.1	STR_24695	11.9214455842765	STR genotype
clec-225	B0365.5a.1	STR_24697	14.7895709604385	STR genotype
clec-225	B0365.5a.1	STR_24699	10.3992548947352	STR genotype
clec-225	B0365.5a.1	STR_24721	9.48872785487201	STR genotype
clec-225	B0365.5a.1	STR_24734	20.8914461143156	STR genotype
clec-225	B0365.5a.1	STR_24758	19.640484614811	STR genotype
clec-225	B0365.5a.1	STR_24766	30.7769536215051	STR genotype
clec-225	B0365.5a.1	STR_24803	10.093533168112	STR genotype
clec-225	B0365.5a.1	STR_24819	9.87512630494172	STR genotype
clec-225	B0365.5a.1	STR_24832	8.41185166526184	STR genotype
clec-225	B0365.5a.1	STR_24833	13.471915012934	STR genotype
clec-225	B0365.5a.1	STR_24834	8.8027254475796	STR genotype
clec-225	B0365.5a.1	STR_24851	7.49305267565628	STR genotype
clec-225	B0365.5a.1	STR_24852	9.81164153052157	STR genotype
clec-225	B0365.5a.1	STR_24865	10.7123730843444	STR genotype
clec-225	B0365.5a.1	STR_24872	11.7544174338734	STR genotype
clec-225	B0365.5a.1	STR_24882	9.88073149864763	STR genotype
clec-225	B0365.5a.1	STR_24894	7.57089906827501	STR genotype
clec-225	B0365.5a.1	STR_24900	12.6121580796679	STR genotype
clec-225	B0365.5a.1	STR_24904	8.16510020706373	STR genotype
clec-225	B0365.5a.1	STR_24910	9.17359102057965	STR genotype
clec-225	B0365.5a.1	STR_24917	14.9530312485234	STR genotype
clec-225	B0365.5a.1	STR_24924	7.76728045560359	STR genotype
clec-225	B0365.5a.1	STR_24598	8.66994298776179	STR length
clec-225	B0365.5a.1	STR_24622	21.1040408293292	STR length
clec-225	B0365.5a.1	STR_24633	11.2780013222132	STR length
clec-225	B0365.5a.1	STR_24664	11.039905394112	STR length
clec-225	B0365.5a.1	STR_24668	12.2668153466912	STR length
clec-225	B0365.5a.1	STR_24673	13.5625314569925	STR length
clec-225	B0365.5a.1	STR_24695	11.8775820033132	STR length
clec-225	B0365.5a.1	STR_24697	14.0990941073208	STR length
clec-225	B0365.5a.1	STR_24699	10.3992548947352	STR length
clec-225	B0365.5a.1	STR_24721	9.48872785487201	STR length
clec-225	B0365.5a.1	STR_24734	21.0431901997474	STR length
clec-225	B0365.5a.1	STR_24758	19.640484614811	STR length
clec-225	B0365.5a.1	STR_24766	30.7769536215051	STR length
clec-225	B0365.5a.1	STR_24803	9.25692776602824	STR length
clec-225	B0365.5a.1	STR_24833	13.5928239265555	STR length
clec-225	B0365.5a.1	STR_24852	9.81164153052157	STR length
clec-225	B0365.5a.1	STR_24872	11.9450856833883	STR length
clec-225	B0365.5a.1	STR_24882	9.85555629479886	STR length
clec-225	B0365.5a.1	STR_24894	7.41453504606835	STR length
clec-225	B0365.5a.1	STR_24904	8.08686991938529	STR length
clec-225	B0365.5a.1	STR_24910	9.39249620252613	STR length
clec-225	B0365.5a.1	STR_24917	13.9992313498033	STR length
clec-225	B0365.5a.1	STR_24924	7.7672804556036	STR length
B0391.10	B0391.10	STR_25088	9.04965750963823	STR genotype
B0391.10	B0391.10	STR_25133	13.6902266997333	STR genotype
B0391.10	B0391.10	STR_25134	10.0536243278661	STR genotype
B0391.10	B0391.10	STR_25143	9.99420717739718	STR genotype
B0391.10	B0391.10	STR_25168	13.0892890258363	STR genotype
B0391.10	B0391.10	STR_25180	10.3794230519881	STR genotype
B0391.10	B0391.10	STR_25250	11.2629926241245	STR genotype
B0391.10	B0391.10	STR_25278	10.9234479825	STR genotype
B0391.10	B0391.10	STR_25367	10.9327690910705	STR genotype
B0391.10	B0391.10	STR_25415	8.09540257498088	STR genotype
B0391.10	B0391.10	STR_25430	7.69197765195651	STR genotype
B0391.10	B0391.10	STR_25456	8.58632968309836	STR genotype
B0391.10	B0391.10	STR_25478	8.24279131602183	STR genotype
B0391.10	B0391.10	STR_25088	9.04965750963823	STR length
B0391.10	B0391.10	STR_25134	10.0536243278661	STR length
B0391.10	B0391.10	STR_25143	9.99420717739718	STR length
B0391.10	B0391.10	STR_25168	12.7806617989101	STR length
B0391.10	B0391.10	STR_25250	11.2629926241245	STR length
B0391.10	B0391.10	STR_25278	11.9044006648921	STR length
B0391.10	B0391.10	STR_25367	10.9327690910704	STR length
B0391.10	B0391.10	STR_25415	8.09540257498091	STR length
B0391.10	B0391.10	STR_25430	8.40312013616576	STR length
B0391.10	B0391.10	STR_25456	8.66337794638225	STR length
B0391.10	B0391.10	STR_25478	8.24279131602187	STR length
fbxa-153	B0391.5.1	STR_25398	8.2532581947409	STR genotype
fbxa-153	B0391.5.1	STR_25410	8.50553594569188	STR genotype
fbxa-153	B0391.5.2	STR_25410	8.16231008775357	STR genotype
B0391.8	B0391.8	STR_25278	12.1909833527297	STR genotype
B0391.8	B0391.8	STR_25338	7.82031471290988	STR genotype
B0391.8	B0391.8	STR_25367	8.51330714573343	STR genotype
B0391.8	B0391.8	STR_25398	10.5633271634097	STR genotype
B0391.8	B0391.8	STR_25410	34.5514996185864	STR genotype
B0391.8	B0391.8	STR_25429	29.0479804698943	STR genotype
B0391.8	B0391.8	STR_25430	11.5569510243709	STR genotype
B0391.8	B0391.8	STR_25278	12.0733456220249	STR length
B0391.8	B0391.8	STR_25367	8.51330714573343	STR length
B0391.8	B0391.8	STR_25429	29.3621894313329	STR length
B0393.8	B0393.8.1	STR_12736	8.79876494541712	STR genotype
B0393.8	B0393.8.1	STR_12737	9.98807475503194	STR genotype
B0393.8	B0393.8.1	STR_12740	8.85660856654141	STR genotype
B0393.8	B0393.8.1	STR_12753	8.30820107326615	STR genotype
B0393.8	B0393.8.1	STR_12757	8.95307440082268	STR genotype
B0393.8	B0393.8.1	STR_12763	9.70650733735765	STR genotype
B0393.8	B0393.8.1	STR_12813	11.985904208178	STR genotype
B0393.8	B0393.8.1	STR_12816	7.9614845267285	STR genotype
B0393.8	B0393.8.1	STR_12843	12.2408758581331	STR genotype
B0393.8	B0393.8.1	STR_12844	9.90588230515927	STR genotype
B0393.8	B0393.8.1	STR_12858	8.6528764299631	STR genotype
B0393.8	B0393.8.1	STR_12860	8.12235771196337	STR genotype
B0393.8	B0393.8.1	STR_12895	9.47265808631864	STR genotype
B0393.8	B0393.8.1	STR_12897	7.86818797409581	STR genotype
B0393.8	B0393.8.1	STR_12914	9.55482445624374	STR genotype
B0393.8	B0393.8.1	STR_12915	11.2375223181074	STR genotype
B0393.8	B0393.8.1	STR_12736	8.67401271962464	STR length
B0393.8	B0393.8.1	STR_12737	9.98807475503194	STR length
B0393.8	B0393.8.1	STR_12753	8.30820107326615	STR length
B0393.8	B0393.8.1	STR_12763	9.70650733735765	STR length
B0393.8	B0393.8.1	STR_12805	8.38154350519114	STR length
B0393.8	B0393.8.1	STR_12813	11.3541117171697	STR length
B0393.8	B0393.8.1	STR_12816	7.65207379105691	STR length
B0393.8	B0393.8.1	STR_12843	12.3737345743309	STR length
B0393.8	B0393.8.1	STR_12844	9.99463569371532	STR length
B0393.8	B0393.8.1	STR_12858	8.65287642996312	STR length
B0393.8	B0393.8.1	STR_12860	8.12235771196339	STR length
B0393.8	B0393.8.1	STR_12895	9.47265808631864	STR length
B0393.8	B0393.8.1	STR_12914	9.58513538614339	STR length
B0393.8	B0393.8.1	STR_12915	11.2375223181074	STR length
B0416.10	B0416.10.1	STR_29575	32.8572545131903	STR genotype
B0416.10	B0416.10.1	STR_29608	32.5101463399779	STR genotype
B0416.10	B0416.10.1	STR_29611	30.5163759621957	STR genotype
B0416.10	B0416.10.1	STR_29616	33.527646774783	STR genotype
B0416.10	B0416.10.1	STR_29666	27.6635098923855	STR genotype
B0416.10	B0416.10.1	STR_29716	13.0354425093413	STR genotype
B0416.10	B0416.10.1	STR_29729	34.3369414606222	STR genotype
B0416.10	B0416.10.1	STR_29731	10.7109812275933	STR genotype
B0416.10	B0416.10.1	STR_29733	17.8547693057362	STR genotype
B0416.10	B0416.10.1	STR_29747	40.8524165230021	STR genotype
B0416.10	B0416.10.1	STR_29813	36.3165009491338	STR genotype
B0416.10	B0416.10.1	STR_29832	9.07051900158552	STR genotype
B0416.10	B0416.10.1	STR_29851	12.6099455260544	STR genotype
B0416.10	B0416.10.1	STR_29887	17.4585770305909	STR genotype
B0416.10	B0416.10.1	STR_29890	7.68076276333219	STR genotype
B0416.10	B0416.10.1	STR_29599	32.545651431605	STR length
B0416.10	B0416.10.1	STR_29666	29.8162854186536	STR length
B0416.10	B0416.10.1	STR_29716	13.9530564650478	STR length
B0416.10	B0416.10.1	STR_29729	34.4153036630412	STR length
B0416.10	B0416.10.1	STR_29732	7.80685383986452	STR length
B0416.10	B0416.10.1	STR_29733	16.7327555706416	STR length
B0416.10	B0416.10.1	STR_29784	17.6980662348412	STR length
B0416.10	B0416.10.1	STR_29810	34.7094986236375	STR length
B0416.10	B0416.10.1	STR_29824	7.92005631964202	STR length
B0416.10	B0416.10.1	STR_29832	8.98583682954891	STR length
B0416.10	B0416.10.1	STR_29851	12.6099455260544	STR length
B0416.10	B0416.10.1	STR_29887	23.859134180725	STR length
B0416.10	B0416.10.1	STR_29890	7.68076276333216	STR length
tmc-2	B0416.1b.1	STR_29708	11.0671729624395	STR genotype
tmc-2	B0416.1b.1	STR_29732	9.59603783790498	STR genotype
tmc-2	B0416.1b.1	STR_29735	9.02988408035637	STR genotype
tmc-2	B0416.1b.1	STR_29797	8.26259743603205	STR genotype
tmc-2	B0416.1b.1	STR_29799	10.3892917527304	STR genotype
tmc-2	B0416.1b.1	STR_29810	9.069595912886	STR genotype
tmc-2	B0416.1b.1	STR_29877	9.38565266373077	STR genotype
tmc-2	B0416.1b.1	STR_29885	7.52719426068788	STR genotype
tmc-2	B0416.1b.1	STR_29887	8.088273965417	STR genotype
tmc-2	B0416.1b.1	STR_29732	9.16929057519306	STR length
tmc-2	B0416.1b.1	STR_29735	9.02988408035637	STR length
tmc-2	B0416.1b.1	STR_29797	8.28171241517103	STR length
tmc-2	B0416.1b.1	STR_29877	9.22424620672721	STR length
tmc-2	B0416.1b.1	STR_29887	9.84040258261105	STR length
B0416.4	B0416.4.1	STR_29622	8.18158095748592	STR genotype
B0416.5	B0416.5.1	STR_29810	7.50545846505795	STR genotype
B0416.5	B0416.5.1	STR_29877	7.77883202552096	STR genotype
B0416.5	B0416.5.1	STR_29887	8.02784003039124	STR genotype
B0416.5	B0416.5.1	STR_29810	9.0437007640076	STR length
B0416.5	B0416.5.1	STR_29877	7.8695518079598	STR length
B0416.5	B0416.5.1	STR_29887	8.42668101320014	STR length
B0462.1	B0462.1	STR_25830	19.8460471736018	STR genotype
B0462.1	B0462.1	STR_25930	39.7191038307459	STR genotype
B0462.1	B0462.1	STR_25988	7.70709762149745	STR genotype
B0462.1	B0462.1	STR_26066	15.0454767359429	STR genotype
B0462.1	B0462.1	STR_26249	11.0975579002449	STR genotype
B0462.1	B0462.1	STR_26361	12.9222244255867	STR genotype
B0462.1	B0462.1	STR_26435	10.5229575772379	STR genotype
B0462.1	B0462.1	STR_25930	39.7191038307459	STR length
B0462.1	B0462.1	STR_25988	7.94614617289023	STR length
B0462.1	B0462.1	STR_26249	11.2013254768661	STR length
B0462.1	B0462.1	STR_26361	12.9222244255867	STR length
B0462.1	B0462.1	STR_26435	10.5229575772379	STR length
B0462.5	B0462.5.1	STR_25830	9.28932307995241	STR genotype
B0462.5	B0462.5.1	STR_25866	8.39726009576744	STR genotype
B0462.5	B0462.5.1	STR_25869	26.6920298037399	STR genotype
B0462.5	B0462.5.1	STR_25930	17.901116413343	STR genotype
B0462.5	B0462.5.1	STR_25987	26.8268987121297	STR genotype
B0462.5	B0462.5.1	STR_25988	17.9381863407423	STR genotype
B0462.5	B0462.5.1	STR_26066	25.5642793076031	STR genotype
B0462.5	B0462.5.1	STR_26132	14.0926453324431	STR genotype
B0462.5	B0462.5.1	STR_26249	22.2751071686774	STR genotype
B0462.5	B0462.5.1	STR_26361	11.5418591373932	STR genotype
B0462.5	B0462.5.1	STR_26435	11.810099037069	STR genotype
B0462.5	B0462.5.1	STR_26474	12.8714062671779	STR genotype
B0462.5	B0462.5.1	STR_26483	9.79239481809651	STR genotype
B0462.5	B0462.5.1	STR_25866	8.01401608875023	STR length
B0462.5	B0462.5.1	STR_25930	17.901116413343	STR length
B0462.5	B0462.5.1	STR_25987	27.5934407337585	STR length
B0462.5	B0462.5.1	STR_25988	18.3988334397751	STR length
B0462.5	B0462.5.1	STR_26249	19.762270080917	STR length
B0462.5	B0462.5.1	STR_26361	11.5418591373932	STR length
B0462.5	B0462.5.1	STR_26435	11.810099037069	STR length
B0462.5	B0462.5.1	STR_26483	9.42240930324782	STR length
mppe-1	B0511.13b.2	STR_4087	7.56050994870578	STR genotype
mppe-1	B0511.13b.2	STR_4087	7.56050994870578	STR length
B0511.2	B0511.2	STR_3586	11.0950947974777	STR genotype
B0511.2	B0511.2	STR_3614	26.4051930345902	STR genotype
B0511.2	B0511.2	STR_3756	23.0578321453976	STR genotype
B0511.2	B0511.2	STR_3772	17.1386971935487	STR genotype
B0511.2	B0511.2	STR_3773	18.6336839596142	STR genotype
B0511.2	B0511.2	STR_3785	16.6630802320513	STR genotype
B0511.2	B0511.2	STR_3804	26.714117245904	STR genotype
B0511.2	B0511.2	STR_3811	25.2425886992868	STR genotype
B0511.2	B0511.2	STR_3834	26.3813017934004	STR genotype
B0511.2	B0511.2	STR_3850	26.8086262110438	STR genotype
B0511.2	B0511.2	STR_3855	25.666846928878	STR genotype
B0511.2	B0511.2	STR_3904	36.8819327431432	STR genotype
B0511.2	B0511.2	STR_3923	16.5624802146846	STR genotype
B0511.2	B0511.2	STR_3935	18.2896802607924	STR genotype
B0511.2	B0511.2	STR_3993	27.3754516117877	STR genotype
B0511.2	B0511.2	STR_4087	31.0362122268596	STR genotype
B0511.2	B0511.2	STR_4095	21.4117611797564	STR genotype
B0511.2	B0511.2	STR_4155	8.86876984911295	STR genotype
B0511.2	B0511.2	STR_4217	8.25901769476356	STR genotype
B0511.2	B0511.2	STR_3586	11.0950947974777	STR length
B0511.2	B0511.2	STR_3614	26.4213274659172	STR length
B0511.2	B0511.2	STR_3756	23.0578321453976	STR length
B0511.2	B0511.2	STR_3772	17.1190102779619	STR length
B0511.2	B0511.2	STR_3773	18.6203912202359	STR length
B0511.2	B0511.2	STR_3785	16.6369904343656	STR length
B0511.2	B0511.2	STR_3804	16.4535162979571	STR length
B0511.2	B0511.2	STR_3855	26.0730334638464	STR length
B0511.2	B0511.2	STR_3904	37.4613534773321	STR length
B0511.2	B0511.2	STR_3993	27.3864950608981	STR length
B0511.2	B0511.2	STR_4087	31.0362122268597	STR length
B0511.2	B0511.2	STR_4095	21.4117611797564	STR length
B0511.2	B0511.2	STR_4217	8.25901769476356	STR length
cdc-26	B0511.9a.1	STR_3586	16.0419615495406	STR genotype
cdc-26	B0511.9a.1	STR_3614	10.4272077296759	STR genotype
cdc-26	B0511.9a.1	STR_3756	11.1805342331685	STR genotype
cdc-26	B0511.9a.1	STR_3772	11.4116545799915	STR genotype
cdc-26	B0511.9a.1	STR_3773	10.1140288549669	STR genotype
cdc-26	B0511.9a.1	STR_3785	12.7490503767756	STR genotype
cdc-26	B0511.9a.1	STR_3804	11.916309514561	STR genotype
cdc-26	B0511.9a.1	STR_3811	9.26357898374448	STR genotype
cdc-26	B0511.9a.1	STR_3834	9.75741295497666	STR genotype
cdc-26	B0511.9a.1	STR_3850	7.53298145160356	STR genotype
cdc-26	B0511.9a.1	STR_3855	9.58936181331252	STR genotype
cdc-26	B0511.9a.1	STR_3904	8.95107102260358	STR genotype
cdc-26	B0511.9a.1	STR_3923	10.5600067874634	STR genotype
cdc-26	B0511.9a.1	STR_3993	10.6765493055355	STR genotype
cdc-26	B0511.9a.1	STR_4059	18.5396909198284	STR genotype
cdc-26	B0511.9a.1	STR_4087	17.0204637612811	STR genotype
cdc-26	B0511.9a.1	STR_4094	8.65031951958362	STR genotype
cdc-26	B0511.9a.1	STR_4095	13.4645041137256	STR genotype
cdc-26	B0511.9a.1	STR_4104	17.7158045803676	STR genotype
cdc-26	B0511.9a.1	STR_4116	21.0037857091662	STR genotype
cdc-26	B0511.9a.1	STR_4155	24.3946945716335	STR genotype
cdc-26	B0511.9a.1	STR_4217	15.6561506974447	STR genotype
cdc-26	B0511.9a.1	STR_3586	16.0419615495406	STR length
cdc-26	B0511.9a.1	STR_3614	10.2776344548929	STR length
cdc-26	B0511.9a.1	STR_3756	11.1805342331685	STR length
cdc-26	B0511.9a.1	STR_3772	11.2583166843794	STR length
cdc-26	B0511.9a.1	STR_3773	9.96996803258371	STR length
cdc-26	B0511.9a.1	STR_3785	12.597663722113	STR length
cdc-26	B0511.9a.1	STR_3804	12.4305189535388	STR length
cdc-26	B0511.9a.1	STR_3855	9.87809422216998	STR length
cdc-26	B0511.9a.1	STR_3904	8.41135097749314	STR length
cdc-26	B0511.9a.1	STR_3993	10.522799041266	STR length
cdc-26	B0511.9a.1	STR_4059	18.9055277768634	STR length
cdc-26	B0511.9a.1	STR_4087	17.0204637612811	STR length
cdc-26	B0511.9a.1	STR_4094	8.65031951958364	STR length
cdc-26	B0511.9a.1	STR_4095	13.4645041137256	STR length
cdc-26	B0511.9a.1	STR_4104	17.7158045803676	STR length
cdc-26	B0511.9a.1	STR_4116	21.1993862239388	STR length
cdc-26	B0511.9a.1	STR_4217	15.6561506974447	STR length
cdc-26	B0511.9a.2	STR_3586	32.5583993611626	STR genotype
cdc-26	B0511.9a.2	STR_3614	16.9663872600237	STR genotype
cdc-26	B0511.9a.2	STR_3756	21.2208989620405	STR genotype
cdc-26	B0511.9a.2	STR_3772	21.6733086451191	STR genotype
cdc-26	B0511.9a.2	STR_3773	18.9854764877175	STR genotype
cdc-26	B0511.9a.2	STR_3785	28.2752251791198	STR genotype
cdc-26	B0511.9a.2	STR_3804	27.0995763285863	STR genotype
cdc-26	B0511.9a.2	STR_3811	23.2967639676791	STR genotype
cdc-26	B0511.9a.2	STR_3834	20.8565292145099	STR genotype
cdc-26	B0511.9a.2	STR_3850	15.9999037843736	STR genotype
cdc-26	B0511.9a.2	STR_3855	23.6307512859886	STR genotype
cdc-26	B0511.9a.2	STR_3904	16.5561735045111	STR genotype
cdc-26	B0511.9a.2	STR_3923	22.0876432018376	STR genotype
cdc-26	B0511.9a.2	STR_3935	11.0390307728161	STR genotype
cdc-26	B0511.9a.2	STR_3993	16.7301305326506	STR genotype
cdc-26	B0511.9a.2	STR_4059	44.3107762237356	STR genotype
cdc-26	B0511.9a.2	STR_4087	46.1927954723272	STR genotype
cdc-26	B0511.9a.2	STR_4094	17.303841660658	STR genotype
cdc-26	B0511.9a.2	STR_4095	24.8429417202533	STR genotype
cdc-26	B0511.9a.2	STR_4104	48.1428890815757	STR genotype
cdc-26	B0511.9a.2	STR_4116	57.865589167399	STR genotype
cdc-26	B0511.9a.2	STR_4155	72.0613786016817	STR genotype
cdc-26	B0511.9a.2	STR_4217	35.0723184152578	STR genotype
cdc-26	B0511.9a.2	STR_3586	32.5583993611626	STR length
cdc-26	B0511.9a.2	STR_3614	16.8067199107277	STR length
cdc-26	B0511.9a.2	STR_3756	21.2208989620405	STR length
cdc-26	B0511.9a.2	STR_3772	21.4869076038556	STR length
cdc-26	B0511.9a.2	STR_3773	18.8117414312693	STR length
cdc-26	B0511.9a.2	STR_3785	28.0614763230301	STR length
cdc-26	B0511.9a.2	STR_3804	28.3790494726403	STR length
cdc-26	B0511.9a.2	STR_3855	24.8545335908115	STR length
cdc-26	B0511.9a.2	STR_3904	16.0085946477711	STR length
cdc-26	B0511.9a.2	STR_3993	16.5647308311593	STR length
cdc-26	B0511.9a.2	STR_4059	46.4880361897194	STR length
cdc-26	B0511.9a.2	STR_4087	46.1927954723273	STR length
cdc-26	B0511.9a.2	STR_4094	17.303841660658	STR length
cdc-26	B0511.9a.2	STR_4095	24.8429417202533	STR length
cdc-26	B0511.9a.2	STR_4104	48.1428890815758	STR length
cdc-26	B0511.9a.2	STR_4116	58.2438872893335	STR length
cdc-26	B0511.9a.2	STR_4217	35.0723184152578	STR length
pgl-2	B0523.3.2	STR_13495	10.6586480542114	STR genotype
pgl-2	B0523.3.2	STR_13508	7.820651133771	STR genotype
pgl-2	B0523.3.2	STR_13682	8.22092438438341	STR genotype
pgl-2	B0523.3.2	STR_13735	9.23977285323614	STR genotype
pgl-2	B0523.3.2	STR_13753	8.27242215857479	STR genotype
pgl-2	B0523.3.2	STR_13790	8.47539747905864	STR genotype
pgl-2	B0523.3.2	STR_13795	10.5652541052667	STR genotype
pgl-2	B0523.3.2	STR_13806	7.54186353825531	STR genotype
pgl-2	B0523.3.2	STR_13811	10.2527044141216	STR genotype
pgl-2	B0523.3.2	STR_13901	9.6738723078975	STR genotype
pgl-2	B0523.3.2	STR_13919	7.99702104186215	STR genotype
pgl-2	B0523.3.2	STR_13508	7.820651133771	STR length
pgl-2	B0523.3.2	STR_13735	9.23977285323614	STR length
pgl-2	B0523.3.2	STR_13753	8.27242215857479	STR length
pgl-2	B0523.3.2	STR_13795	10.1877225817127	STR length
pgl-2	B0523.3.2	STR_13806	7.54186353825531	STR length
pgl-2	B0523.3.2	STR_13811	10.2527044141216	STR length
pgl-2	B0523.3.2	STR_13901	7.49685457875062	STR length
pgl-2	B0523.3.2	STR_13919	8.17066528739347	STR length
B0524.4	B0524.4	STR_11536	18.3310670932731	STR genotype
B0524.4	B0524.4	STR_11563	9.98297138830936	STR genotype
B0524.4	B0524.4	STR_11574	10.7449988833605	STR genotype
B0524.4	B0524.4	STR_11536	18.3310670932731	STR length
B0524.4	B0524.4	STR_11563	9.5354831457498	STR length
B0524.5	B0524.5.1	STR_11076	9.80478958493381	STR genotype
B0524.5	B0524.5.1	STR_11536	17.8059921591661	STR genotype
B0524.5	B0524.5.1	STR_11563	8.63913624460026	STR genotype
B0524.5	B0524.5.1	STR_11574	15.1188915783967	STR genotype
B0524.5	B0524.5.1	STR_11076	9.48475205079287	STR length
B0524.5	B0524.5.1	STR_11536	17.8059921591661	STR length
B0524.5	B0524.5.1	STR_11563	8.84440155361775	STR length
B0524.6	B0524.6.2	STR_11536	10.05598863908	STR genotype
B0524.6	B0524.6.2	STR_11536	10.05598863908	STR length
B0563.7	B0563.7.1	STR_29520	7.79890391281947	STR genotype
B0563.7	B0563.7.1	STR_29608	10.2994172439035	STR genotype
B0563.7	B0563.7.1	STR_29748	7.8544207439124	STR genotype
B0563.7	B0563.7.1	STR_29608	8.86551947584068	STR length
B0563.7	B0563.7.1	STR_29731	7.6981396289514	STR length
B0563.7	B0563.7.1	STR_29748	7.8544207439124	STR length
rde-11	B0564.11.2	STR_20397	7.66265583097034	STR genotype
rde-11	B0564.11.2	STR_20090	7.55017372255144	STR length
C01A2.1	C01A2.1a.1	STR_4991	7.97766488229728	STR genotype
C01A2.1	C01A2.1a.1	STR_5026	7.91888557894865	STR genotype
C01A2.1	C01A2.1a.1	STR_4991	7.9448854419075	STR length
C01A2.1	C01A2.1a.1	STR_5026	7.91888557894865	STR length
tads-1	C01A2.5.1	STR_4867	10.5437583019485	STR genotype
tads-1	C01A2.5.1	STR_4873	11.1623751567872	STR genotype
tads-1	C01A2.5.1	STR_4897	8.03233965822699	STR genotype
tads-1	C01A2.5.1	STR_4910	20.8605758309014	STR genotype
tads-1	C01A2.5.1	STR_4989	11.7034956635333	STR genotype
tads-1	C01A2.5.1	STR_4991	11.971424000516	STR genotype
tads-1	C01A2.5.1	STR_5002	7.53736551038148	STR genotype
tads-1	C01A2.5.1	STR_5026	11.9909878058704	STR genotype
tads-1	C01A2.5.1	STR_5028	9.04882992247273	STR genotype
tads-1	C01A2.5.1	STR_5156	14.2948387637125	STR genotype
tads-1	C01A2.5.1	STR_5160	10.4672255110219	STR genotype
tads-1	C01A2.5.1	STR_5175	10.393284390297	STR genotype
tads-1	C01A2.5.1	STR_5221	11.8794161290816	STR genotype
tads-1	C01A2.5.1	STR_5262	8.21766971175856	STR genotype
tads-1	C01A2.5.1	STR_5285	11.0031161933577	STR genotype
tads-1	C01A2.5.1	STR_5287	8.99927182073056	STR genotype
tads-1	C01A2.5.1	STR_5296	10.6989223674343	STR genotype
tads-1	C01A2.5.1	STR_5316	10.3760253549432	STR genotype
tads-1	C01A2.5.1	STR_4873	11.1623751567871	STR length
tads-1	C01A2.5.1	STR_4897	7.97572465058946	STR length
tads-1	C01A2.5.1	STR_4910	19.3075729458792	STR length
tads-1	C01A2.5.1	STR_4989	11.6262994407157	STR length
tads-1	C01A2.5.1	STR_4991	12.0395530580115	STR length
tads-1	C01A2.5.1	STR_5002	7.47818458372011	STR length
tads-1	C01A2.5.1	STR_5012	8.06865638574836	STR length
tads-1	C01A2.5.1	STR_5026	11.9909878058704	STR length
tads-1	C01A2.5.1	STR_5028	9.00175708475649	STR length
tads-1	C01A2.5.1	STR_5160	10.343789682381	STR length
tads-1	C01A2.5.1	STR_5175	10.3275433219828	STR length
tads-1	C01A2.5.1	STR_5221	11.8792235848058	STR length
tads-1	C01A2.5.1	STR_5296	10.6989223674342	STR length
drh-2	C01B10.1	STR_18599	14.8493304534221	STR genotype
drh-2	C01B10.1	STR_18607	17.6695336056735	STR genotype
drh-2	C01B10.1	STR_18614	11.2355375562379	STR genotype
drh-2	C01B10.1	STR_18622	15.286486658497	STR genotype
drh-2	C01B10.1	STR_18651	12.8020042376752	STR genotype
drh-2	C01B10.1	STR_18666	14.6032868921585	STR genotype
drh-2	C01B10.1	STR_18686	17.408692877035	STR genotype
drh-2	C01B10.1	STR_18688	13.9873421515353	STR genotype
drh-2	C01B10.1	STR_18707	14.934385777651	STR genotype
drh-2	C01B10.1	STR_18708	10.671305328839	STR genotype
drh-2	C01B10.1	STR_18716	8.83694342298119	STR genotype
drh-2	C01B10.1	STR_18717	11.7462544714202	STR genotype
drh-2	C01B10.1	STR_18721	14.9697234960084	STR genotype
drh-2	C01B10.1	STR_18722	8.52124050209384	STR genotype
drh-2	C01B10.1	STR_18726	10.0762958427306	STR genotype
drh-2	C01B10.1	STR_18728	9.9635970312968	STR genotype
drh-2	C01B10.1	STR_18736	17.0762766899886	STR genotype
drh-2	C01B10.1	STR_18737	13.1167190466089	STR genotype
drh-2	C01B10.1	STR_18739	17.3687427030001	STR genotype
drh-2	C01B10.1	STR_18751	11.9996178006342	STR genotype
drh-2	C01B10.1	STR_18782	15.9450878062453	STR genotype
drh-2	C01B10.1	STR_18818	13.5578088476755	STR genotype
drh-2	C01B10.1	STR_18819	10.6244001693052	STR genotype
drh-2	C01B10.1	STR_18820	9.88426998118087	STR genotype
drh-2	C01B10.1	STR_18824	12.2054522092657	STR genotype
drh-2	C01B10.1	STR_18825	21.4195733454399	STR genotype
drh-2	C01B10.1	STR_18834	15.1572319898317	STR genotype
drh-2	C01B10.1	STR_18839	7.75850483212214	STR genotype
drh-2	C01B10.1	STR_18843	12.0502027341629	STR genotype
drh-2	C01B10.1	STR_18873	13.5699476525112	STR genotype
drh-2	C01B10.1	STR_18877	15.8115782260042	STR genotype
drh-2	C01B10.1	STR_18880	12.5426693353904	STR genotype
drh-2	C01B10.1	STR_18889	12.233435980723	STR genotype
drh-2	C01B10.1	STR_18909	11.2448673437047	STR genotype
drh-2	C01B10.1	STR_18956	14.5973300229514	STR genotype
drh-2	C01B10.1	STR_18968	16.059993213448	STR genotype
drh-2	C01B10.1	STR_19015	12.8157689375628	STR genotype
drh-2	C01B10.1	STR_19019	12.6731376068839	STR genotype
drh-2	C01B10.1	STR_19021	17.4324847982607	STR genotype
drh-2	C01B10.1	STR_18599	14.9767412735833	STR length
drh-2	C01B10.1	STR_18607	17.8384364911014	STR length
drh-2	C01B10.1	STR_18614	11.2355375562379	STR length
drh-2	C01B10.1	STR_18622	15.3255984310644	STR length
drh-2	C01B10.1	STR_18651	12.9248455318337	STR length
drh-2	C01B10.1	STR_18686	16.1067757391151	STR length
drh-2	C01B10.1	STR_18688	13.9873421515354	STR length
drh-2	C01B10.1	STR_18707	16.1926207089943	STR length
drh-2	C01B10.1	STR_18708	10.671305328839	STR length
drh-2	C01B10.1	STR_18716	8.83694342298119	STR length
drh-2	C01B10.1	STR_18717	11.1941686381765	STR length
drh-2	C01B10.1	STR_18722	8.52124050209384	STR length
drh-2	C01B10.1	STR_18726	10.0445950825991	STR length
drh-2	C01B10.1	STR_18728	9.96359703129676	STR length
drh-2	C01B10.1	STR_18733	11.3874131883063	STR length
drh-2	C01B10.1	STR_18736	17.0762766899887	STR length
drh-2	C01B10.1	STR_18737	12.8203412624018	STR length
drh-2	C01B10.1	STR_18739	17.0149215532367	STR length
drh-2	C01B10.1	STR_18751	11.5937797179832	STR length
drh-2	C01B10.1	STR_18782	15.9450878062454	STR length
drh-2	C01B10.1	STR_18818	13.5578088476755	STR length
drh-2	C01B10.1	STR_18819	10.6244001693052	STR length
drh-2	C01B10.1	STR_18820	9.88426998118087	STR length
drh-2	C01B10.1	STR_18824	12.2054522092657	STR length
drh-2	C01B10.1	STR_18825	21.1194889848746	STR length
drh-2	C01B10.1	STR_18834	15.1572319898317	STR length
drh-2	C01B10.1	STR_18839	7.75850483212214	STR length
drh-2	C01B10.1	STR_18843	12.0502027341629	STR length
drh-2	C01B10.1	STR_18873	13.5699476525112	STR length
drh-2	C01B10.1	STR_18877	17.9824936942174	STR length
drh-2	C01B10.1	STR_18880	12.5183828954047	STR length
drh-2	C01B10.1	STR_18889	11.9168987554249	STR length
drh-2	C01B10.1	STR_18909	11.2448673437048	STR length
drh-2	C01B10.1	STR_18956	14.5973300229515	STR length
drh-2	C01B10.1	STR_18968	16.0767400142755	STR length
drh-2	C01B10.1	STR_19015	10.0145628352039	STR length
drh-2	C01B10.1	STR_19019	10.5238703297712	STR length
drh-2	C01B10.1	STR_19021	17.4266401311621	STR length
cest-5.1	C01B10.4a.1	STR_18599	15.9765746026273	STR genotype
cest-5.1	C01B10.4a.1	STR_18607	17.2650719333072	STR genotype
cest-5.1	C01B10.4a.1	STR_18614	15.8781424987186	STR genotype
cest-5.1	C01B10.4a.1	STR_18686	11.9952456556254	STR genotype
cest-5.1	C01B10.4a.1	STR_18707	15.36254188089	STR genotype
cest-5.1	C01B10.4a.1	STR_18791	18.9118865674422	STR genotype
cest-5.1	C01B10.4a.1	STR_18802	15.8549549097707	STR genotype
cest-5.1	C01B10.4a.1	STR_18815	17.1121768718192	STR genotype
cest-5.1	C01B10.4a.1	STR_18825	20.0871734181164	STR genotype
cest-5.1	C01B10.4a.1	STR_18834	18.0724907031923	STR genotype
cest-5.1	C01B10.4a.1	STR_18839	13.6925654277364	STR genotype
cest-5.1	C01B10.4a.1	STR_18843	9.88426539080334	STR genotype
cest-5.1	C01B10.4a.1	STR_18873	19.0960523819522	STR genotype
cest-5.1	C01B10.4a.1	STR_18877	17.1130708057196	STR genotype
cest-5.1	C01B10.4a.1	STR_18880	19.5567135455762	STR genotype
cest-5.1	C01B10.4a.1	STR_18889	18.2171088117399	STR genotype
cest-5.1	C01B10.4a.1	STR_18968	16.2962999427119	STR genotype
cest-5.1	C01B10.4a.1	STR_19015	14.0079461187024	STR genotype
cest-5.1	C01B10.4a.1	STR_19019	12.5309064287313	STR genotype
cest-5.1	C01B10.4a.1	STR_19021	16.1477898149119	STR genotype
cest-5.1	C01B10.4a.1	STR_18599	15.8629486043378	STR length
cest-5.1	C01B10.4a.1	STR_18607	17.8565986938608	STR length
cest-5.1	C01B10.4a.1	STR_18614	15.358626069727	STR length
cest-5.1	C01B10.4a.1	STR_18686	14.4870795042509	STR length
cest-5.1	C01B10.4a.1	STR_18707	16.1829464491402	STR length
cest-5.1	C01B10.4a.1	STR_18791	18.9118865674422	STR length
cest-5.1	C01B10.4a.1	STR_18802	15.8549549097706	STR length
cest-5.1	C01B10.4a.1	STR_18825	20.5156150511697	STR length
cest-5.1	C01B10.4a.1	STR_18834	18.0724907031924	STR length
cest-5.1	C01B10.4a.1	STR_18839	13.6925654277364	STR length
cest-5.1	C01B10.4a.1	STR_18843	10.2753556058568	STR length
cest-5.1	C01B10.4a.1	STR_18873	19.0960523819521	STR length
cest-5.1	C01B10.4a.1	STR_18877	17.6665552637062	STR length
cest-5.1	C01B10.4a.1	STR_18880	20.0088242065408	STR length
cest-5.1	C01B10.4a.1	STR_18889	17.2433813359337	STR length
cest-5.1	C01B10.4a.1	STR_18909	7.42579193053098	STR length
cest-5.1	C01B10.4a.1	STR_18956	7.39145896836774	STR length
cest-5.1	C01B10.4a.1	STR_18968	16.69578463975	STR length
cest-5.1	C01B10.4a.1	STR_19015	14.1334905160894	STR length
cest-5.1	C01B10.4a.1	STR_19019	13.7090807145964	STR length
cest-5.1	C01B10.4a.1	STR_19021	16.5327283989623	STR length
C01B4.7	C01B4.7a.1	STR_22387	9.48688111550952	STR genotype
C01B4.7	C01B4.7a.1	STR_22440	8.89322593987107	STR genotype
C01B4.7	C01B4.7a.1	STR_22625	9.74918910852717	STR genotype
C01B4.7	C01B4.7a.1	STR_22629	10.1970614455481	STR genotype
C01B4.7	C01B4.7a.1	STR_22672	7.73940502492698	STR genotype
C01B4.7	C01B4.7a.1	STR_22790	8.60436042060779	STR genotype
C01B4.7	C01B4.7a.1	STR_22813	7.99031680267736	STR genotype
C01B4.7	C01B4.7a.1	STR_22856	8.9469096633973	STR genotype
C01B4.7	C01B4.7a.1	STR_22863	7.85457319335722	STR genotype
C01B4.7	C01B4.7a.1	STR_22629	10.1970614455481	STR length
C01B4.7	C01B4.7a.1	STR_22790	8.60436042060779	STR length
C01B4.7	C01B4.7a.1	STR_22813	7.99031680267736	STR length
C01B4.7	C01B4.7a.1	STR_22856	8.44177013135227	STR length
C01B4.7	C01B4.7a.1	STR_22863	7.85457319335722	STR length
sco-1	C01F1.2.2	STR_6957	12.7432101841252	STR genotype
sco-1	C01F1.2.2	STR_6970	12.5244178642604	STR genotype
sco-1	C01F1.2.2	STR_7002	7.73014689924883	STR genotype
sco-1	C01F1.2.2	STR_7007	9.81895110816693	STR genotype
sco-1	C01F1.2.2	STR_7029	14.6785629777681	STR genotype
sco-1	C01F1.2.2	STR_7031	9.60537247917324	STR genotype
sco-1	C01F1.2.2	STR_7054	14.0468990042919	STR genotype
sco-1	C01F1.2.2	STR_7065	13.5571254809956	STR genotype
sco-1	C01F1.2.2	STR_7087	10.8833628435612	STR genotype
sco-1	C01F1.2.2	STR_7121	8.23208848043597	STR genotype
sco-1	C01F1.2.2	STR_7130	11.7497473885888	STR genotype
sco-1	C01F1.2.2	STR_7189	9.28207023581314	STR genotype
sco-1	C01F1.2.2	STR_7199	14.3366193854983	STR genotype
sco-1	C01F1.2.2	STR_7218	15.5179623497056	STR genotype
sco-1	C01F1.2.2	STR_7221	14.9792028413934	STR genotype
sco-1	C01F1.2.2	STR_7233	8.01531935819854	STR genotype
sco-1	C01F1.2.2	STR_7311	11.2462494947404	STR genotype
sco-1	C01F1.2.2	STR_7313	13.4594445914609	STR genotype
sco-1	C01F1.2.2	STR_7314	12.2445318470857	STR genotype
sco-1	C01F1.2.2	STR_7356	9.01148182979898	STR genotype
sco-1	C01F1.2.2	STR_7363	14.4308306502994	STR genotype
sco-1	C01F1.2.2	STR_7371	15.2272773685701	STR genotype
sco-1	C01F1.2.2	STR_7397	15.0258587076008	STR genotype
sco-1	C01F1.2.2	STR_7409	13.4153626976436	STR genotype
sco-1	C01F1.2.2	STR_7411	12.9005993058793	STR genotype
sco-1	C01F1.2.2	STR_7421	14.8885289986547	STR genotype
sco-1	C01F1.2.2	STR_7425	12.7157605494452	STR genotype
sco-1	C01F1.2.2	STR_7428	13.9297861788567	STR genotype
sco-1	C01F1.2.2	STR_7429	13.0008589533489	STR genotype
sco-1	C01F1.2.2	STR_7434	14.5385246480233	STR genotype
sco-1	C01F1.2.2	STR_7437	8.52267649749894	STR genotype
sco-1	C01F1.2.2	STR_7442	13.0161360923128	STR genotype
sco-1	C01F1.2.2	STR_7455	13.0611563445624	STR genotype
sco-1	C01F1.2.2	STR_7458	11.3190646319609	STR genotype
sco-1	C01F1.2.2	STR_7481	11.6343634382312	STR genotype
sco-1	C01F1.2.2	STR_7492	15.1310257240722	STR genotype
sco-1	C01F1.2.2	STR_6957	12.8953960046782	STR length
sco-1	C01F1.2.2	STR_6970	13.6085756061293	STR length
sco-1	C01F1.2.2	STR_7007	9.81895110816693	STR length
sco-1	C01F1.2.2	STR_7031	10.2890299520245	STR length
sco-1	C01F1.2.2	STR_7065	13.5079499078873	STR length
sco-1	C01F1.2.2	STR_7189	9.16675771704172	STR length
sco-1	C01F1.2.2	STR_7199	13.7589237087585	STR length
sco-1	C01F1.2.2	STR_7221	10.068981677452	STR length
sco-1	C01F1.2.2	STR_7311	12.4106745827125	STR length
sco-1	C01F1.2.2	STR_7313	13.4594445914609	STR length
sco-1	C01F1.2.2	STR_7314	11.9398729857562	STR length
sco-1	C01F1.2.2	STR_7318	7.45188984231824	STR length
sco-1	C01F1.2.2	STR_7356	9.19266347235428	STR length
sco-1	C01F1.2.2	STR_7363	14.2669608935244	STR length
sco-1	C01F1.2.2	STR_7397	14.6560208183756	STR length
sco-1	C01F1.2.2	STR_7409	13.4153626976436	STR length
sco-1	C01F1.2.2	STR_7411	12.9005993058793	STR length
sco-1	C01F1.2.2	STR_7421	15.0647664451405	STR length
sco-1	C01F1.2.2	STR_7429	13.0008589533489	STR length
sco-1	C01F1.2.2	STR_7437	8.52267649749894	STR length
sco-1	C01F1.2.2	STR_7455	13.0611563445624	STR length
sco-1	C01F1.2.2	STR_7481	12.3550143253325	STR length
C01F1.4	C01F1.4.1	STR_6902	8.21987906414159	STR genotype
C01F1.4	C01F1.4.1	STR_6957	14.0625703710256	STR genotype
C01F1.4	C01F1.4.1	STR_6970	14.9320388476561	STR genotype
C01F1.4	C01F1.4.1	STR_6989	9.27626240282053	STR genotype
C01F1.4	C01F1.4.1	STR_7002	11.4854305244175	STR genotype
C01F1.4	C01F1.4.1	STR_7007	8.59308371154733	STR genotype
C01F1.4	C01F1.4.1	STR_7029	10.5222668871915	STR genotype
C01F1.4	C01F1.4.1	STR_7031	15.0731686956239	STR genotype
C01F1.4	C01F1.4.1	STR_7054	17.2037460831091	STR genotype
C01F1.4	C01F1.4.1	STR_7065	12.3420261234272	STR genotype
C01F1.4	C01F1.4.1	STR_7199	17.3613346928295	STR genotype
C01F1.4	C01F1.4.1	STR_7218	12.0906061508281	STR genotype
C01F1.4	C01F1.4.1	STR_7221	10.5932081035855	STR genotype
C01F1.4	C01F1.4.1	STR_7314	13.9865190958365	STR genotype
C01F1.4	C01F1.4.1	STR_7363	11.9778200853124	STR genotype
C01F1.4	C01F1.4.1	STR_7371	12.1416679254849	STR genotype
C01F1.4	C01F1.4.1	STR_7397	8.31313469723437	STR genotype
C01F1.4	C01F1.4.1	STR_7421	10.5852432200475	STR genotype
C01F1.4	C01F1.4.1	STR_7425	9.25681153638834	STR genotype
C01F1.4	C01F1.4.1	STR_7428	7.82677871611411	STR genotype
C01F1.4	C01F1.4.1	STR_7429	10.3482125963681	STR genotype
C01F1.4	C01F1.4.1	STR_7434	7.98848981070876	STR genotype
C01F1.4	C01F1.4.1	STR_7453	8.14372259852707	STR genotype
C01F1.4	C01F1.4.1	STR_7492	10.527455901768	STR genotype
C01F1.4	C01F1.4.1	STR_6957	13.6231332944365	STR length
C01F1.4	C01F1.4.1	STR_6970	11.3714181899642	STR length
C01F1.4	C01F1.4.1	STR_6989	10.0648639823052	STR length
C01F1.4	C01F1.4.1	STR_7007	8.59308371154731	STR length
C01F1.4	C01F1.4.1	STR_7031	14.6569937227018	STR length
C01F1.4	C01F1.4.1	STR_7065	12.754080709076	STR length
C01F1.4	C01F1.4.1	STR_7199	20.0771789183595	STR length
C01F1.4	C01F1.4.1	STR_7314	13.5105693638784	STR length
C01F1.4	C01F1.4.1	STR_7363	11.8358878827702	STR length
C01F1.4	C01F1.4.1	STR_7397	7.95239306331284	STR length
C01F1.4	C01F1.4.1	STR_7421	10.7415497852965	STR length
C01F1.4	C01F1.4.1	STR_7429	10.3482125963681	STR length
C01F1.4	C01F1.4.1	STR_7453	8.14372259852707	STR length
nrfl-1	C01F6.6h.1	STR_19200	8.11659944483257	STR genotype
nrfl-1	C01F6.6h.1	STR_19331	11.4369065705638	STR genotype
nrfl-1	C01F6.6h.1	STR_19340	8.42219961990553	STR genotype
nrfl-1	C01F6.6h.1	STR_19387	8.78457726235703	STR genotype
nrfl-1	C01F6.6h.1	STR_19409	10.7865453372177	STR genotype
nrfl-1	C01F6.6h.1	STR_19200	8.11659944483257	STR length
nrfl-1	C01F6.6h.1	STR_19331	11.4938497762983	STR length
nrfl-1	C01F6.6h.1	STR_19340	7.7109389973535	STR length
nrfl-1	C01F6.6h.1	STR_19387	8.46737922696196	STR length
nrfl-1	C01F6.6h.1	STR_19409	10.5972445150084	STR length
nrfl-1	C01F6.6h.2	STR_19200	18.6564137987967	STR genotype
nrfl-1	C01F6.6h.2	STR_19331	25.8092279895797	STR genotype
nrfl-1	C01F6.6h.2	STR_19340	19.1801595071497	STR genotype
nrfl-1	C01F6.6h.2	STR_19387	16.1740303698847	STR genotype
nrfl-1	C01F6.6h.2	STR_19409	24.6574301796301	STR genotype
nrfl-1	C01F6.6h.2	STR_19200	18.6564137987967	STR length
nrfl-1	C01F6.6h.2	STR_19331	26.3968885207056	STR length
nrfl-1	C01F6.6h.2	STR_19340	21.1631908304097	STR length
nrfl-1	C01F6.6h.2	STR_19387	14.6150440385572	STR length
nrfl-1	C01F6.6h.2	STR_19409	24.7294531789797	STR length
C01G10.15	C01G10.15.1	STR_25120	8.57408549648461	STR genotype
C01G10.15	C01G10.15.1	STR_25159	8.97601543781831	STR genotype
C01G10.15	C01G10.15.1	STR_25326	7.6057384577751	STR genotype
C01G10.15	C01G10.15.1	STR_25120	8.70435804783416	STR length
C01G10.15	C01G10.15.1	STR_25159	8.97601543781831	STR length
C01G10.15	C01G10.15.1	STR_25326	7.6057384577751	STR length
txt-12	C01G10.16.1	STR_25066	8.82100155484077	STR genotype
txt-12	C01G10.16.1	STR_25120	10.0202935036658	STR genotype
txt-12	C01G10.16.1	STR_25133	12.7664605803052	STR genotype
txt-12	C01G10.16.1	STR_25155	15.5984496498893	STR genotype
txt-12	C01G10.16.1	STR_25159	9.67895569397523	STR genotype
txt-12	C01G10.16.1	STR_25243	8.68745396162448	STR genotype
txt-12	C01G10.16.1	STR_25278	7.68136108137153	STR genotype
txt-12	C01G10.16.1	STR_25326	8.72282540308406	STR genotype
txt-12	C01G10.16.1	STR_25327	8.84721195994143	STR genotype
txt-12	C01G10.16.1	STR_25367	10.9970595615125	STR genotype
txt-12	C01G10.16.1	STR_25066	8.83743320525918	STR length
txt-12	C01G10.16.1	STR_25120	9.81317507835409	STR length
txt-12	C01G10.16.1	STR_25159	9.67895569397527	STR length
txt-12	C01G10.16.1	STR_25243	8.68745396162452	STR length
txt-12	C01G10.16.1	STR_25278	7.86204648498305	STR length
txt-12	C01G10.16.1	STR_25326	8.72282540308406	STR length
txt-12	C01G10.16.1	STR_25327	8.84721195994143	STR length
txt-12	C01G10.16.1	STR_25367	10.9970595615125	STR length
nspb-8	C01G12.10.1	STR_10409	7.50924173606676	STR genotype
nspb-8	C01G12.10.1	STR_10478	8.21282349904748	STR genotype
nspb-8	C01G12.10.1	STR_10543	7.89652042238462	STR genotype
nspb-8	C01G12.10.1	STR_10543	7.89652042238459	STR length
madf-5	C01G12.1.1	STR_10357	13.5344819958528	STR genotype
madf-5	C01G12.1.1	STR_10370	10.593763700224	STR genotype
madf-5	C01G12.1.1	STR_10388	23.4544137291043	STR genotype
madf-5	C01G12.1.1	STR_10410	9.43444456030356	STR genotype
madf-5	C01G12.1.1	STR_10477	7.56858067828888	STR genotype
madf-5	C01G12.1.1	STR_10479	9.59656792778039	STR genotype
madf-5	C01G12.1.1	STR_10518	15.4219721442536	STR genotype
madf-5	C01G12.1.1	STR_10539	10.7607575543482	STR genotype
madf-5	C01G12.1.1	STR_10679	10.1611857350838	STR genotype
madf-5	C01G12.1.1	STR_10724	9.4448811925629	STR genotype
madf-5	C01G12.1.1	STR_10357	9.7324920256311	STR length
madf-5	C01G12.1.1	STR_10370	10.2433267272159	STR length
madf-5	C01G12.1.1	STR_10388	23.5502920214244	STR length
madf-5	C01G12.1.1	STR_10477	7.83546391465682	STR length
madf-5	C01G12.1.1	STR_10517	7.58948698961317	STR length
madf-5	C01G12.1.1	STR_10518	14.9725314905435	STR length
madf-5	C01G12.1.1	STR_10531	7.52203082006651	STR length
madf-5	C01G12.1.1	STR_10679	10.1611857350838	STR length
madf-5	C01G12.1.1	STR_10724	9.4448811925629	STR length
madf-5	C01G12.1.2	STR_10357	10.3103303750053	STR genotype
madf-5	C01G12.1.2	STR_10388	17.9360385989126	STR genotype
madf-5	C01G12.1.2	STR_10479	7.82738818237314	STR genotype
madf-5	C01G12.1.2	STR_10518	11.095214139706	STR genotype
madf-5	C01G12.1.2	STR_10539	8.75133170380284	STR genotype
madf-5	C01G12.1.2	STR_10679	7.91536355125692	STR genotype
madf-5	C01G12.1.2	STR_10724	7.66256541679092	STR genotype
madf-5	C01G12.1.2	STR_10388	17.8805517411832	STR length
madf-5	C01G12.1.2	STR_10518	10.0970628979793	STR length
madf-5	C01G12.1.2	STR_10679	7.91536355125692	STR length
madf-5	C01G12.1.2	STR_10724	7.66256541679092	STR length
C01G12.12	C01G12.12	STR_10208	7.71746124631534	STR genotype
C01G12.12	C01G12.12	STR_10347	10.3070105995637	STR genotype
C01G12.12	C01G12.12	STR_10352	17.6236743924552	STR genotype
C01G12.12	C01G12.12	STR_10357	25.9575270853183	STR genotype
C01G12.12	C01G12.12	STR_10370	13.9647764452296	STR genotype
C01G12.12	C01G12.12	STR_10387	12.9752444333639	STR genotype
C01G12.12	C01G12.12	STR_10388	20.3955013098423	STR genotype
C01G12.12	C01G12.12	STR_10477	27.4214702016243	STR genotype
C01G12.12	C01G12.12	STR_10517	33.7275761815147	STR genotype
C01G12.12	C01G12.12	STR_10518	34.2305758397478	STR genotype
C01G12.12	C01G12.12	STR_10352	17.6236743924552	STR length
C01G12.12	C01G12.12	STR_10370	12.9481746772639	STR length
C01G12.12	C01G12.12	STR_10388	20.4927594939984	STR length
C01G12.12	C01G12.12	STR_10477	29.0086233528339	STR length
C01G12.12	C01G12.12	STR_10517	31.7965661187527	STR length
C01G12.12	C01G12.12	STR_10518	12.9418221353512	STR length
C01G12.7	C01G12.7.1	STR_10336	10.1300472024935	STR genotype
C01G12.7	C01G12.7.1	STR_10342	9.63364489336991	STR genotype
C01G12.7	C01G12.7.1	STR_10347	9.68882306253814	STR genotype
C01G12.7	C01G12.7.1	STR_10350	10.4857593798726	STR genotype
C01G12.7	C01G12.7.1	STR_10352	9.74590790505304	STR genotype
C01G12.7	C01G12.7.1	STR_10353	11.5317413085039	STR genotype
C01G12.7	C01G12.7.1	STR_10357	7.96705242128907	STR genotype
C01G12.7	C01G12.7.1	STR_10358	8.0579499426089	STR genotype
C01G12.7	C01G12.7.1	STR_10370	7.76838225575569	STR genotype
C01G12.7	C01G12.7.1	STR_10387	9.9296564792568	STR genotype
C01G12.7	C01G12.7.1	STR_10418	11.7712804040602	STR genotype
C01G12.7	C01G12.7.1	STR_10556	12.0728982530803	STR genotype
C01G12.7	C01G12.7.1	STR_10604	10.5770372814536	STR genotype
C01G12.7	C01G12.7.1	STR_10650	11.3116555490678	STR genotype
C01G12.7	C01G12.7.1	STR_10660	12.4474749769406	STR genotype
C01G12.7	C01G12.7.1	STR_10664	12.6958917104287	STR genotype
C01G12.7	C01G12.7.1	STR_10336	10.1300472024935	STR length
C01G12.7	C01G12.7.1	STR_10352	9.74590790505306	STR length
C01G12.7	C01G12.7.1	STR_10358	8.14145014627024	STR length
C01G12.7	C01G12.7.1	STR_10418	11.7712804040603	STR length
C01G12.7	C01G12.7.1	STR_10604	10.5770372814536	STR length
C01G12.7	C01G12.7.1	STR_10650	10.3700123782287	STR length
C01G12.7	C01G12.7.1	STR_10660	12.4474749769406	STR length
C01G12.7	C01G12.7.1	STR_10664	12.4339812791927	STR length
C01G12.7	C01G12.7.1	STR_9948	7.63149202765502	STR length
C01G5.7	C01G5.7b.1	STR_18597	10.730542623471	STR genotype
C01G5.7	C01G5.7b.1	STR_18599	15.9865052022398	STR genotype
C01G5.7	C01G5.7b.1	STR_18607	16.432807557491	STR genotype
C01G5.7	C01G5.7b.1	STR_18614	18.8864324889244	STR genotype
C01G5.7	C01G5.7b.1	STR_18686	9.41225488447865	STR genotype
C01G5.7	C01G5.7b.1	STR_18706	9.35041497142422	STR genotype
C01G5.7	C01G5.7b.1	STR_18707	16.0013368608932	STR genotype
C01G5.7	C01G5.7b.1	STR_18791	45.9787153480585	STR genotype
C01G5.7	C01G5.7b.1	STR_18802	60.8618064053829	STR genotype
C01G5.7	C01G5.7b.1	STR_18815	70.7016028922638	STR genotype
C01G5.7	C01G5.7b.1	STR_18825	37.6891104772724	STR genotype
C01G5.7	C01G5.7b.1	STR_18834	30.241503207616	STR genotype
C01G5.7	C01G5.7b.1	STR_18839	31.7347189518561	STR genotype
C01G5.7	C01G5.7b.1	STR_18843	8.21442948449632	STR genotype
C01G5.7	C01G5.7b.1	STR_18867	20.078401654217	STR genotype
C01G5.7	C01G5.7b.1	STR_18873	21.2380382825847	STR genotype
C01G5.7	C01G5.7b.1	STR_18877	23.5459176874664	STR genotype
C01G5.7	C01G5.7b.1	STR_18880	21.3962269778	STR genotype
C01G5.7	C01G5.7b.1	STR_18889	21.7401694450839	STR genotype
C01G5.7	C01G5.7b.1	STR_18956	13.5768885086167	STR genotype
C01G5.7	C01G5.7b.1	STR_18968	14.748066253787	STR genotype
C01G5.7	C01G5.7b.1	STR_19015	18.7219458020959	STR genotype
C01G5.7	C01G5.7b.1	STR_18597	10.730542623471	STR length
C01G5.7	C01G5.7b.1	STR_18599	15.7175397717063	STR length
C01G5.7	C01G5.7b.1	STR_18607	16.4367885685416	STR length
C01G5.7	C01G5.7b.1	STR_18614	19.0075307165069	STR length
C01G5.7	C01G5.7b.1	STR_18686	12.6590770315314	STR length
C01G5.7	C01G5.7b.1	STR_18707	15.8169987051428	STR length
C01G5.7	C01G5.7b.1	STR_18791	45.9787153480585	STR length
C01G5.7	C01G5.7b.1	STR_18802	60.8618064053832	STR length
C01G5.7	C01G5.7b.1	STR_18825	37.250950562386	STR length
C01G5.7	C01G5.7b.1	STR_18834	30.2415032076159	STR length
C01G5.7	C01G5.7b.1	STR_18839	31.7347189518561	STR length
C01G5.7	C01G5.7b.1	STR_18843	8.66367085525378	STR length
C01G5.7	C01G5.7b.1	STR_18873	21.2380382825848	STR length
C01G5.7	C01G5.7b.1	STR_18877	22.6300210827009	STR length
C01G5.7	C01G5.7b.1	STR_18880	21.5376650048756	STR length
C01G5.7	C01G5.7b.1	STR_18889	21.8561690768914	STR length
C01G5.7	C01G5.7b.1	STR_18956	13.5768885086167	STR length
C01G5.7	C01G5.7b.1	STR_18968	14.8658867450777	STR length
C01G5.7	C01G5.7b.1	STR_19015	18.9889212303855	STR length
lys-7	C02A12.4.2	STR_22609	11.786051587491	STR genotype
lys-7	C02A12.4.2	STR_22625	26.711598318775	STR genotype
lys-7	C02A12.4.2	STR_22628	26.4425022021353	STR genotype
lys-7	C02A12.4.2	STR_22629	31.2067448867806	STR genotype
lys-7	C02A12.4.2	STR_22650	31.7364542110954	STR genotype
lys-7	C02A12.4.2	STR_22672	45.2786934720183	STR genotype
lys-7	C02A12.4.2	STR_22748	61.3137347405345	STR genotype
lys-7	C02A12.4.2	STR_22755	58.1160478773673	STR genotype
lys-7	C02A12.4.2	STR_22790	63.427461415123	STR genotype
lys-7	C02A12.4.2	STR_22797	55.0987275932467	STR genotype
lys-7	C02A12.4.2	STR_22806	72.8131129474722	STR genotype
lys-7	C02A12.4.2	STR_22809	22.1589067834862	STR genotype
lys-7	C02A12.4.2	STR_22813	64.5965618747615	STR genotype
lys-7	C02A12.4.2	STR_22846	42.0196747162492	STR genotype
lys-7	C02A12.4.2	STR_22855	46.1307414190029	STR genotype
lys-7	C02A12.4.2	STR_22856	68.432686162418	STR genotype
lys-7	C02A12.4.2	STR_22862	60.4906644942069	STR genotype
lys-7	C02A12.4.2	STR_22863	70.9630964643311	STR genotype
lys-7	C02A12.4.2	STR_22869	47.4305637405595	STR genotype
lys-7	C02A12.4.2	STR_22871	56.940734327502	STR genotype
lys-7	C02A12.4.2	STR_22903	44.0384429391098	STR genotype
lys-7	C02A12.4.2	STR_22916	35.7248976233403	STR genotype
lys-7	C02A12.4.2	STR_22933	21.4953437138758	STR genotype
lys-7	C02A12.4.2	STR_22980	18.5399217018721	STR genotype
lys-7	C02A12.4.2	STR_22995	16.8020974232869	STR genotype
lys-7	C02A12.4.2	STR_23014	12.2038768913956	STR genotype
lys-7	C02A12.4.2	STR_23048	9.23221379604303	STR genotype
lys-7	C02A12.4.2	STR_23049	10.8900615298733	STR genotype
lys-7	C02A12.4.2	STR_23050	7.9246016002254	STR genotype
lys-7	C02A12.4.2	STR_23101	9.39769054181833	STR genotype
lys-7	C02A12.4.2	STR_22609	11.880482749905	STR length
lys-7	C02A12.4.2	STR_22625	17.9850299325566	STR length
lys-7	C02A12.4.2	STR_22628	26.0849047974646	STR length
lys-7	C02A12.4.2	STR_22629	31.2067448867806	STR length
lys-7	C02A12.4.2	STR_22650	31.7364542110954	STR length
lys-7	C02A12.4.2	STR_22755	57.5031093796685	STR length
lys-7	C02A12.4.2	STR_22790	63.427461415123	STR length
lys-7	C02A12.4.2	STR_22797	55.0987275932467	STR length
lys-7	C02A12.4.2	STR_22809	22.1589067834862	STR length
lys-7	C02A12.4.2	STR_22813	64.5965618747615	STR length
lys-7	C02A12.4.2	STR_22846	42.0196747162492	STR length
lys-7	C02A12.4.2	STR_22855	46.1307414190029	STR length
lys-7	C02A12.4.2	STR_22856	68.3893533163683	STR length
lys-7	C02A12.4.2	STR_22862	60.4906644942069	STR length
lys-7	C02A12.4.2	STR_22863	70.9630964643311	STR length
lys-7	C02A12.4.2	STR_22869	47.4305637405595	STR length
lys-7	C02A12.4.2	STR_22871	58.7382109559273	STR length
lys-7	C02A12.4.2	STR_22916	35.786805270503	STR length
lys-7	C02A12.4.2	STR_22933	21.4953437138758	STR length
lys-7	C02A12.4.2	STR_22980	15.4936434755023	STR length
lys-7	C02A12.4.2	STR_22995	16.2333467143355	STR length
lys-7	C02A12.4.2	STR_23048	9.23221379604303	STR length
lys-7	C02A12.4.2	STR_23049	10.8900615298733	STR length
lys-7	C02A12.4.2	STR_23050	7.9246016002254	STR length
lys-7	C02A12.4.2	STR_23101	9.39769054181833	STR length
C02B8.6	C02B8.6.2	STR_29388	9.08558138538027	STR genotype
C02B8.6	C02B8.6.2	STR_29466	9.34197104846198	STR genotype
C02B8.6	C02B8.6.2	STR_29480	8.09714207288379	STR genotype
C02B8.6	C02B8.6.2	STR_29499	8.39097797571478	STR genotype
C02B8.6	C02B8.6.2	STR_29503	10.2140618063354	STR genotype
C02B8.6	C02B8.6.2	STR_29621	9.1418510817468	STR genotype
C02B8.6	C02B8.6.2	STR_29625	8.29600303283748	STR genotype
C02B8.6	C02B8.6.2	STR_29651	7.51348210684878	STR genotype
C02B8.6	C02B8.6.2	STR_29388	9.08558138538032	STR length
C02B8.6	C02B8.6.2	STR_29466	9.34197104846198	STR length
C02B8.6	C02B8.6.2	STR_29480	8.15792364646764	STR length
C02B8.6	C02B8.6.2	STR_29499	8.37266229656954	STR length
C02B8.6	C02B8.6.2	STR_29510	7.56086809905441	STR length
C02B8.6	C02B8.6.2	STR_29538	7.48670618126326	STR length
C02B8.6	C02B8.6.2	STR_29621	9.23096134176935	STR length
C02B8.6	C02B8.6.2	STR_29625	8.34721654311726	STR length
lron-3	C02C6.3a.1	STR_31134	7.54378176036511	STR genotype
lron-3	C02C6.3a.1	STR_31160	9.67884638650828	STR genotype
lron-3	C02C6.3a.1	STR_31215	8.29350723994404	STR genotype
lron-3	C02C6.3a.1	STR_31225	9.64488927128443	STR genotype
lron-3	C02C6.3a.1	STR_31250	10.684762967993	STR genotype
lron-3	C02C6.3a.1	STR_31253	10.7825357213447	STR genotype
lron-3	C02C6.3a.1	STR_31265	13.6019808766182	STR genotype
lron-3	C02C6.3a.1	STR_31460	8.63050423653872	STR genotype
lron-3	C02C6.3a.1	STR_31134	7.54378176036507	STR length
lron-3	C02C6.3a.1	STR_31160	10.4018500165732	STR length
lron-3	C02C6.3a.1	STR_31225	9.8701457869033	STR length
lron-3	C02C6.3a.1	STR_31288	7.55427881108675	STR length
lron-3	C02C6.3a.1	STR_31460	9.04884713845139	STR length
fbxl-1	C02F5.7b.1	STR_13408	35.1458440751084	STR genotype
fbxl-1	C02F5.7b.1	STR_13419	24.7993426026664	STR genotype
fbxl-1	C02F5.7b.1	STR_13432	35.7725168180556	STR genotype
fbxl-1	C02F5.7b.1	STR_13447	29.7368608895483	STR genotype
fbxl-1	C02F5.7b.1	STR_13458	40.0550260659908	STR genotype
fbxl-1	C02F5.7b.1	STR_13472	42.5387388241351	STR genotype
fbxl-1	C02F5.7b.1	STR_13492	35.2900620444914	STR genotype
fbxl-1	C02F5.7b.1	STR_13591	31.9831719672854	STR genotype
fbxl-1	C02F5.7b.1	STR_13620	25.913406536007	STR genotype
fbxl-1	C02F5.7b.1	STR_13633	19.5189794136619	STR genotype
fbxl-1	C02F5.7b.1	STR_13639	42.1262840182788	STR genotype
fbxl-1	C02F5.7b.1	STR_13676	40.9488660872016	STR genotype
fbxl-1	C02F5.7b.1	STR_13730	7.62451669919198	STR genotype
fbxl-1	C02F5.7b.1	STR_13750	28.0051627318188	STR genotype
fbxl-1	C02F5.7b.1	STR_13755	35.0481118914219	STR genotype
fbxl-1	C02F5.7b.1	STR_13761	11.4395316790231	STR genotype
fbxl-1	C02F5.7b.1	STR_13408	34.9610989662114	STR length
fbxl-1	C02F5.7b.1	STR_13419	24.7993426026664	STR length
fbxl-1	C02F5.7b.1	STR_13432	35.8679995151815	STR length
[truncated: 60,229 more rows]
