# Supplementary material for: Interplay Between Polymorphic Short Tandem Repeats and Gene Expression Variation in Caenorhabditis elegans
Source: Mol Biol Evol. 2023 Mar 31;40(4):msad067. doi: 10.1093/molbev/msad067 (PMC10075192; doi:10.1093/molbev/msad067)
Supplement: msad067_Supplementary_Data [file msad067_supplementary_data.zip › supplementary_data_S2.xlsx]

## Sheet: supplementary_data_S2
WormBaseGeneID	featureID	transcripts	exonBaseMean	pvalue	padj	log2fold_N2_CB4856	significantDEU
WBGene00000065	E002	c("T04C12.4.1", "T04C12.4.2")	452.503	2.90212e-05	0.00540405	-0.264227	Yes
WBGene00000079	E011	c("H15N14.1f.1", "H15N14.1c.1", "H15N14.1c.2")	302.756	2.7077e-05	0.00514891	-0.441031	Yes
WBGene00000113	E001	c("F45H10.1a.1", "F45H10.1a.2")	40.9499	5.40038e-05	0.00882585	1.68025	Yes
WBGene00000113	E002	c("F45H10.1a.1", "F45H10.1b.1", "F45H10.1a.2")	306.446	0.000133762	0.0180573	-0.204705	Yes
WBGene00000140	E017	c("ZK973.6c.1", "ZK973.6b.1", "ZK973.6a.1")	9.20149	0.000148827	0.0196791	2.60086	Yes
WBGene00000140	E020	c("ZK973.6c.1", "ZK973.6b.1", "ZK973.6a.1")	32.7533	2.87664e-05	0.00538994	2.15452	Yes
WBGene00000140	E021	c("ZK973.6c.1", "ZK973.6b.1", "ZK973.6a.1")	10.4937	3.36876e-08	1.58458e-05	3.11064	Yes
WBGene00000140	E022	c("ZK973.6c.1", "ZK973.6b.1", "ZK973.6a.1")	61.9498	6.32859e-11	4.77519e-08	2.62144	Yes
WBGene00000165	E003	c("Y48G8AL.14.2", "Y48G8AL.14.1")	54.0529	1.16565e-06	0.000364265	1.11277	Yes
WBGene00000165	E004	Y48G8AL.14.2	67.2678	3.19739e-07	0.000114135	1.21445	Yes
WBGene00000175	E004	c("M02F4.8.1", "M02F4.8.2")	1028.84	6.21757e-05	0.00983399	0.170541	Yes
WBGene00000175	E007	c("M02F4.8.1", "M02F4.8.2")	539.066	3.1466e-05	0.00577593	-0.373947	Yes
WBGene00000182	E001	B0336.2.1	5.25626	0.000210389	0.0257811	3.49046	Yes
WBGene00000183	E002	c("F57H12.1.2", "F57H12.1.1")	1679.61	7.85455e-05	0.0118622	0.146219	Yes
WBGene00000183	E003	c("F57H12.1.2", "F57H12.1.1")	2630.41	2.23144e-06	0.000633729	0.0785206	Yes
WBGene00000203	E006	Y37D8A.1.2	107.89	0.000314855	0.0342592	0.427277	Yes
WBGene00000231	E003	c("D2045.1c.1", "D2045.1a.1", "D2045.1d.1")	205.072	0.000355337	0.0375335	0.314523	Yes
WBGene00000248	E005	C54C6.2.1	127.23	0.000282013	0.0320771	0.462333	Yes
WBGene00000274	E002	c("F15D4.1.1", "F15D4.1.2")	106.834	0.000108221	0.0152953	0.474419	Yes
WBGene00000274	E003	c("F15D4.1.1", "F15D4.1.2")	156.586	9.80853e-06	0.00222012	0.469268	Yes
WBGene00000282	E006	c("R01E6.3a.1", "R01E6.3a.2", "R01E6.3b.1")	1566.08	0.000174452	0.0220969	-0.123289	Yes
WBGene00000374	E001	C01F6.3	113.62	4.42102e-11	3.47192e-08	-1.61195	Yes
WBGene00000374	E002	C01F6.3	188.847	1.94171e-06	0.000560255	-0.531809	Yes
WBGene00000374	E003	C01F6.3	55.498	1.39186e-06	0.000423238	1.19587	Yes
WBGene00000374	E006	C01F6.3	67.7852	1.01199e-07	4.23125e-05	0.689893	Yes
WBGene00000374	E007	C01F6.3	24.243	1.07537e-05	0.00238929	1.03885	Yes
WBGene00000376	E001	c("ZC518.3c.1", "ZC518.3b.1")	1208.89	0.000450194	0.0442018	0.288481	Yes
WBGene00000378	E005	c("T21B10.7.2", "T21B10.7.1")	3746.36	5.89287e-05	0.00943611	-0.131655	Yes
WBGene00000386	E002	c("K06A5.7.1", "K06A5.7.2")	2019.06	0.000295405	0.0329366	-0.113183	Yes
WBGene00000386	E007	c("K06A5.7.1", "K06A5.7.2")	1510.33	8.02349e-06	0.0018724	0.146987	Yes
WBGene00000386	E008	c("K06A5.7.1", "K06A5.7.2")	1418.23	0.000148635	0.0196791	0.122033	Yes
WBGene00000396	E002	F25F2.2.1	31.9003	0.000379964	0.0392351	0.792103	Yes
WBGene00000396	E020	F25F2.2.1	237.326	0.000425707	0.0424354	-0.572552	Yes
WBGene00000396	E021	F25F2.2.1	144.652	0.000333601	0.0358669	-0.561509	Yes
WBGene00000415	E005	Y47H9C.4d.1	5.18298	0.000113425	0.0158326	-2.54097	Yes
WBGene00000419	E020	c("C02F4.1.2", "C02F4.1.1")	464.508	0.000236558	0.0281105	-0.214797	Yes
WBGene00000465	E001	C07G2.1a.2	391.764	2.58724e-05	0.00498356	0.411343	Yes
WBGene00000465	E003	c("C07G2.1a.1", "C07G2.1b.1", "C07G2.1a.2")	10932	0.000157415	0.0206036	0.0613709	Yes
WBGene00000467	E014	c("F52B5.5b.2", "F52B5.5a.2", "F52B5.5a.1", "F52B5.5b.1")	418.817	0.000385881	0.0395569	-0.22854	Yes
WBGene00000479	E005	c("C07H6.5.1", "C07H6.5.2")	7180.65	0.000112944	0.0158143	0.0849914	Yes
WBGene00000544	E005	Y47H10A.1.1	9.2633	7.60897e-05	0.0116274	-1.68976	Yes
WBGene00000566	E002	c("Y39A1A.15b.1", "Y39A1A.15b.2")	42.5562	0.000403688	0.040735	0.654732	Yes
WBGene00000708	E003	M199.5a.1	335.399	1.03204e-05	0.00231854	0.54364	Yes
WBGene00000751	E001	C34F6.2.1	9024.54	1.1444e-21	2.06706e-18	-0.411265	Yes
WBGene00000751	E002	C34F6.2.1	24498.2	1.07196e-21	1.97573e-18	0.400664	Yes
WBGene00000752	E001	C34F6.3.1	2496.08	2.44213e-39	8.48284e-36	1.057	Yes
WBGene00000752	E002	C34F6.3.1	14193	1.45492e-39	5.25587e-36	-1.01066	Yes
WBGene00000754	E002	W03G11.1a.1	3060.56	8.04115e-10	5.11417e-07	0.101792	Yes
WBGene00000768	E012	R01H10.3c.1	11.1195	0.000511065	0.0481285	1.37383	Yes
WBGene00000801	E008	c("Y23H5A.1b", "Y23H5A.1a")	25.1735	0.000166324	0.0214183	0.912675	Yes
WBGene00000838	E003	c("Y108G3AL.1a.1", "Y108G3AL.1a.2")	709.604	6.08347e-05	0.00965003	0.226017	Yes
WBGene00000863	E001	c("ZK507.6.1", "ZK507.6.2")	1113.4	3.78811e-05	0.00655386	-0.149696	Yes
WBGene00000865	E001	ZC168.4.1	10.7455	1.5543e-05	0.00323438	1.83625	Yes
WBGene00000865	E002	ZC168.4.2	45.5471	4.61937e-09	2.59121e-06	2.93071	Yes
WBGene00000883	E004	Y75B12B.2.2	1659.39	2.39067e-05	0.00464315	0.464033	Yes
WBGene00000898	E011	c("Y55D5A.5c.1", "Y55D5A.5b")	44.5596	0.00026871	0.0307966	0.678308	Yes
WBGene00000900	E010	c("C05D2.1d.1", "C05D2.1b.1", "C05D2.1a.1", "C05D2.1c.1", "C05D2.1a.2")	47.5954	0.000216147	0.0262374	0.686129	Yes
WBGene00000985	E005	C15H11.4.2	122.654	2.94141e-05	0.00545472	0.495172	Yes
WBGene00000998	E017	K07E12.1.1	7.85367	1.31836e-05	0.00280151	2.3702	Yes
WBGene00000998	E020	K07E12.1.1	8.16994	0.000385477	0.0395569	2.71306	Yes
WBGene00000998	E024	K07E12.1.1	8.6267	2.81236e-05	0.00531359	2.1429	Yes
WBGene00000998	E026	K07E12.1.1	6.38158	2.20077e-05	0.00430207	2.61923	Yes
WBGene00000998	E032	K07E12.1.1	14.6754	0.000518433	0.0487208	1.77634	Yes
WBGene00000998	E033	K07E12.1.1	5.02057	4.21883e-05	0.0071217	3.02662	Yes
WBGene00000998	E042	K07E12.1.1	27.3705	0.000521728	0.0488272	-0.81884	Yes
WBGene00000998	E043	K07E12.1.1	44.7199	0.000146197	0.0194167	-0.693373	Yes
WBGene00001022	E009	C01G8.4.2	28.2369	0.000260637	0.0302164	0.96172	Yes
WBGene00001023	E023	c("C04A2.7c.2", "C04A2.7a.2")	24.9968	6.4846e-07	0.000216102	-1.52523	Yes
WBGene00001023	E024	C04A2.7c.2	9.43333	0.000391854	0.0399425	-2.45515	Yes
WBGene00001035	E007	c("T03F6.2.1", "T03F6.2.2")	382.065	0.000539857	0.0499545	0.204266	Yes
WBGene00001038	E008	c("T15H9.7a.1", "T15H9.7a.2")	745.484	0.000475801	0.0458597	-0.230342	Yes
WBGene00001038	E012	c("T15H9.7a.1", "T15H9.7a.2")	512.751	0.000352195	0.0373308	-0.229029	Yes
WBGene00001038	E013	c("T15H9.7a.1", "T15H9.7a.2")	461.793	0.000312391	0.0340322	-0.275479	Yes
WBGene00001043	E010	c("W07A8.3c.1", "W07A8.3a.2", "W07A8.3a.1", "W07A8.3b.1", "W07A8.3d.1")	640.27	1.92796e-05	0.00388656	-0.219485	Yes
WBGene00001094	E006	c("B0464.1.2", "B0464.1.1")	1047.42	0.000166796	0.0214185	0.100349	Yes
WBGene00001115	E008	c("F47G6.1a.1", "F47G6.1c.1", "F47G6.1b.1", "F47G6.1a.2")	20.8074	8.48566e-05	0.0126183	1.09847	Yes
WBGene00001115	E009	c("F47G6.1a.1", "F47G6.1c.1", "F47G6.1b.1", "F47G6.1a.2")	30.3987	0.000487222	0.0466045	0.780512	Yes
WBGene00001131	E053	c("F15D3.1i.1", "F15D3.1a.1", "F15D3.1c.1", "F15D3.1j.1", "F15D3.1h.1")	39.7295	0.000503719	0.0476854	0.706955	Yes
WBGene00001239	E005	c("F56H11.4a.1", "F56H11.4b.1", "F56H11.4a.2")	5071.71	0.000389871	0.0398742	-0.0801078	Yes
WBGene00001249	E003	c("W09C2.1f.1", "W09C2.1a.1", "W09C2.1d.1")	3.00945	0.000483555	0.046409	3.13514	Yes
WBGene00001249	E004	c("W09C2.1f.1", "W09C2.1a.1", "W09C2.1d.1")	3.193	0.000284451	0.0322326	3.22361	Yes
WBGene00001263	E004	c("K04H4.1a.1", "K04H4.1b.1", "K04H4.1a.2")	1179.3	3.70457e-05	0.00645883	-0.36539	Yes
WBGene00001263	E011	c("K04H4.1a.1", "K04H4.1b.1", "K04H4.1a.2")	494.753	4.94578e-05	0.00818238	0.252667	Yes
WBGene00001303	E004	F32D8.6.2	771.495	2.59349e-07	9.59932e-05	0.226026	Yes
WBGene00001309	E001	M01D7.6.2	8.89788	6.03135e-06	0.00147616	2.06592	Yes
WBGene00001329	E003	c("T04C10.2a.1", "T04C10.2b.1")	561.474	0.000352973	0.0373308	-0.198655	Yes
WBGene00001385	E006	F02A9.2.2	416.507	1.21943e-05	0.00265481	0.374501	Yes
WBGene00001436	E001	C29F7.5.1	44.4981	0.000195441	0.0241459	-0.681951	Yes
WBGene00001436	E002	C29F7.5.1	22.2113	4.35823e-06	0.00111818	1.2799	Yes
WBGene00001496	E001	F25H9.5a.1	77.5985	5.22693e-05	0.00859971	0.585696	Yes
WBGene00001578	E007	c("R12A1.4.2", "R12A1.4.1")	274.404	0.000441152	0.0435425	-0.245225	Yes
WBGene00001589	E003	c("H04J21.3b.1", "H04J21.3a.1", "H04J21.3a.2")	178.9	5.48759e-05	0.00891166	0.363278	Yes
WBGene00001596	E001	ZC308.1a.1	2.58966	0.000189644	0.0236236	4.06953	Yes
WBGene00001597	E013	c("T07F8.3a.1", "T07F8.3b.1", "T07F8.3a.2", "T07F8.3b.2")	1557.75	0.00029931	0.0332079	-0.128623	Yes
WBGene00001598	E004	T21G5.3.1	11589.6	3.47366e-05	0.00618764	-0.0371482	Yes
WBGene00001599	E002	C55B7.1.1	4021.74	7.27716e-35	2.12005e-31	0.44289	Yes
WBGene00001599	E006	C55B7.1.1	4630.09	3.56452e-14	4.12717e-11	-0.167633	Yes
WBGene00001599	E008	C55B7.1.1	853.465	5.26e-06	0.00131227	-0.20548	Yes
WBGene00001601	E008	c("T12F5.3.2", "T12F5.3.1")	903.281	6.78952e-06	0.00162646	-0.350439	Yes
WBGene00001601	E009	c("T12F5.3.2", "T12F5.3.1")	789.309	2.83015e-05	0.00532493	-0.380061	Yes
WBGene00001604	E007	Y105C5B.28a.1	270.977	7.64021e-06	0.00179222	0.364651	Yes
WBGene00001604	E008	Y105C5B.28a.1	162.641	3.44134e-05	0.00614218	0.428041	Yes
WBGene00001637	E015	F48E3.1.1	10.083	7.90021e-05	0.0119112	-1.71073	Yes
WBGene00001637	E016	c("F48E3.1.2", "F48E3.1.1")	9.80299	5.63625e-05	0.00908965	-1.78764	Yes
WBGene00001647	E002	T23G11.2.2	63.1457	1.34437e-47	6.39015e-44	2.61905	Yes
WBGene00001653	E005	c("K04D7.5a.2", "K04D7.5a.1", "K04D7.5b.1")	449.741	0.000295137	0.0329366	0.208783	Yes
WBGene00001686	E001	F33H1.2.1	1973.39	3.69786e-06	0.000982238	0.251549	Yes
WBGene00001695	E012	c("T18H9.1b.1", "T18H9.1a.1")	8.02013	0.000227564	0.0272486	-1.46103	Yes
WBGene00001703	E001	T01B10.2.2	20.7622	9.72346e-05	0.0139167	1.0633	Yes
WBGene00001748	E008	c("F56C9.1.2", "F56C9.1.1")	5885.79	0.000160711	0.0208253	-0.127471	Yes
WBGene00001793	E004	c("Y46G5A.31.2", "Y46G5A.31.1")	1361.61	0.000263764	0.0304617	-0.146027	Yes
WBGene00001827	E008	c("C46A5.9.1", "C46A5.9.2")	552.677	1.61391e-05	0.00333536	0.27235	Yes
WBGene00001840	E004	C26D10.2b	198.618	5.11565e-23	9.82988e-20	-1.43206	Yes
WBGene00001840	E005	C26D10.2b	151.354	1.21953e-17	1.86674e-14	-1.15393	Yes
WBGene00001860	E014	F28B3.7a.2	43.7047	0.000214033	0.0260568	0.792083	Yes
WBGene00001863	E011	c("F15G9.4f.1", "F15G9.4d.1", "F15G9.4e.1", "F15G9.4a.2", "F15G9.4a.1", "F15G9.4b.1")	23.844	0.000402462	0.0406568	0.941857	Yes
WBGene00001996	E003	c("K01G5.2c.1", "K01G5.2b.1", "K01G5.2c.2")	120.158	1.77875e-13	1.86794e-10	1.39195	Yes
WBGene00001996	E004	c("K01G5.2c.1", "K01G5.2c.2")	63.3568	2.95726e-07	0.000108128	1.13643	Yes
WBGene00001996	E005	c("K01G5.2c.1", "K01G5.2b.1", "K01G5.2c.2")	151.162	6.94678e-07	0.000227311	0.750704	Yes
WBGene00001999	E016	c("F42A6.7b.1", "F42A6.7c.1", "F42A6.7a.1")	322.294	0.000272444	0.0311455	0.515441	Yes
WBGene00002012	E004	F38E11.1.1	14.6565	2.67058e-06	0.000742108	1.96975	Yes
WBGene00002027	E002	c("T05F1.6.2", "T05F1.6.1")	479.507	0.000136263	0.0183401	0.21262	Yes
WBGene00002036	E026	c("F36D4.3b.1", "F36D4.3e.2", "F36D4.3i.1", "F36D4.3j.1", "F36D4.3k.1", "F36D4.3h.1", "F36D4.3c.1", "F36D4.3a.1", "F36D4.3c.2", "F36D4.3a.2", "F36D4.3g.1", "F36D4.3e.1")	307.597	0.000120637	0.0166281	-0.397087	Yes
WBGene00002040	E014	c("F56A6.2b.1", "F56A6.2a.1")	58.0382	0.000118874	0.0164155	-0.710032	Yes
WBGene00002040	E030	c("F56A6.2b.1", "F56A6.2a.1")	28.9689	0.000110433	0.0155591	0.914725	Yes
WBGene00002043	E001	C09G4.1b.1	244.817	2.88507e-05	0.00539454	0.494109	Yes
WBGene00002043	E008	c("C09G4.1b.1", "C09G4.1a.1", "C09G4.1c.1")	613.033	0.000264401	0.0304963	-0.184033	Yes
WBGene00002054	E010	c("F10C1.7e.1", "F10C1.7a.1")	187.279	9.23615e-05	0.0134538	0.60814	Yes
WBGene00002061	E007	c("B0348.6b.1", "B0348.6c.2", "B0348.6b.2", "B0348.6a.2", "B0348.6a.1", "B0348.6c.1")	5559.24	6.43334e-05	0.0101221	-0.124495	Yes
WBGene00002061	E012	c("B0348.6b.1", "B0348.6c.2", "B0348.6b.2", "B0348.6a.2", "B0348.6a.1", "B0348.6c.1")	3216.03	2.28591e-07	8.67416e-05	0.114246	Yes
WBGene00002061	E013	c("B0348.6b.1", "B0348.6c.2", "B0348.6b.2", "B0348.6a.2", "B0348.6c.1")	635.517	3.48156e-09	1.99004e-06	0.473416	Yes
WBGene00002063	E001	c("Y57A10A.30.2", "Y57A10A.30.1")	50.3166	2.16407e-15	2.79203e-12	-1.70294	Yes
WBGene00002074	E008	F32E10.4.2	117.515	9.55904e-05	0.0137687	0.491028	Yes
WBGene00002075	E007	c("F28B3.8.1", "F28B3.8.2")	726.052	0.000307115	0.0337013	-0.14735	Yes
WBGene00002077	E007	c("C53D5.6.1", "C53D5.6.2")	4361.11	3.88576e-05	0.00665902	0.0537151	Yes
WBGene00002077	E008	c("C53D5.6.1", "C53D5.6.2")	1439.99	1.17772e-05	0.00258788	0.200345	Yes
WBGene00002078	E002	c("ZK742.1a.2", "ZK742.1a.1")	1496.31	0.000282821	0.0321285	0.111231	Yes
WBGene00002131	E002	c("ZK792.3.2", "ZK792.3.1")	132.583	0.000450622	0.0442018	0.367428	Yes
WBGene00002190	E009	c("R07E4.6c.1", "R07E4.6b.1", "R07E4.6a.2", "R07E4.6a.1")	363.703	0.000507616	0.0479037	-0.181854	Yes
WBGene00002228	E007	C06G3.2.1	569.86	0.000244027	0.028771	0.190706	Yes
WBGene00002247	E002	W03F8.5a.1	177.518	0.000267278	0.0307104	0.390055	Yes
WBGene00002250	E001	W07G4.4.2	88.7408	0.000382405	0.0393842	0.50602	Yes
WBGene00002251	E013	c("B0457.1b.2", "B0457.1a.1", "B0457.1b.1", "B0457.1a.2")	1305.38	9.31218e-06	0.00212374	-0.20772	Yes
WBGene00002264	E003	W09H1.6b.1	301.232	1.47148e-05	0.00308335	0.392656	Yes
WBGene00002280	E004	c("F01G12.5a.1", "F01G12.5b.1", "F01G12.5b.2")	132.416	0.00046189	0.0450478	-0.791134	Yes
WBGene00002280	E008	c("F01G12.5a.1", "F01G12.5a.2", "F01G12.5b.1", "F01G12.5b.2")	1314.86	8.10912e-08	3.48738e-05	-0.482259	Yes
WBGene00002280	E019	c("F01G12.5a.1", "F01G12.5a.2", "F01G12.5b.1", "F01G12.5b.2")	446.844	7.38515e-05	0.0114061	0.242438	Yes
WBGene00002280	E020	c("F01G12.5a.1", "F01G12.5a.2", "F01G12.5b.1", "F01G12.5b.2")	583.328	0.000276078	0.0315211	0.21289	Yes
WBGene00002978	E011	c("Y105E8B.1d.2", "Y105E8B.1t.1", "Y105E8B.1c.2", "Y105E8B.1c.1", "Y105E8B.1t.2", "Y105E8B.1b.1")	186.511	1.34393e-07	5.34683e-05	0.715676	Yes
WBGene00002978	E012	c("Y105E8B.1d.1", "Y105E8B.1d.2", "Y105E8B.1t.1", "Y105E8B.1c.2", "Y105E8B.1c.1", "Y105E8B.1t.2", "Y105E8B.1b.1")	344.475	9.33202e-05	0.0135715	0.552254	Yes
WBGene00002978	E013	c("Y105E8B.1g.1", "Y105E8B.1d.1", "Y105E8B.1j.1", "Y105E8B.1t.1", "Y105E8B.1d.2", "Y105E8B.1c.2", "Y105E8B.1c.1", "Y105E8B.1t.2", "Y105E8B.1i.1", "Y105E8B.1b.1")	406.578	0.000181015	0.0228589	0.47866	Yes
WBGene00002979	E001	C46H11.4c.2	2.51359	0.000364801	0.0381319	14.5253	Yes
WBGene00002992	E002	c("F36H1.4c.1", "F36H1.4h.1", "F36H1.4g.1", "F36H1.4a.1")	84.5234	2.32199e-05	0.00451947	0.605558	Yes
WBGene00003002	E005	c("C03B8.4.1", "C03B8.4.2")	633.048	0.000318634	0.0345042	-0.224567	Yes
WBGene00003002	E020	c("C03B8.4.1", "C03B8.4.2")	417.013	0.000190301	0.0236239	0.247019	Yes
WBGene00003034	E006	c("F42A9.2.2", "F42A9.2.1")	300.904	7.26145e-06	0.00172125	0.335693	Yes
WBGene00003060	E007	c("Y47G6A.23d.2", "Y47G6A.23c.1", "Y47G6A.23d.1", "Y47G6A.23b.1", "Y47G6A.23a.1")	324.394	0.000118387	0.0163985	-0.407765	Yes
WBGene00003060	E012	c("Y47G6A.23d.2", "Y47G6A.23c.1", "Y47G6A.23d.1", "Y47G6A.23b.1", "Y47G6A.23a.1")	441.25	0.000152288	0.0200781	-0.277442	Yes
WBGene00003071	E012	F29D11.1.1	29.1064	0.0002487	0.0290941	0.882309	Yes
WBGene00003071	E017	F29D11.1.1	19.3194	0.000367176	0.0382915	1.06632	Yes
WBGene00003072	E004	c("T21E3.3.1", "T21E3.3.2")	56.0492	0.000376988	0.0390891	-0.731866	Yes
WBGene00003132	E012	c("Y110A7A.17b.1", "Y110A7A.17a.1", "Y110A7A.17a.2")	634.202	1.31461e-05	0.00280013	0.315535	Yes
WBGene00003150	E010	c("F49E11.1b.2", "F49E11.1k.1", "F49E11.1c.1", "F49E11.1b.1", "F49E11.1l.1", "F49E11.1h.1", "F49E11.1g.1")	25.9701	4.20877e-05	0.00711802	1.02314	Yes
WBGene00003162	E002	c("F20H11.3.1", "F20H11.3.2")	7505.55	1.25826e-05	0.00270562	-0.0587862	Yes
WBGene00003162	E005	F20H11.3.2	774.689	4.06447e-06	0.0010609	0.30311	Yes
WBGene00003169	E002	c("E03G2.3.2", "E03G2.3.1")	33.6112	7.38837e-05	0.0114061	-0.974781	Yes
WBGene00003210	E003	c("C38D4.3.2", "C38D4.3.1")	413.145	0.00014545	0.0193459	0.23914	Yes
WBGene00003216	E001	Y17G9B.9.2	10.4845	0.000294156	0.0329366	1.52643	Yes
WBGene00003228	E001	c("W03C9.7a.1", "W03C9.7a.2")	1786.04	3.19742e-06	0.000869775	0.278988	Yes
WBGene00003231	E004	c("AH6.5.1", "AH6.5.2")	1786.97	3.83681e-07	0.000134306	-0.149053	Yes
WBGene00003242	E021	C37C3.6b.1	58.559	0.000163706	0.0211209	-0.88476	Yes
WBGene00003242	E022	C37C3.6b.1	53.656	0.000131234	0.0177426	-0.952535	Yes
WBGene00003367	E015	M106.1.1	607.45	9.39447e-05	0.0136059	-0.287644	Yes
WBGene00003375	E008	c("T04C9.4a.2", "T04C9.4a.1")	226.808	6.27483e-09	3.41381e-06	-0.494837	Yes
WBGene00003404	E034	c("C52A11.4a.1", "C52A11.4f.1", "C52A11.4e.1", "C52A11.4c.1", "C52A11.4a.2", "C52A11.4d.1", "C52A11.4b.1", "C52A11.4g.1")	6.20555	0.000397901	0.040241	-1.90296	Yes
WBGene00003404	E035	c("C52A11.4a.1", "C52A11.4f.1", "C52A11.4e.1", "C52A11.4c.1", "C52A11.4a.2", "C52A11.4d.1", "C52A11.4b.1", "C52A11.4g.1")	6.82032	0.000267665	0.0307159	-1.88573	Yes
WBGene00003413	E004	Y43F8C.12.1	379.473	1.75815e-06	0.000515527	0.339998	Yes
WBGene00003413	E005	Y43F8C.12.1	467.323	2.11911e-05	0.00416845	0.272109	Yes
WBGene00003422	E001	Y47G6A.11.2	82.7887	0.000438463	0.0433341	0.5024	Yes
WBGene00003507	E002	c("C14C11.6.1", "C14C11.6.2")	329.942	0.000118597	0.0164024	0.292969	Yes
WBGene00003507	E004	c("C14C11.6.1", "C14C11.6.2")	613.024	2.70809e-05	0.00514891	-0.233066	Yes
WBGene00003518	E001	c("R107.1a.1", "R107.1b.1")	11.3872	0.000153032	0.0201467	-1.57879	Yes
WBGene00003548	E011	c("Y95B8A.1a.1", "Y95B8A.1a.2")	3.23919	0.000186263	0.0232667	12.9525	Yes
WBGene00003548	E012	c("Y95B8A.1a.1", "Y95B8A.1a.2")	3.56377	7.80498e-05	0.0118468	13.0959	Yes
WBGene00003567	E001	c("C10G8.5b.1", "C10G8.5a.1")	7.97714	6.72395e-06	0.00161807	2.31993	Yes
WBGene00003620	E004	F21D12.1c.2	4.82319	2.90844e-05	0.00540467	-2.93851	Yes
WBGene00003638	E020	c("ZK662.3b.1", "ZK662.3a.1")	49.4766	4.32879e-05	0.00726657	-0.793677	Yes
WBGene00003700	E011	c("Y46H3D.5a.2", "Y46H3D.5a.1", "Y46H3D.5b.1")	10.6058	7.50748e-05	0.0115113	-2.06863	Yes
WBGene00003787	E001	c("K07F5.13b.1", "K07F5.13c.1")	192.146	0.000246263	0.0289177	0.584174	Yes
WBGene00003787	E003	c("K07F5.13b.1", "K07F5.13c.1")	282.245	0.000190693	0.0236239	0.411892	Yes
WBGene00003787	E004	K07F5.13a.1	592.972	0.000223229	0.0269162	-0.464249	Yes
WBGene00003793	E005	c("T19B4.2.2", "T19B4.2.1")	2742.1	0.000491324	0.0468558	0.0568052	Yes
WBGene00003795	E007	c("F59A2.1b.2", "F59A2.1a.1", "F59A2.1b.1", "F59A2.1a.2")	5020.65	0.000106195	0.0150561	0.0973375	Yes
WBGene00003797	E002	c("F53F10.5.1", "F53F10.5.2")	604.691	0.000416232	0.0418139	0.267973	Yes
WBGene00003797	E005	c("F53F10.5.1", "F53F10.5.2")	571.275	0.00037265	0.0387281	-0.239914	Yes
WBGene00003798	E004	c("T23H2.1.1", "T23H2.1.2")	838.549	0.000111234	0.0156232	0.168731	Yes
WBGene00003799	E011	c("Y37E3.15a.1", "Y37E3.15a.2", "Y37E3.15b", "Y37E3.15c.1")	435.909	6.34104e-07	0.000212101	0.320189	Yes
WBGene00003826	E004	c("Y56A3A.1b.1", "Y56A3A.1a.1", "Y56A3A.1a.2")	1926.72	4.68493e-07	0.000160877	-0.165803	Yes
WBGene00003858	E016	c("K04G7.3a.1", "K04G7.3a.2")	162.556	0.000111568	0.0156459	0.386217	Yes
WBGene00003870	E009	C18E9.11a.2	10.7964	1.20246e-05	0.00262946	-1.95421	Yes
WBGene00003902	E002	c("Y106G6H.2.2", "Y106G6H.2.1")	21925.1	6.84555e-07	0.00022646	-0.131567	Yes
WBGene00003920	E010	M117.2a.2	1277.14	1.64524e-06	0.000487163	0.349666	Yes
WBGene00003922	E004	C15H11.7.2	354.117	5.53889e-06	0.00136674	0.420198	Yes
WBGene00003923	E002	c("D1054.2.2", "D1054.2.1")	1254.41	8.16553e-05	0.0122296	0.126805	Yes
WBGene00003923	E005	c("D1054.2.2", "D1054.2.1")	5302.62	0.000453299	0.0443536	-0.0869007	Yes
WBGene00003926	E001	F25H2.9.2	333.978	4.30639e-06	0.00111438	0.417866	Yes
WBGene00003936	E008	c("T17H7.4k.2", "T17H7.4i.1", "T17H7.4c.1", "T17H7.4e.1", "T17H7.4k.1", "T17H7.4d.1", "T17H7.4j.1", "T17H7.4b.1", "T17H7.4a.1", "T17H7.4g.2", "T17H7.4d.2", "T17H7.4g.1", "T17H7.4h.1", "T17H7.4f.2", "T17H7.4f.1")	320.895	7.36276e-05	0.0114056	-0.306025	Yes
WBGene00003992	E001	c("ZK381.4a.1", "ZK381.4a.2")	1512.6	8.5122e-05	0.0126183	0.22093	Yes
WBGene00003994	E003	c("C18G1.4a.1", "C18G1.4b.1", "C18G1.4a.2")	1027.12	0.000166485	0.0214183	0.202475	Yes
WBGene00003994	E004	c("C18G1.4a.1", "C18G1.4b.1", "C18G1.4a.2")	1509.01	4.12442e-05	0.00698846	0.107579	Yes
WBGene00004044	E001	F55G1.8.1	2231.57	1.18588e-05	0.0025995	-0.183585	Yes
WBGene00004051	E006	F20C5.1c.1	4.74315	5.5731e-09	3.06901e-06	13.8726	Yes
WBGene00004051	E010	c("F20C5.1d.1", "F20C5.1a.1", "F20C5.1i.1", "F20C5.1c.1", "F20C5.1e.1")	66.3519	2.97508e-09	1.72234e-06	0.969098	Yes
WBGene00004051	E011	c("F20C5.1d.1", "F20C5.1a.1", "F20C5.1i.1", "F20C5.1c.1", "F20C5.1f.1", "F20C5.1h.1", "F20C5.1e.1")	107.261	1.66895e-10	1.21554e-07	0.920966	Yes
WBGene00004131	E014	F55A12.9c.2	2.55939	1.29183e-05	0.00277121	13.6704	Yes
WBGene00004164	E011	c("Y39E4B.3b.1", "Y39E4B.3b.2", "Y39E4B.3c.1", "Y39E4B.3a.1", "Y39E4B.3a.2")	828.569	6.67279e-06	0.00161132	0.193362	Yes
WBGene00004167	E025	c("Y57A10A.18a.2", "Y57A10A.18e.1", "Y57A10A.18a.1", "Y57A10A.18d.1")	133.294	7.70423e-05	0.0117211	0.445479	Yes
WBGene00004181	E004	c("W02D9.1b.1", "W02D9.1a.1")	1091.7	4.89372e-05	0.00812429	-0.212144	Yes
WBGene00004181	E007	W02D9.1a.1	939.654	2.5492e-05	0.00492983	0.149286	Yes
WBGene00004181	E008	W02D9.1a.1	856.341	1.67374e-06	0.000492375	0.179536	Yes
WBGene00004187	E003	c("C50C3.6.1", "C50C3.6.2")	563.04	6.04822e-06	0.00147629	0.217211	Yes
WBGene00004241	E001	F54C9.8.1	3753	6.41085e-05	0.0101043	0.191424	Yes
WBGene00004243	E003	c("B0273.2.1", "B0273.2.2")	3290.08	0.000197222	0.0243326	-0.0570239	Yes
WBGene00004254	E014	c("T14G10.2b.1", "T14G10.2g.1", "T14G10.2a.1", "T14G10.2f.1", "T14G10.2d.1", "T14G10.2e.1", "T14G10.2b.2", "T14G10.2a.2")	404.879	6.0609e-05	0.00963683	-0.242769	Yes
WBGene00004258	E001	c("D2023.2a.1", "D2023.2a.2")	778.929	3.75022e-11	2.97096e-08	-0.732065	Yes
WBGene00004269	E007	c("F59B2.7.1", "F59B2.7.2")	525.951	0.000465843	0.0453354	0.186677	Yes
WBGene00004282	E007	c("Y45F3A.2.1", "Y45F3A.2.2")	226.616	0.000448163	0.0441432	-0.304462	Yes
WBGene00004302	E006	K01G5.4.2	785.848	0.000127161	0.0173412	0.355387	Yes
WBGene00004352	E001	ZC53.7.1	158.654	2.45855e-09	1.48024e-06	-0.50407	Yes
WBGene00004352	E002	ZC53.7.1	177.717	4.25364e-13	4.22148e-10	-0.55809	Yes
WBGene00004352	E003	ZC53.7.1	129.432	3.53393e-90	3.98945e-86	3.00881	Yes
WBGene00004367	E010	c("Y69A2AR.2a.1", "Y69A2AR.2c.1", "Y69A2AR.2b.1", "Y69A2AR.2d.1", "Y69A2AR.2d.2")	244.27	0.000110772	0.0155826	0.271431	Yes
WBGene00004367	E018	c("Y69A2AR.2d.2", "Y69A2AR.2d.1", "Y69A2AR.2a.1")	237.223	8.07658e-06	0.00187993	-0.402616	Yes
WBGene00004389	E015	c("Y47G6A.20a.1", "Y47G6A.20b.2", "Y47G6A.20b.1")	236.367	0.000214082	0.0260568	0.307632	Yes
WBGene00004391	E007	T23G5.1.1	27.9781	0.00037035	0.0385779	0.814514	Yes
WBGene00004413	E001	B0250.1.1	28052.2	3.98679e-38	1.33354e-34	-0.67576	Yes
WBGene00004413	E002	B0250.1.1	20220.9	0.000352216	0.0373308	-0.00586937	Yes
WBGene00004413	E003	B0250.1.1	26310.9	7.71428e-48	3.87051e-44	0.529782	Yes
WBGene00004426	E001	C04F12.4.2	1957.42	0.000467035	0.0454025	0.357426	Yes
WBGene00004440	E005	F28C6.7c.1	1086.76	6.73658e-06	0.00161807	0.167176	Yes
WBGene00004449	E001	ZK652.4.2	1598.09	7.84319e-05	0.0118622	0.393574	Yes
WBGene00004460	E001	C30C11.2.2	314.369	1.31505e-06	0.000402594	0.382956	Yes
WBGene00004464	E001	R12E2.3.2	195.722	7.42355e-05	0.0114369	0.367758	Yes
WBGene00004470	E003	c("F56F3.5.1", "F56F3.5.2")	46792.5	3.51354e-05	0.00620062	-0.00458427	Yes
WBGene00004476	E001	ZC434.2.2	987.298	8.56609e-06	0.00197857	0.385493	Yes
WBGene00004478	E003	c("F40F8.10.1", "F40F8.10.2")	41181.2	8.68989e-06	0.00200204	-0.024656	Yes
WBGene00004479	E004	D1007.6.2	1707.63	2.84173e-09	1.66651e-06	0.214243	Yes
WBGene00004483	E003	c("F37C12.9.1", "F37C12.9.2")	21971	0.000520126	0.0488061	0.130477	Yes
WBGene00004491	E004	c("F53A3.3a.1", "F53A3.3a.2", "F53A3.3b.1")	8307.76	0.000334214	0.0358901	0.203268	Yes
WBGene00004491	E008	c("F53A3.3a.1", "F53A3.3b.2", "F53A3.3a.2", "F53A3.3b.1")	28586.2	4.95701e-08	2.27247e-05	-0.072934	Yes
WBGene00004492	E005	F28D1.7a.2	1870.94	1.61404e-07	6.31026e-05	0.332192	Yes
WBGene00004493	E001	T07A9.11.2	1237.74	2.67515e-08	1.29197e-05	0.174404	Yes
WBGene00004501	E005	c("C52E4.4.2", "C52E4.4.1")	1210.93	4.11308e-05	0.00698234	0.179394	Yes
WBGene00004502	E004	c("F29G9.5.2", "F29G9.5.1")	3150.73	9.79642e-05	0.013999	0.121539	Yes
WBGene00004681	E008	c("F52G2.2d.1", "F52G2.2c.1", "F52G2.2a.2", "F52G2.2a.1", "F52G2.2b.1")	481.18	0.000128275	0.017447	-0.216388	Yes
WBGene00004698	E010	c("W02B12.3b.2", "W02B12.3d")	51.9634	8.01266e-05	0.0120607	-1.01938	Yes
WBGene00004699	E002	c("W02B12.2.1", "W02B12.2.2")	2596.32	2.01626e-05	0.00401971	-0.0937311	Yes
WBGene00004699	E004	c("W02B12.2.1", "W02B12.2.2")	2652.78	0.000185283	0.0231763	0.10086	Yes
WBGene00004702	E004	c("T28D9.2b.1", "T28D9.2b.2")	182.188	1.48707e-11	1.27905e-08	-0.693294	Yes
WBGene00004703	E004	C33H5.12c	88.0864	3.82179e-05	0.00659538	-0.572889	Yes
WBGene00004732	E013	c("C18F3.2a.1", "C18F3.2b.2", "C18F3.2d.1", "C18F3.2b.1", "C18F3.2c.1")	515.108	9.80617e-07	0.000309655	0.255347	Yes
WBGene00004736	E011	c("K11D9.2b.2", "K11D9.2a.2", "K11D9.2a.1", "K11D9.2b.1")	2369.97	0.000326661	0.0352466	0.0891976	Yes
WBGene00004783	E009	c("Y73B6BL.5e.1", "Y73B6BL.5d.1")	179.555	6.80837e-05	0.0106667	-0.496109	Yes
WBGene00004795	E002	c("C04F5.1.1", "C04F5.1.2")	58.8469	0.000160723	0.0208253	0.781893	Yes
WBGene00004795	E005	c("C04F5.1.1", "C04F5.1.2")	374.2	0.00039546	0.0401741	0.199709	Yes
WBGene00004795	E007	c("C04F5.1.1", "C04F5.1.2")	453.173	2.90145e-05	0.00540405	-0.262507	Yes
WBGene00004795	E008	c("C04F5.1.1", "C04F5.1.2")	384.084	0.00033948	0.036312	-0.401625	Yes
WBGene00004807	E001	F46A9.5.2	225.933	1.00464e-42	3.94481e-39	-1.84507	Yes
WBGene00004807	E002	c("F46A9.5.2", "F46A9.5.1")	1792.36	5.35628e-06	0.00132894	0.260329	Yes
WBGene00004873	E004	c("Y47D3A.26a.2", "Y47D3A.26a.1")	358.272	7.45702e-05	0.0114534	0.258447	Yes
WBGene00004915	E001	W08E3.1.2	165.133	8.20266e-05	0.0122649	0.341237	Yes
WBGene00004915	E003	c("W08E3.1.1", "W08E3.1.2")	3518.2	1.75916e-05	0.00357823	0.0256402	Yes
WBGene00004915	E004	c("W08E3.1.1", "W08E3.1.2")	7950.71	1.29121e-06	0.000396637	-0.151167	Yes
WBGene00004930	E007	C15F1.7a.1	210.173	4.85522e-05	0.00807522	0.474761	Yes
WBGene00004946	E003	c("Y71F9B.10f.1", "Y71F9B.10a.2", "Y71F9B.10g.1", "Y71F9B.10e.1", "Y71F9B.10a.1", "Y71F9B.10c.1", "Y71F9B.10d.1", "Y71F9B.10b.1")	238.666	1.35333e-06	0.000412913	-0.478629	Yes
WBGene00004955	E006	c("F56A3.4.1", "F56A3.4.2")	1048.38	5.87086e-06	0.00144078	-0.174658	Yes
WBGene00004963	E010	c("C17D12.6b.1", "C17D12.6a.1")	2.30086	3.65945e-05	0.00639251	-4.40339	Yes
WBGene00004969	E001	F47G6.4a.1	12.4971	0.000297112	0.0330368	2.06477	Yes
WBGene00004980	E007	c("B0464.5b.1", "B0464.5a.1", "B0464.5a.2", "B0464.5b.2", "B0464.5c.1")	1849.35	0.00013456	0.0181379	0.12386	Yes
WBGene00005077	E004	c("Y92H12A.1b.1", "Y92H12A.1c.1", "Y92H12A.1a.1")	731.211	5.66741e-05	0.00912362	-0.214908	Yes
WBGene00005647	E006	c("C03G6.19.2", "C03G6.19.1")	99.1495	3.64975e-07	0.000128756	-0.503303	Yes
WBGene00005647	E008	c("C03G6.19.2", "C03G6.19.1")	95.8481	3.60816e-05	0.00631512	0.879055	Yes
WBGene00005647	E009	c("C03G6.19.2", "C03G6.19.1")	28.3588	1.51103e-15	2.00682e-12	2.35401	Yes
WBGene00006307	E009	c("F28C6.6.2", "F28C6.6.1")	968.537	0.000378091	0.0391136	-0.143071	Yes
WBGene00006352	E010	c("F26E4.1.2", "F26E4.1.1")	1549.55	0.000497596	0.0473896	-0.119698	Yes
WBGene00006382	E009	W04A8.7.1	588.817	0.000517635	0.0486965	0.16351	Yes
WBGene00006416	E006	c("T13A10.11a.1", "T13A10.11a.2", "T13A10.11b")	71.4621	0.000236402	0.0281105	-0.614838	Yes
WBGene00006416	E012	c("T13A10.11a.1", "T13A10.11a.2")	24.5966	1.26558e-06	0.000391429	2.07406	Yes
WBGene00006436	E020	c("W06H8.8m.1", "W06H8.8a.1", "W06H8.8d.1", "W06H8.8b.1", "W06H8.8l.1", "W06H8.8k.1", "W06H8.8f.1", "W06H8.8a.2", "W06H8.8h.1", "W06H8.8n.1", "W06H8.8e.1", "W06H8.8i.1", "W06H8.8g.1")	438.272	4.0551e-06	0.0010609	-0.245257	Yes
WBGene00006436	E043	c("W06H8.8a.1", "W06H8.8d.1", "W06H8.8b.1", "W06H8.8a.2", "W06H8.8f.1", "W06H8.8h.1", "W06H8.8e.1", "W06H8.8i.1", "W06H8.8g.1")	100.504	7.03467e-06	0.00167629	1.47185	Yes
WBGene00006489	E005	c("ZK856.9.1", "ZK856.9.2")	139.713	1.28313e-08	6.58419e-06	0.615736	Yes
WBGene00006498	E016	c("R13F6.4e.1", "R13F6.4a.2", "R13F6.4a.1", "R13F6.4d.1", "R13F6.4f.1")	145.902	1.0794e-05	0.00238929	0.484609	Yes
WBGene00006499	E001	F44A2.1b.1	45.6209	6.09057e-05	0.00965003	0.766487	Yes
WBGene00006513	E020	c("Y39A3CL.2.1", "Y39A3CL.2.2")	16.1935	0.000153793	0.0202175	-1.19883	Yes
WBGene00006523	E005	F26G5.9.1	1432.69	9.19104e-05	0.0134485	0.0968041	Yes
WBGene00006587	E003	F53A9.10.1	4188.15	3.99474e-10	2.69233e-07	-0.0636263	Yes
WBGene00006588	E013	c("C14F5.3c.1", "C14F5.3c.2")	105.451	2.8749e-05	0.00538994	0.519576	Yes
WBGene00006595	E002	c("M01E5.5a.2", "M01E5.5a.1")	2275.88	2.96212e-05	0.00547595	0.167558	Yes
WBGene00006626	E001	F10G7.2.2	230.433	2.96499e-05	0.00547595	0.556639	Yes
WBGene00006675	E006	c("T01B4.2b.1", "T01B4.2a.1", "T01B4.2c.1")	18.4095	0.000198921	0.0245088	1.08552	Yes
WBGene00006675	E013	c("T01B4.2b.1", "T01B4.2a.1", "T01B4.2c.1")	21.221	0.000329272	0.0354437	-1.01411	Yes
WBGene00006685	E012	c("W06D12.5.1", "W06D12.5.2")	9.15117	0.000465156	0.0453173	1.6798	Yes
WBGene00006728	E001	c("ZK1010.1.2", "ZK1010.1.1")	20368.4	6.73219e-05	0.0105739	-0.0407063	Yes
WBGene00006728	E004	ZK1010.1.2	1654.58	7.18027e-09	3.8145e-06	0.256961	Yes
WBGene00006755	E012	c("ZK1098.10e.1", "ZK1098.10j.1", "ZK1098.10n.1", "ZK1098.10f.1", "ZK1098.10i.1", "ZK1098.10a.1", "ZK1098.10b.1", "ZK1098.10d.1", "ZK1098.10m.1", "ZK1098.10l.1", "ZK1098.10h.1", "ZK1098.10k.1", "ZK1098.10a.2")	405.004	0.000209857	0.0257508	0.223311	Yes
WBGene00006755	E015	c("ZK1098.10e.1", "ZK1098.10i.1", "ZK1098.10m.1", "ZK1098.10j.1", "ZK1098.10k.1")	237.759	0.000483381	0.046409	0.300336	Yes
WBGene00006755	E026	c("ZK1098.10e.1", "ZK1098.10f.1", "ZK1098.10p.1", "ZK1098.10g.1", "ZK1098.10a.1", "ZK1098.10b.1", "ZK1098.10d.1", "ZK1098.10c.1", "ZK1098.10o.1", "ZK1098.10a.2")	385.829	5.8209e-05	0.00933743	-0.307255	Yes
WBGene00006755	E036	c("ZK1098.10e.1", "ZK1098.10a.1", "ZK1098.10b.1", "ZK1098.10d.1", "ZK1098.10a.2")	228.106	1.0764e-05	0.00238929	-0.420669	Yes
WBGene00006787	E053	c("ZC101.2r.1", "ZC101.2d.1")	13.5359	0.000161143	0.0208314	-1.84994	Yes
WBGene00006801	E004	c("K11C4.5c.1", "K11C4.5m.1", "K11C4.5n.1", "K11C4.5g.1", "K11C4.5a.1", "K11C4.5o.1", "K11C4.5p.1", "K11C4.5b.1", "K11C4.5e.1", "K11C4.5k.1", "K11C4.5i.1", "K11C4.5f.1", "K11C4.5l.1", "K11C4.5h.1", "K11C4.5j.1", "K11C4.5d.1")	63.5031	0.00039626	0.0401867	-0.582154	Yes
WBGene00006801	E039	c("K11C4.5c.1", "K11C4.5m.1", "K11C4.5n.1", "K11C4.5g.1", "K11C4.5a.1", "K11C4.5o.1", "K11C4.5p.1", "K11C4.5b.1", "K11C4.5e.1", "K11C4.5k.1", "K11C4.5i.1", "K11C4.5f.1", "K11C4.5l.1", "K11C4.5h.1", "K11C4.5j.1", "K11C4.5d.1")	30.1448	0.000376817	0.0390891	0.845402	Yes
WBGene00006802	E008	c("T07A5.6b.1", "T07A5.6a.1", "T07A5.6a.2")	82.6919	0.000228453	0.027291	-0.508465	Yes
WBGene00006812	E035	c("F25C8.3a.1", "F25C8.3d.1", "F25C8.3e.1", "F25C8.3c.1", "F25C8.3b.1")	12.6837	0.000426824	0.0424517	1.36362	Yes
WBGene00006820	E022	c("C09D1.1l.1", "C09D1.1a.1", "C09D1.1b.2", "C09D1.1g.1", "C09D1.1a.2", "C09D1.1m.1", "C09D1.1o.1", "C09D1.1h.1", "C09D1.1p.1", "C09D1.1i.1", "C09D1.1b.1", "C09D1.1n.1", "C09D1.1k.1")	73.902	1.30034e-05	0.00277627	0.738593	Yes
WBGene00006820	E027	c("C09D1.1l.1", "C09D1.1a.1", "C09D1.1b.2", "C09D1.1g.1", "C09D1.1a.2", "C09D1.1f.1", "C09D1.1o.1", "C09D1.1m.1", "C09D1.1n.1", "C09D1.1h.1", "C09D1.1j.1", "C09D1.1p.1", "C09D1.1i.1", "C09D1.1b.1", "C09D1.1e.1", "C09D1.1k.1")	20.5482	0.000252616	0.0294377	1.13571	Yes
WBGene00006820	E055	c("C09D1.1b.2", "C09D1.1g.1", "C09D1.1f.1", "C09D1.1m.1", "C09D1.1c.1", "C09D1.1h.1", "C09D1.1j.1", "C09D1.1p.1", "C09D1.1i.1", "C09D1.1b.1", "C09D1.1d.1", "C09D1.1n.1", "C09D1.1k.1")	82.1958	0.000139993	0.0187027	-0.502779	Yes
WBGene00006832	E021	c("C41C4.5h.1", "C41C4.5c.2", "C41C4.5c.1", "C41C4.5a.1", "C41C4.5b.1", "C41C4.5d.1", "C41C4.5e.1")	11.2683	0.000289333	0.0325553	-1.45438	Yes
WBGene00006856	E005	C13B4.2.2	208.931	8.02678e-05	0.0120618	0.352567	Yes
WBGene00006868	E001	c("M03A1.1.1", "M03A1.1.2")	267.918	2.84073e-06	0.00078217	0.379014	Yes
WBGene00006874	E008	c("K12F2.2a.2", "K12F2.2a.1")	28.738	0.000110325	0.0155591	0.926443	Yes
WBGene00006924	E006	c("F56D12.5.1", "F56D12.5.2")	27577.6	7.15129e-29	1.74553e-25	-0.159119	Yes
WBGene00006925	E001	K09F5.2.1	15414.2	0.00048349	0.046409	0.107069	Yes
WBGene00007028	E027	c("C47D12.1a.1", "C47D12.1c.1", "C47D12.1b.1")	139.665	2.58802e-05	0.00498356	0.468435	Yes
WBGene00007042	E003	c("C26C6.1a.1", "C26C6.1b.2", "C26C6.1b.1")	279.977	0.000310507	0.0339497	0.233671	Yes
WBGene00007042	E004	c("C26C6.1a.1", "C26C6.1b.2", "C26C6.1b.1")	1057.31	0.000413692	0.041605	0.110738	Yes
WBGene00007042	E006	c("C26C6.1a.1", "C26C6.1b.2", "C26C6.1b.1")	517.86	0.000437594	0.0433334	0.155205	Yes
WBGene00007120	E003	B0250.3	503.901	7.94069e-08	3.46444e-05	1.51247	Yes
WBGene00007150	E001	B0365.1.2	138.238	1.80883e-06	0.000528671	0.617365	Yes
WBGene00007150	E002	c("B0365.1.1", "B0365.1.2")	447.761	4.33623e-06	0.00111571	0.311266	Yes
WBGene00007290	E002	C04B4.2.1	565.987	0.000308011	0.0337586	0.214709	Yes
WBGene00007290	E004	C04B4.2.1	1126.78	2.6544e-05	0.0051005	-0.136082	Yes
WBGene00007378	E005	c("C06C3.8d.1", "C06C3.8b.1", "C06C3.8a.1", "C06C3.8c.1")	5.92191	9.40082e-05	0.0136059	-1.53004	Yes
WBGene00007378	E013	c("C06C3.8d.1", "C06C3.8a.1", "C06C3.8c.1")	2.49646	0.000450769	0.0442018	14.934	Yes
WBGene00007392	E002	c("C06H5.1.2", "C06H5.1.1")	10.7645	1.36729e-13	1.47003e-10	14.4764	Yes
WBGene00007392	E003	c("C06H5.1.2", "C06H5.1.1")	13.4958	1.80277e-05	0.0036533	2.01021	Yes
WBGene00007459	E002	c("C08F11.12.1", "C08F11.12.2")	122.709	2.6322e-07	9.70281e-05	0.558879	Yes
WBGene00007459	E004	c("C08F11.12.1", "C08F11.12.2")	86.8585	2.16161e-23	4.3382e-20	-5.83557	Yes
WBGene00007554	E011	c("C13G3.3b.1", "C13G3.3b.2", "C13G3.3d.1")	3.26295	1.07827e-05	0.00238929	15.1264	Yes
WBGene00007690	E013	c("C18E9.10c.1", "C18E9.10a.1")	156.041	7.60397e-05	0.0116274	0.38371	Yes
WBGene00007696	E007	C24F3.1b.1	127.902	0.000295017	0.0329366	0.50783	Yes
WBGene00007711	E010	c("C25A1.12a.1", "C25A1.12b.1")	275.184	4.04229e-06	0.0010609	0.305924	Yes
WBGene00007756	E019	c("C27A7.5b.1", "C27A7.5c.1", "C27A7.5a.1")	11.643	7.16652e-07	0.000232814	4.15694	Yes
WBGene00007757	E015	c("C27A7.6c.1", "C27A7.6b", "C27A7.6a.1", "C27A7.6d.2", "C27A7.6d.1")	352.357	1.19078e-15	1.6051e-12	-0.554345	Yes
WBGene00007791	E002	C28A5.6.1	53.4556	9.6502e-05	0.0138753	-1.1621	Yes
WBGene00007965	E004	c("C36A4.4.2", "C36A4.4.1")	2496.92	7.25657e-06	0.00172125	-0.120531	Yes
WBGene00007965	E006	C36A4.4.2	52.6257	4.87523e-08	2.24639e-05	1.06092	Yes
WBGene00008003	E009	c("C38D4.1b", "C38D4.1a.2", "C38D4.1a.1")	122.424	0.00014096	0.0188042	0.466803	Yes
WBGene00008121	E008	C46F11.6.2	10.0183	0.000159008	0.0206922	1.55451	Yes
WBGene00008137	E004	C47D12.3a.1	10.7504	3.82033e-06	0.00101179	2.32407	Yes
WBGene00008137	E005	c("C47D12.3a.1", "C47D12.3b.1")	14.6884	6.65489e-08	2.96067e-05	2.19607	Yes
WBGene00008272	E003	C53B4.2.1	5.45799	4.3782e-05	0.00732229	4.05683	Yes
WBGene00008356	E002	c("D1025.4.2", "D1025.4.1")	129.412	4.93177e-06	0.0012499	-0.338221	Yes
WBGene00008356	E003	c("D1025.4.2", "D1025.4.1")	30.9093	2.0104e-07	7.72611e-05	1.32556	Yes
WBGene00008358	E001	D1025.7.1	79.912	2.10144e-05	0.00414428	-0.367721	Yes
WBGene00008358	E002	D1025.7.1	35.5999	3.9097e-05	0.00667472	0.834777	Yes
WBGene00008422	E002	c("D2045.2.2", "D2045.2.1")	147.801	3.88159e-06	0.00102501	0.891464	Yes
WBGene00008422	E004	c("D2045.2.2", "D2045.2.1")	109.281	5.765e-13	5.65923e-10	-1.30612	Yes
WBGene00008444	E011	E01G4.1a.2	7.54149	4.84058e-09	2.69853e-06	3.79741	Yes
WBGene00008505	E008	F01G4.6a.1	575.158	3.07388e-07	0.000111141	0.331285	Yes
WBGene00008506	E001	F01G10.1.2	388.146	0.00047096	0.0456041	1.25298	Yes
WBGene00008521	E008	c("F02D8.4.1", "F02D8.4.2")	311.817	1.75132e-05	0.00357031	-0.264115	Yes
WBGene00008521	E009	c("F02D8.4.1", "F02D8.4.2")	143.086	0.000159805	0.020766	-0.353846	Yes
WBGene00008537	E002	F02H6.4c	6.98541	2.10169e-05	0.00414428	2.369	Yes
WBGene00008555	E003	c("F07C6.4c.1", "F07C6.4e.1", "F07C6.4d.1", "F07C6.4f.1", "F07C6.4e.2", "F07C6.4c.2")	46.2534	0.0001842	0.0230728	0.83419	Yes
WBGene00008555	E025	c("F07C6.4e.1", "F07C6.4e.2")	62.9988	0.00016923	0.0215868	0.618715	Yes
WBGene00008555	E029	c("F07C6.4c.1", "F07C6.4d.1", "F07C6.4f.1", "F07C6.4g.1", "F07C6.4h.1", "F07C6.4b.1", "F07C6.4c.2")	185.392	0.000353004	0.0373308	-0.338217	Yes
WBGene00008565	E002	F08A8.2.1	118.414	0.000487657	0.0466045	-0.603506	Yes
WBGene00008565	E004	F08A8.2.1	120.799	7.17972e-12	6.30844e-09	0.882718	Yes
WBGene00008565	E005	F08A8.2.1	132.766	1.02051e-28	2.42536e-25	1.34202	Yes
WBGene00008642	E005	F10B5.8.1	202.717	0.000297402	0.0330368	0.311529	Yes
WBGene00008654	E001	F10F2.2.1	136.778	0.000287472	0.0324122	-0.416768	Yes
WBGene00008654	E006	F10F2.2.1	142.639	8.85805e-05	0.0130291	0.402144	Yes
WBGene00008660	E007	F10F2.8.1	21.4225	7.43923e-06	0.00175878	12.8169	Yes
WBGene00008694	E013	c("F11C1.5e.1", "F11C1.5a.1", "F11C1.5e.2", "F11C1.5a.2")	289.781	0.000130518	0.0176988	0.383619	Yes
WBGene00008707	E001	c("F11E6.3.2", "F11E6.3.1")	14999.6	1.96971e-06	0.000566523	-0.117769	Yes
WBGene00008714	E008	c("F11F1.1b.1", "F11F1.1c.1")	6.37243	1.45728e-05	0.0030607	4.71996	Yes
WBGene00008714	E009	c("F11F1.1b.1", "F11F1.1c.1")	9.17689	9.19891e-12	7.98819e-09	16.5199	Yes
WBGene00008714	E010	c("F11F1.1b.1", "F11F1.1c.1")	5.49084	9.19021e-08	3.89665e-05	15.944	Yes
WBGene00008714	E012	F11F1.1a.1	14.3129	3.52214e-05	0.00620062	-1.43068	Yes
WBGene00008714	E013	F11F1.1a.1	7.34196	1.68236e-05	0.00345313	-2.10528	Yes
WBGene00008745	E001	c("F13E6.1.1", "F13E6.1.2")	538.117	7.64517e-08	3.3517e-05	-0.221451	Yes
WBGene00008745	E002	c("F13E6.1.1", "F13E6.1.2")	374.416	7.83706e-06	0.00183363	-0.292982	Yes
WBGene00008745	E005	c("F13E6.1.1", "F13E6.1.2")	207.061	1.01759e-25	2.2975e-22	1.3002	Yes
WBGene00008748	E013	F13E6.4.1	43.3622	1.19193e-06	0.000371191	0.95767	Yes
WBGene00008765	E011	F13G3.5a.2	45.4588	3.21943e-05	0.00586197	0.820426	Yes
WBGene00008856	E006	c("F15D3.6.2", "F15D3.6.1")	356.842	0.000113293	0.0158326	0.283663	Yes
WBGene00008856	E007	F15D3.6.2	45.1876	3.32407e-53	2.14431e-49	4.17963	Yes
WBGene00008999	E006	c("F21A10.2d.1", "F21A10.2e.1", "F21A10.2b.1", "F21A10.2a.1", "F21A10.2a.2", "F21A10.2c.1")	325.683	0.000489342	0.0467161	0.239185	Yes
WBGene00009008	E001	F21D5.3a.2	19.5059	0.000225404	0.0270835	1.05224	Yes
WBGene00009035	E008	c("F22B3.4.2", "F22B3.4.1")	4346.38	8.07289e-09	4.23883e-06	-0.155414	Yes
WBGene00009042	E001	F22B5.4.1	10.0954	4.88201e-07	0.000167009	4.25319	Yes
WBGene00009048	E002	F22B8.6a.1	5.08188	0.000239603	0.0283605	-2.15012	Yes
WBGene00009050	E007	F22D6.2.1	33.3184	1.7863e-18	2.88078e-15	3.46306	Yes
WBGene00009050	E008	c("F22D6.2.1", "F22D6.2.2")	31.8315	6.16669e-17	8.84009e-14	2.96776	Yes
WBGene00009050	E009	F22D6.2.1	5.916	2.06429e-05	0.00408839	2.95448	Yes
WBGene00009065	E006	c("F22G12.5a.1", "F22G12.5c.1")	365.407	3.57849e-07	0.000126738	0.341556	Yes
WBGene00009113	E007	c("F25D7.4.2", "F25D7.4.1")	1285.55	4.66737e-07	0.000160877	0.508236	Yes
WBGene00009113	E008	F25D7.4.2	33.349	0.000254455	0.0295757	1.27652	Yes
WBGene00009115	E005	c("F25F2.1b.1", "F25F2.1a.1")	10.4534	0.000426782	0.0424517	2.66513	Yes
WBGene00009126	E008	c("F25H5.3c.1", "F25H5.3c.2")	147.973	2.10894e-06	0.000604642	0.767503	Yes
WBGene00009177	E005	c("F26H9.5.1", "F26H9.5.2")	517.22	0.000301922	0.0333748	0.203209	Yes
WBGene00009180	E005	c("F26H11.2c.1", "F26H11.2s.1", "F26H11.2n.1", "F26H11.2b.1", "F26H11.2q.2", "F26H11.2a.1", "F26H11.2k.1", "F26H11.2d.1", "F26H11.2i.1", "F26H11.2q.1")	112.231	0.000335096	0.035942	0.432143	Yes
WBGene00009180	E006	c("F26H11.2c.1", "F26H11.2s.1", "F26H11.2d.2", "F26H11.2n.1", "F26H11.2b.1", "F26H11.2q.2", "F26H11.2a.1", "F26H11.2k.1", "F26H11.2d.1", "F26H11.2i.1", "F26H11.2q.1")	281.259	2.04616e-08	9.98881e-06	0.276559	Yes
WBGene00009180	E007	c("F26H11.2c.1", "F26H11.2s.1", "F26H11.2d.2", "F26H11.2n.1", "F26H11.2b.1", "F26H11.2q.2", "F26H11.2a.1", "F26H11.2k.1", "F26H11.2d.1", "F26H11.2i.1", "F26H11.2q.1")	211.861	6.8149e-05	0.0106667	0.296451	Yes
WBGene00009180	E014	c("F26H11.2c.1", "F26H11.2s.1", "F26H11.2d.2", "F26H11.2n.1", "F26H11.2l.1", "F26H11.2b.1", "F26H11.2m.1", "F26H11.2q.2", "F26H11.2a.1", "F26H11.2k.1", "F26H11.2d.1", "F26H11.2i.1", "F26H11.2q.1")	556.498	1.3875e-08	7.03978e-06	0.257416	Yes
WBGene00009180	E026	c("F26H11.2c.1", "F26H11.2r.1", "F26H11.2s.1", "F26H11.2d.2", "F26H11.2n.1", "F26H11.2l.1", "F26H11.2b.1", "F26H11.2m.1", "F26H11.2q.2", "F26H11.2r.2", "F26H11.2a.1", "F26H11.2k.1", "F26H11.2d.1", "F26H11.2i.1", "F26H11.2q.1")	3095.01	0.000347178	0.0370182	-0.565489	Yes
WBGene00009180	E027	c("F26H11.2c.1", "F26H11.2r.1", "F26H11.2s.1", "F26H11.2d.2", "F26H11.2n.1", "F26H11.2l.1", "F26H11.2b.1", "F26H11.2m.1", "F26H11.2q.2", "F26H11.2r.2", "F26H11.2a.1", "F26H11.2k.1", "F26H11.2d.1", "F26H11.2i.1", "F26H11.2q.1")	1998.99	5.90302e-10	3.83535e-07	-0.690488	Yes
WBGene00009180	E028	c("F26H11.2q.1", "F26H11.2b.1", "F26H11.2q.2")	577.792	3.3153e-08	1.5676e-05	-0.787123	Yes
WBGene00009180	E029	c("F26H11.2r.1", "F26H11.2b.1", "F26H11.2q.2", "F26H11.2r.2", "F26H11.2k.1", "F26H11.2i.1", "F26H11.2q.1")	1198.95	2.76035e-06	0.000764702	-0.747877	Yes
WBGene00009180	E037	c("F26H11.2c.1", "F26H11.2s.1", "F26H11.2d.2", "F26H11.2n.1", "F26H11.2l.1", "F26H11.2m.1", "F26H11.2a.1", "F26H11.2o.1", "F26H11.2d.1")	225.408	1.0773e-05	0.00238929	0.22467	Yes
WBGene00009180	E040	c("F26H11.2c.1", "F26H11.2s.1", "F26H11.2d.2", "F26H11.2n.1", "F26H11.2l.1", "F26H11.2m.1", "F26H11.2a.1", "F26H11.2o.1", "F26H11.2d.1", "F26H11.2p.1")	294.709	0.000484827	0.0464817	0.320942	Yes
WBGene00009314	E007	c("F32B4.4c.1", "F32B4.4a.1")	455.515	1.23077e-05	0.00266555	0.24919	Yes
WBGene00009364	E001	F33H1.3.2	75.4268	0.000507581	0.0479037	0.499285	Yes
WBGene00009433	E004	c("F35E12.9a.1", "F35E12.9d", "F35E12.9c.1", "F35E12.9b.1")	159.358	0.000266802	0.0307104	-0.511656	Yes
WBGene00009433	E011	c("F35E12.9a.1", "F35E12.9d", "F35E12.9b.1")	7.25877	0.000325276	0.0351391	2.14367	Yes
WBGene00009460	E001	c("F36A2.13.2", "F36A2.13.1")	694.36	1.74016e-05	0.00355675	-0.256663	Yes
WBGene00009460	E029	c("F36A2.13.2", "F36A2.13.1")	216.337	8.6717e-05	0.0127848	0.357606	Yes
WBGene00009498	E004	c("F36H2.1b.2", "F36H2.1a.1", "F36H2.1c.1", "F36H2.1b.1", "F36H2.1c.2", "F36H2.1a.2")	535.363	0.000138318	0.0185063	-0.227826	Yes
WBGene00009543	E002	c("F38E11.6a.1", "F38E11.6b.1")	12.3786	0.000237057	0.0281329	-1.12175	Yes
WBGene00009563	E002	c("F39H2.3.2", "F39H2.3.1")	295.337	0.000412107	0.0414919	0.239129	Yes
WBGene00009565	E002	c("F39H11.1.2", "F39H11.1.1")	482.688	1.50167e-05	0.00313207	0.238454	Yes
WBGene00009733	E005	F45G2.7.2	14.0102	0.000166961	0.0214185	1.43452	Yes
WBGene00009738	E022	c("F45H7.6b.1", "F45H7.6a.1")	5.89619	5.06837e-06	0.00127488	3.48103	Yes
WBGene00009739	E004	F45H10.2.2	245.52	2.56741e-06	0.000719985	0.388204	Yes
WBGene00009797	E005	c("F46G10.2.1", "F46G10.2.2")	36.4793	5.31122e-06	0.0013214	0.950149	Yes
WBGene00009797	E006	c("F46G10.2.1", "F46G10.2.2")	36.4531	0.000233452	0.0278514	0.776727	Yes
WBGene00009820	E002	c("F47B10.9.2", "F47B10.9.1")	63.1742	3.15865e-05	0.00578628	0.648417	Yes
WBGene00009921	E001	F52B5.2.1	3.77082	1.74073e-05	0.00355675	4.66528	Yes
WBGene00010085	E001	c("F55B11.3.2", "F55B11.3.1")	763.037	7.86725e-33	2.15305e-29	-0.584175	Yes
WBGene00010085	E003	c("F55B11.3.2", "F55B11.3.1")	986.739	7.44045e-22	1.39992e-18	0.342502	Yes
WBGene00010087	E001	F55B11.5.1	2.55085	0.000114538	0.0159631	16.2489	Yes
WBGene00010087	E003	F55B11.5.1	43.7445	2.79374e-05	0.0053006	-0.786045	Yes
WBGene00010096	E012	F55C5.7a.2	40.5748	0.000289462	0.0325553	1.14563	Yes
WBGene00010134	E017	F55H12.3.1	25.323	9.19789e-05	0.0134485	1.02854	Yes
WBGene00010161	E009	c("F56G4.6.2", "F56G4.6.1")	109.585	0.000303289	0.0334124	0.421593	Yes
WBGene00010280	E007	c("F58G11.2c.1", "F58G11.2a.1", "F58G11.2b.1", "F58G11.2b.2")	4127.32	2.39919e-09	1.46402e-06	-0.106468	Yes
WBGene00010280	E010	c("F58G11.2c.1", "F58G11.2a.1", "F58G11.2b.1", "F58G11.2b.2")	2869.2	3.18935e-07	0.000114135	0.126863	Yes
WBGene00010284	E010	c("F58H1.1.2", "F58H1.1.1")	770.283	2.16571e-05	0.00424272	0.163036	Yes
WBGene00010303	E001	F59A2.3.2	315.027	2.43807e-09	1.47776e-06	0.473112	Yes
WBGene00010306	E020	c("F59A2.6a.1", "F59A2.6b.1", "F59A2.6c.1", "F59A2.6d.1")	213.469	0.000128519	0.0174539	-0.304073	Yes
WBGene00010326	E001	F59C6.5.2	212.608	8.54304e-05	0.0126275	0.339063	Yes
WBGene00010337	E002	c("F59F4.2.2", "F59F4.2.1")	2590.37	0.000507108	0.0479037	-0.127843	Yes
WBGene00010354	E005	H02I12.8.1	3025.38	1.49246e-09	9.4257e-07	-0.147206	Yes
WBGene00010416	E003	H25P06.1.1	522.65	0.000350259	0.0373026	-0.251477	Yes
WBGene00010479	E004	c("K01G5.8b.1", "K01G5.8a.2", "K01G5.8a.1", "K01G5.8b.2")	187.225	1.20472e-07	4.83558e-05	-0.982319	Yes
WBGene00010479	E006	c("K01G5.8a.1", "K01G5.8b.2")	244.483	4.37153e-06	0.00111842	0.457754	Yes
WBGene00010479	E007	c("K01G5.8a.2", "K01G5.8a.1", "K01G5.8b.2")	193.368	1.02275e-93	1.31953e-89	2.2099	Yes
WBGene00010480	E001	K01G5.9.1	18.1468	1.15614e-05	0.00254668	-2.05921	Yes
WBGene00010480	E002	c("K01G5.9.1", "K01G5.9.2")	150.429	6.60867e-25	1.38801e-21	-1.0892	Yes
WBGene00010480	E003	K01G5.9.2	261.101	7.32655e-54	5.08981e-50	-1.27317	Yes
WBGene00010556	E001	K04D7.1.1	2343.33	1.45613e-10	1.08683e-07	0.388099	Yes
WBGene00010595	E001	K06A4.5.1	20.9821	0.000432343	0.0429075	1.02551	Yes
WBGene00010609	E001	K07A1.2.2	293.489	0.00018148	0.0228589	0.386839	Yes
WBGene00010616	E004	K07A1.10.2	68.9616	0.000452382	0.0443119	0.54293	Yes
WBGene00010621	E011	K07A12.2.2	238.839	4.41501e-06	0.00112318	0.406027	Yes
WBGene00010627	E003	K07C5.4.1	3271.11	0.000122411	0.0168012	-0.0719377	Yes
WBGene00010658	E007	c("K08D8.4a.1", "K08D8.4c.1", "K08D8.4d.1")	47.9825	0.000316603	0.0343254	-1.08668	Yes
WBGene00010839	E001	M03C11.2.2	5.22375	0.000155355	0.0203635	2.63342	Yes
WBGene00010839	E004	c("M03C11.2.2", "M03C11.2.1")	450.86	2.90857e-06	0.000795996	-0.283212	Yes
WBGene00010842	E002	c("M03C11.5.1", "M03C11.5.2")	157.904	0.000502529	0.0476227	0.31209	Yes
WBGene00010890	E013	c("M18.5.1", "M18.5.2")	147.785	0.000279121	0.0317882	0.480734	Yes
WBGene00010899	E018	c("M28.8.1", "M28.8.2")	3.72751	5.13815e-05	0.00848331	3.09168	Yes
WBGene00010988	E009	R03D7.1.1	1027.88	3.82671e-05	0.00659538	-0.151	Yes
WBGene00010989	E001	R03D7.2.1	76.7869	2.41979e-10	1.72075e-07	-0.893618	Yes
WBGene00010989	E002	R03D7.2.1	280.712	2.19095e-11	1.81532e-08	0.365983	Yes
WBGene00011016	E005	R04F11.3.2	81.2636	7.00165e-05	0.0109211	0.573902	Yes
WBGene00011033	E001	R05D11.5.2	58.4018	2.41329e-06	0.00067897	0.778738	Yes
WBGene00011051	E008	c("R06A4.9c.1", "R06A4.9c.2")	52.0154	0.00035617	0.0375633	-0.926646	Yes
WBGene00011063	E002	c("R06C7.4.1", "R06C7.4.2")	2084.85	0.000394813	0.0401535	0.200599	Yes
WBGene00011087	E004	c("R07B7.2c.1", "R07B7.2d.1")	64.9963	7.021e-13	6.81807e-10	1.2327	Yes
WBGene00011152	E012	c("R09A8.1b.1", "R09A8.1a.1")	42.8469	0.000339752	0.036312	-0.681269	Yes
WBGene00011189	E001	R10D12.8.1	33.1725	5.14511e-06	0.00128716	-0.961928	Yes
WBGene00011189	E002	R10D12.8.1	38.3833	2.58621e-06	0.000720883	-0.940242	Yes
WBGene00011216	E003	c("R10E11.3b.1", "R10E11.3a.2", "R10E11.3a.1")	288.382	7.99759e-08	3.47249e-05	0.418342	Yes
WBGene00011216	E004	c("R10E11.3a.2", "R10E11.3a.1")	297.101	0.000328857	0.0354412	0.393729	Yes
WBGene00011216	E009	c("R10E11.3b.1", "R10E11.3a.2", "R10E11.3a.1")	656.927	3.23258e-05	0.00587405	-0.211288	Yes
WBGene00011240	E010	c("R11A8.7a.1", "R11A8.7b.1", "R11A8.7j.1", "R11A8.7f.1", "R11A8.7g.1", "R11A8.7h.1", "R11A8.7i.1")	133.084	5.42602e-05	0.00882945	0.454325	Yes
WBGene00011242	E008	c("R11D1.1c.1", "R11D1.1b.2", "R11D1.1b.1", "R11D1.1d.1", "R11D1.1a.2", "R11D1.1a.1")	214.009	0.000471008	0.0456041	0.349105	Yes
WBGene00011250	E001	R11H6.2.2	73.3537	0.000472644	0.0456041	0.548408	Yes
WBGene00011272	E006	R53.2.2	80.0749	6.0513e-05	0.00963683	0.619195	Yes
WBGene00011273	E004	R53.4.2	624.17	1.93851e-07	7.51377e-05	0.404938	Yes
WBGene00011281	E001	R74.7.2	41.6993	0.000438561	0.0433341	0.684091	Yes
WBGene00011291	E008	c("R102.4d.2", "R102.4d.1", "R102.4e.1")	10.3001	3.07658e-07	0.000111141	2.41636	Yes
WBGene00011319	E001	T01C3.2.2	57.4854	9.98669e-35	2.81849e-31	2.79069	Yes
WBGene00011338	E017	T01G1.3.2	41.7264	5.40481e-05	0.00882585	0.793857	Yes
WBGene00011560	E005	c("T07C4.3a.2", "T07C4.3a.1")	589.729	0.000380135	0.0392351	0.166655	Yes
WBGene00011629	E016	c("T08G11.1b.2", "T08G11.1a.2", "T08G11.1a.1", "T08G11.1b.1")	2807.45	8.23202e-05	0.0122884	0.098561	Yes
WBGene00011629	E022	c("T08G11.1b.2", "T08G11.1a.2", "T08G11.1a.1", "T08G11.1b.1")	193.542	3.28331e-05	0.00593044	0.5073	Yes
WBGene00011661	E001	c("T09F3.1.1", "T09F3.1.2")	28.036	0.000246177	0.0289177	0.929657	Yes
WBGene00011730	E004	c("T12D8.2.2", "T12D8.2.1")	458.74	0.000215464	0.0261898	0.109063	Yes
WBGene00011767	E001	T14D7.1.1	2.58477	3.52999e-05	0.00620235	13.0186	Yes
WBGene00011767	E002	c("T14D7.1.1", "T14D7.1.2")	4.1177	1.57957e-07	6.20235e-05	13.6689	Yes
WBGene00011767	E003	T14D7.1.1	4.46286	9.64826e-07	0.000305738	4.6032	Yes
WBGene00011918	E008	c("T22C1.8.2", "T22C1.8.1")	19.3558	7.70922e-05	0.0117211	13.2116	Yes
WBGene00011918	E009	c("T22C1.8.2", "T22C1.8.1")	19.3934	6.40787e-05	0.0101043	13.2088	Yes
WBGene00011941	E004	T23B5.4b.1	11.2642	1.58931e-12	1.51089e-09	6.35874	Yes
WBGene00012018	E016	T25C12.3.1	451.187	1.519e-06	0.000455759	0.310526	Yes
WBGene00012031	E004	c("T25G3.4.1", "T25G3.4.2")	1358.84	1.66433e-05	0.00343171	0.134349	Yes
WBGene00012033	E011	c("T26C5.3a.2", "T26C5.3a.1", "T26C5.3e.1")	19.8691	5.58704e-18	8.6996e-15	3.06225	Yes
WBGene00012033	E012	T26C5.3e.2	10.5905	6.36551e-14	7.09731e-11	4.02558	Yes
WBGene00012033	E013	c("T26C5.3e.2", "T26C5.3a.2", "T26C5.3a.1")	45.2218	3.51006e-09	1.99371e-06	1.62561	Yes
WBGene00012058	E001	T26F2.2	35.9921	0.000524891	0.0490672	0.929678	Yes
WBGene00012198	E002	W02B8.2.1	111.671	1.16596e-07	4.76471e-05	0.822165	Yes
WBGene00012198	E003	W02B8.2.1	224.843	0.000120782	0.0166281	0.417847	Yes
WBGene00012198	E005	W02B8.2.1	102.955	1.44962e-06	0.000436395	-0.649089	Yes
WBGene00012208	E002	W02D9.2b.1	19.8594	0.000212696	0.0259932	1.16546	Yes
WBGene00012253	E003	W04E12.8.1	2171.82	9.94815e-06	0.00224609	0.0979263	Yes
WBGene00012326	E010	c("W07E11.1a.1", "W07E11.1b.1")	214.718	0.000250298	0.0292431	0.327504	Yes
WBGene00012361	E003	c("W09D10.3.2", "W09D10.3.1")	1563	1.96702e-05	0.00394652	-0.090624	Yes
WBGene00012370	E002	c("W09G3.7a.1", "W09G3.7a.2")	452.614	4.37762e-14	5.00445e-11	-0.828423	Yes
WBGene00012370	E003	c("W09G3.7a.1", "W09G3.7a.2")	191.23	5.83199e-11	4.46355e-08	0.426882	Yes
WBGene00012370	E004	c("W09G3.7a.1", "W09G3.7a.2", "W09G3.7b.1")	153.652	1.2739e-13	1.38612e-10	0.690479	Yes
WBGene00012370	E005	c("W09G3.7a.1", "W09G3.7a.2")	98.5179	0.000106549	0.0150825	0.355687	Yes
WBGene00012385	E011	Y5F2A.4.2	31.2269	0.00053537	0.0495901	0.975583	Yes
WBGene00012444	E001	Y15E3A.5.2	4.53918	1.47986e-10	1.09548e-07	14.3913	Yes
WBGene00012481	E002	Y18D10A.11.1	62.0793	1.67472e-05	0.00344527	2.20422	Yes
WBGene00012484	E005	c("Y18D10A.17.1", "Y18D10A.17.2")	20137.3	4.94683e-05	0.00818238	0.150062	Yes
WBGene00012543	E024	c("Y37A1C.1f.1", "Y37A1C.1b.1", "Y37A1C.1a.1", "Y37A1C.1g.2", "Y37A1C.1h.1", "Y37A1C.1g.1", "Y37A1C.1c.1", "Y37A1C.1c.2")	213.743	3.18122e-05	0.00581584	0.504193	Yes
WBGene00012543	E025	Y37A1C.1h.1	37.0576	5.64732e-08	2.53742e-05	2.82706	Yes
WBGene00012543	E026	c("Y37A1C.1f.1", "Y37A1C.1h.1")	59.4222	8.67947e-42	3.26608e-38	3.19351	Yes
WBGene00012552	E004	c("Y37D8A.12a.1", "Y37D8A.12a.2", "Y37D8A.12b")	33.1085	2.15522e-11	1.80224e-08	2.38353	Yes
WBGene00012600	E001	c("Y38E10A.22a.2", "Y38E10A.22a.1")	166.495	0.000100304	0.0142882	0.904632	Yes
WBGene00012605	E007	c("Y38F1A.1.2", "Y38F1A.1.1")	22.9795	0.000520421	0.0488061	1.60476	Yes
WBGene00012640	E001	c("Y38H8A.7.1", "Y38H8A.7.2")	396.875	1.2852e-06	0.000396141	-0.273857	Yes
WBGene00012640	E002	c("Y38H8A.7.1", "Y38H8A.7.2")	482.338	2.58665e-07	9.59932e-05	-0.262211	Yes
WBGene00012640	E003	c("Y38H8A.7.1", "Y38H8A.7.2")	422.306	0.000366723	0.0382884	-0.210869	Yes
WBGene00012640	E005	c("Y38H8A.7.1", "Y38H8A.7.2")	313.531	2.97655e-45	1.28009e-41	1.06937	Yes
WBGene00012641	E010	c("Y39A1A.1b.2", "Y39A1A.1a.1", "Y39A1A.1b.1")	333.841	0.000417604	0.0419052	0.221265	Yes
WBGene00012664	E001	c("Y39B6A.1.2", "Y39B6A.1.1")	8136.35	1.53891e-06	0.000460206	-0.385076	Yes
WBGene00012664	E002	c("Y39B6A.1.2", "Y39B6A.1.1")	1213.15	8.52287e-05	0.0126183	0.117005	Yes
WBGene00012664	E003	c("Y39B6A.1.2", "Y39B6A.1.1")	677.398	6.18654e-07	0.000207702	0.382517	Yes
WBGene00012692	E007	Y39B6A.33.2	4.50829	5.5067e-08	2.48661e-05	-12.9205	Yes
WBGene00012712	E004	Y39E4A.2b.1	44.3829	3.59933e-05	0.0063119	-1.43009	Yes
WBGene00012765	E012	c("Y41E3.7a.1", "Y41E3.7a.2", "Y41E3.7g.1", "Y41E3.7c.1", "Y41E3.7h.1", "Y41E3.7b.1")	673.287	2.0635e-05	0.00408839	-0.198755	Yes
WBGene00012769	E014	c("Y41E3.11a.2", "Y41E3.11a.1", "Y41E3.11e", "Y41E3.11b.1", "Y41E3.11c.1")	708.126	2.11878e-06	0.000605541	-0.224879	Yes
WBGene00012769	E015	c("Y41E3.11a.2", "Y41E3.11a.1", "Y41E3.11e", "Y41E3.11b.1", "Y41E3.11c.1", "Y41E3.11d.1")	466.417	1.56236e-05	0.00324368	-0.297482	Yes
WBGene00012812	E011	c("Y43F8B.1e.1", "Y43F8B.1d.1", "Y43F8B.1b.1", "Y43F8B.1b.2", "Y43F8B.1a.1", "Y43F8B.1a.2", "Y43F8B.1c.1")	286.371	1.33982e-05	0.00283376	-0.308036	Yes
WBGene00012812	E020	c("Y43F8B.1e.1", "Y43F8B.1d.1", "Y43F8B.1b.1", "Y43F8B.1b.2", "Y43F8B.1a.1", "Y43F8B.1a.2")	45.5311	0.000316476	0.0343254	0.887423	Yes
WBGene00012812	E025	c("Y43F8B.1e.1", "Y43F8B.1b.1")	19.368	3.54003e-06	0.000948687	1.50427	Yes
WBGene00012812	E026	Y43F8B.1e.1	13.1418	0.000190571	0.0236239	1.47597	Yes
WBGene00012878	E002	c("Y45F10C.2.1", "Y45F10C.2.2")	116.542	1.17739e-07	4.77357e-05	0.620313	Yes
WBGene00012878	E004	c("Y45F10C.2.1", "Y45F10C.2.2")	95.2737	8.9417e-06	0.0020496	-0.695125	Yes
WBGene00012953	E003	Y47H9C.10.1	5.66059	3.90178e-05	0.00667382	-2.05793	Yes
WBGene00012973	E016	c("Y48A6B.13a.1", "Y48A6B.13g.2", "Y48A6B.13g.1")	165.54	0.000123542	0.0169307	-0.395707	Yes
WBGene00012974	E004	Y48A6C.1	43.6597	0.000143494	0.0191138	0.688183	Yes
WBGene00012974	E006	Y48A6C.1	45.3554	9.77017e-08	4.10402e-05	-1.05431	Yes
WBGene00012994	E009	Y48C3A.12.1	23.3015	0.00013692	0.0183658	2.54142	Yes
WBGene00012997	E001	Y48C3A.18a.2	23.8344	0.000241704	0.0285717	1.51229	Yes
WBGene00013002	E011	c("Y48E1B.3c.2", "Y48E1B.3d.1", "Y48E1B.3c.1")	257.365	0.000388876	0.0398187	0.351523	Yes
WBGene00013014	E008	c("Y48E1C.1d.1", "Y48E1C.1a.1", "Y48E1C.1b")	546.919	3.73639e-05	0.00648138	-0.25039	Yes
WBGene00013017	E001	c("Y48E1C.4a.2", "Y48E1C.4a.1")	229.989	9.22294e-05	0.0134538	-0.390266	Yes
WBGene00013034	E008	c("Y49E10.11b.1", "Y49E10.11c.2", "Y49E10.11c.1")	194.247	4.54918e-11	3.54177e-08	0.59669	Yes
WBGene00013075	E002	c("Y51A2D.7b.2", "Y51A2D.7b.1")	34.891	0.000531135	0.0494514	0.821794	Yes
WBGene00013106	E004	c("Y51H4A.12.1", "Y51H4A.12.2")	112.768	9.63079e-06	0.00218537	-0.539157	Yes
WBGene00013109	E001	Y51H4A.15.2	54.9413	3.25427e-05	0.00589258	0.667467	Yes
WBGene00013134	E004	Y53C10A.3	6.4715	2.89342e-11	2.31248e-08	14.498	Yes
WBGene00013168	E008	c("Y53F4B.22a.2", "Y53F4B.22a.1")	530.978	0.000425593	0.0424354	0.474772	Yes
WBGene00013176	E001	Y53F4B.39b.1	196.511	0.000309825	0.0339162	-0.315414	Yes
WBGene00013214	E001	Y54G11A.3.1	204.581	0.000187308	0.0233649	0.41556	Yes
WBGene00013216	E001	Y54G11A.7.2	3.54335	2.44263e-07	9.19163e-05	13.3469	Yes
WBGene00013230	E001	Y56A3A.10.1	17.839	0.0003903	0.0398742	0.421895	Yes
WBGene00013243	E002	c("Y56A3A.31a.2", "Y56A3A.31b.1", "Y56A3A.31a.1")	121.91	0.000158407	0.0206436	0.422861	Yes
WBGene00013250	E002	c("Y57A10A.5.2", "Y57A10A.5.1")	33.5536	4.59032e-15	5.67892e-12	2.22667	Yes
WBGene00013250	E003	c("Y57A10A.5.2", "Y57A10A.5.1")	54.1731	8.41589e-08	3.60216e-05	1.02369	Yes
WBGene00013270	E003	c("Y57A10A.31.1", "Y57A10A.31.2")	557.496	0.000359859	0.0377025	0.28822	Yes
WBGene00013355	E009	c("Y59A8B.23b.1", "Y59A8B.23c.1", "Y59A8B.23a.1")	289.827	0.000116444	0.0161789	0.276535	Yes
WBGene00013357	E002	Y60A3A.2.1	2.87014	0.000358618	0.0377025	14.9084	Yes
WBGene00013381	E003	c("Y62E10A.15a.1", "Y62E10A.15c.1", "Y62E10A.15b.1")	387.926	3.47157e-06	0.000933109	-0.301256	Yes
WBGene00013381	E004	c("Y62E10A.15a.1", "Y62E10A.15c.1", "Y62E10A.15b.1")	964.974	6.43138e-06	0.00156558	-0.179818	Yes
WBGene00013381	E007	c("Y62E10A.15a.1", "Y62E10A.15c.1", "Y62E10A.15b.1")	439.517	1.21993e-05	0.00265481	0.258804	Yes
WBGene00013381	E008	c("Y62E10A.15c.1", "Y62E10A.15b.1")	194.649	2.04146e-11	1.72306e-08	0.614685	Yes
WBGene00013381	E009	Y62E10A.15c.1	2.57456	8.52203e-05	0.0126183	12.6362	Yes
WBGene00013381	E010	c("Y62E10A.15a.1", "Y62E10A.15b.1")	61.0631	7.16153e-64	6.46772e-60	4.16697	Yes
WBGene00013431	E010	Y66D12A.5.1	102.055	2.80878e-05	0.00531359	0.554962	Yes
WBGene00013481	E018	c("Y69H2.3h.1", "Y69H2.3f", "Y69H2.3a.1", "Y69H2.3g.1", "Y69H2.3d.1", "Y69H2.3e.1", "Y69H2.3i.1")	1124.98	1.3002e-08	6.63408e-06	-0.0264109	Yes
WBGene00013481	E019	c("Y69H2.3h.1", "Y69H2.3f", "Y69H2.3a.1", "Y69H2.3g.1", "Y69H2.3d.1", "Y69H2.3e.1", "Y69H2.3i.1")	1213.93	3.59013e-06	0.000959266	-0.0632666	Yes
WBGene00013481	E020	c("Y69H2.3h.1", "Y69H2.3f", "Y69H2.3a.1", "Y69H2.3g.1", "Y69H2.3d.1", "Y69H2.3e.1", "Y69H2.3i.1")	2038.09	5.22424e-10	3.41893e-07	-0.0364178	Yes
WBGene00013481	E021	c("Y69H2.3h.1", "Y69H2.3f", "Y69H2.3a.1", "Y69H2.3g.1", "Y69H2.3d.1", "Y69H2.3e.1", "Y69H2.3i.1")	1449.33	2.2212e-07	8.46417e-05	0.0466139	Yes
WBGene00013481	E022	c("Y69H2.3h.1", "Y69H2.3f", "Y69H2.3a.1", "Y69H2.3g.1", "Y69H2.3d.1", "Y69H2.3e.1", "Y69H2.3i.1")	1625.53	2.3764e-13	2.43884e-10	-0.0395336	Yes
WBGene00013481	E023	c("Y69H2.3a.1", "Y69H2.3d.1", "Y69H2.3e.1", "Y69H2.3f")	232.074	0	0	7.51151	Yes
WBGene00013481	E024	c("Y69H2.3c.2", "Y69H2.3k.1", "Y69H2.3h.1", "Y69H2.3c.1", "Y69H2.3f", "Y69H2.3a.1", "Y69H2.3b.1", "Y69H2.3g.1", "Y69H2.3j.1", "Y69H2.3d.1", "Y69H2.3e.1", "Y69H2.3i.1")	1215.75	3.31499e-10	2.3208e-07	-0.0959924	Yes
WBGene00013481	E026	c("Y69H2.3j.1", "Y69H2.3b.1", "Y69H2.3e.1", "Y69H2.3h.1")	217.119	4.07383e-298	1.22639e-293	21.0591	Yes
WBGene00013481	E027	c("Y69H2.3h.1", "Y69H2.3f", "Y69H2.3j.1", "Y69H2.3b.1", "Y69H2.3e.1")	157.184	3.77545e-284	8.52421e-280	20.8185	Yes
WBGene00013481	E028	c("Y69H2.3c.2", "Y69H2.3k.1", "Y69H2.3h.1", "Y69H2.3c.1", "Y69H2.3f", "Y69H2.3a.1", "Y69H2.3b.1", "Y69H2.3j.1", "Y69H2.3e.1", "Y69H2.3i.1")	575.597	0	0	22.4249	Yes
WBGene00013481	E029	c("Y69H2.3c.2", "Y69H2.3k.1", "Y69H2.3h.1", "Y69H2.3c.1", "Y69H2.3f", "Y69H2.3a.1", "Y69H2.3b.1", "Y69H2.3g.1", "Y69H2.3j.1", "Y69H2.3d.1", "Y69H2.3e.1", "Y69H2.3i.1")	1713.83	1.12245e-25	2.47246e-22	-0.145086	Yes
WBGene00013481	E030	c("Y69H2.3c.2", "Y69H2.3k.1", "Y69H2.3h.1", "Y69H2.3c.1", "Y69H2.3f", "Y69H2.3a.1", "Y69H2.3b.1", "Y69H2.3g.1", "Y69H2.3j.1", "Y69H2.3d.1", "Y69H2.3e.1", "Y69H2.3i.1")	1335.53	3.02143e-16	4.19802e-13	-0.0938278	Yes
WBGene00013481	E031	c("Y69H2.3c.2", "Y69H2.3k.1", "Y69H2.3h.1", "Y69H2.3c.1", "Y69H2.3f", "Y69H2.3a.1", "Y69H2.3b.1", "Y69H2.3g.1", "Y69H2.3j.1", "Y69H2.3d.1", "Y69H2.3e.1", "Y69H2.3i.1")	952.717	0.000294386	0.0329366	0.0247482	Yes
WBGene00013510	E002	Y71A12B.13a	5.24842	4.84167e-05	0.00806754	2.83273	Yes
WBGene00013510	E009	c("Y71A12B.13a", "Y71A12B.13b")	27.3542	8.77809e-06	0.00201722	-0.951179	Yes
WBGene00013538	E009	c("Y73F8A.34a.1", "Y73F8A.34c.1")	1927.01	0.000391261	0.0399271	0.0664188	Yes
WBGene00013557	E005	c("Y75B8A.24.2", "Y75B8A.24.1")	616.16	4.40718e-06	0.00112318	-0.213772	Yes
WBGene00013567	E005	c("Y75B12B.1a.1", "Y75B12B.1c.1", "Y75B12B.1a.2", "Y75B12B.1c.2", "Y75B12B.1b.1")	2083.8	5.0819e-06	0.00127488	0.0920603	Yes
WBGene00013567	E009	Y75B12B.1b.1	295.752	1.85499e-150	3.35056e-146	-10.316	Yes
WBGene00013732	E009	c("Y111B2A.8a.2", "Y111B2A.8d.1", "Y111B2A.8a.1", "Y111B2A.8c.1")	85.6541	6.5016e-09	3.49507e-06	1.05432	Yes
WBGene00013732	E019	c("Y111B2A.8a.2", "Y111B2A.8a.1")	185.383	2.28151e-05	0.00445027	-0.552742	Yes
WBGene00013738	E002	Y111B2A.17.2	8.56137	2.77342e-09	1.63708e-06	-3.285	Yes
WBGene00013739	E012	Y111B2A.19a.1	20.4934	4.58116e-07	0.000158519	2.45725	Yes
WBGene00013785	E013	c("Y116A8C.4.2", "Y116A8C.4.1")	8.10953	0.000433845	0.0430092	13.2133	Yes
WBGene00013826	E005	c("Y116F11B.10b", "Y116F11B.10a")	14.524	5.71058e-07	0.000192438	-1.60199	Yes
WBGene00013826	E006	c("Y116F11B.10b", "Y116F11B.10a")	11.5285	9.81356e-05	0.0140013	-1.37869	Yes
WBGene00013895	E002	c("ZC434.9a.2", "ZC434.9b.1")	6.3476	0.000285901	0.0323488	2.36001	Yes
WBGene00013934	E010	c("ZK131.11a.1", "ZK131.11b.2", "ZK131.11b.1")	31.4298	4.13331e-07	0.000144052	1.20345	Yes
WBGene00013958	E001	ZK265.6.2	149.324	7.85236e-05	0.0118622	0.394523	Yes
WBGene00013985	E014	c("ZK512.5b.1", "ZK512.5a.2", "ZK512.5a.1")	718.533	3.98819e-06	0.00105009	-0.218781	Yes
WBGene00013997	E017	ZK550.3.1	521.871	2.01513e-08	9.89078e-06	0.315421	Yes
WBGene00014087	E008	c("ZK809.5a.2", "ZK809.5b.1", "ZK809.5a.1", "ZK809.5b.2")	789.416	0.000370995	0.0386005	-0.145042	Yes
WBGene00014139	E002	ZK896.9a.2	16.7148	8.17509e-19	1.34238e-15	4.829	Yes
WBGene00014139	E003	c("ZK896.9a.1", "ZK896.9a.2")	250.878	1.12272e-07	4.65115e-05	0.441781	Yes
WBGene00014139	E007	c("ZK896.9b.1", "ZK896.9a.1", "ZK896.9a.2")	666.441	0.000227796	0.0272486	-0.181744	Yes
WBGene00014249	E004	c("ZK1307.8.1", "ZK1307.8.2")	1896.84	8.9709e-05	0.0131737	-0.0984394	Yes
WBGene00014250	E001	ZK1307.9.2	43.3571	0.000181245	0.0228589	0.876256	Yes
WBGene00014294	E007	c("C53C7.5b", "C53C7.5a")	36.3361	1.33923e-05	0.00283376	1.33963	Yes
WBGene00014576	E006	Y43F11A.6	110.355	0.000286289	0.0323488	0.449678	Yes
WBGene00014613	E002	Y111B2A.25	49.6168	4.59576e-08	2.12847e-05	1.00392	Yes
WBGene00014667	E002	C06A1.4	1177.05	1.22915e-05	0.00266555	-0.300828	Yes
WBGene00014667	E010	C06A1.4	798.975	3.25582e-05	0.00589258	0.199304	Yes
WBGene00015098	E002	B0273.3.1	32.0461	0.000101814	0.0144803	0.888783	Yes
WBGene00015098	E005	B0273.3.1	79.4987	2.03946e-09	1.26156e-06	-0.758752	Yes
WBGene00015102	E002	c("B0280.5.1", "B0280.5.2")	19994.4	3.21476e-05	0.00586197	-0.0264749	Yes
WBGene00015102	E006	B0280.5.2	1483.35	0.000341941	0.0365028	0.488326	Yes
WBGene00015136	E005	B0304.4.2	18.6048	0.000357597	0.0376402	1.04871	Yes
WBGene00015137	E003	c("B0310.1a.2", "B0310.1b.1", "B0310.1b.2", "B0310.1a.1")	47.8674	0.000170129	0.0216405	-0.654076	Yes
WBGene00015137	E004	c("B0310.1a.2", "B0310.1b.1", "B0310.1b.2", "B0310.1a.1")	48.0289	3.3701e-05	0.0060389	-0.710501	Yes
WBGene00015235	E008	c("B0511.9d.1", "B0511.9b.1")	45.6127	3.51949e-05	0.00620062	0.777561	Yes
WBGene00015313	E008	C01G8.6.2	59.9777	5.3775e-06	0.00133056	0.786008	Yes
WBGene00015451	E003	C04F5.9.1	397.43	0.000468548	0.0455005	0.255061	Yes
WBGene00015514	E003	C06A8.3.2	65.995	0.000167578	0.0214671	1.03085	Yes
WBGene00015526	E006	C06E1.11.2	3.7961	5.68205e-06	0.00139825	3.04414	Yes
WBGene00015529	E006	C06E2.5.2	5.46196	2.04515e-05	0.00406832	-3.05354	Yes
WBGene00015538	E007	c("C06E7.1b", "C06E7.1c")	90.7238	0.000213849	0.0260568	-1.24707	Yes
WBGene00015540	E006	C06E7.3b	67.2744	1.03959e-06	0.000327135	-1.3228	Yes
WBGene00015540	E009	c("C06E7.3a.1", "C06E7.3a.2")	310.337	0.000350956	0.0373069	0.238043	Yes
WBGene00015577	E013	c("C07G3.9a.1", "C07G3.9a.2")	15.4007	3.9662e-05	0.00674569	2.57661	Yes
WBGene00015684	E004	c("C10G8.8a.1", "C10G8.8b.1")	824.52	0.000378011	0.0391136	0.152211	Yes
WBGene00015692	E002	c("C10H11.3.1", "C10H11.3.2")	10.919	0.000455102	0.0444818	12.8544	Yes
WBGene00015743	E002	c("C13F10.4.1", "C13F10.4.2")	246.812	0.000525536	0.0490672	-0.286339	Yes
WBGene00015766	E010	c("C14C11.2.1", "C14C11.2.2")	136.21	0.00016817	0.0215124	0.416723	Yes
WBGene00015806	E013	c("C16A3.1c.1", "C16A3.1a.1")	4.82737	0.000500273	0.0474587	-2.39763	Yes
WBGene00015989	E005	C18H2.2	146.828	2.82235e-05	0.00532134	0.457431	Yes
WBGene00016074	E007	c("C24H12.5c.1", "C24H12.5a.1", "C24H12.5e.1", "C24H12.5b.1", "C24H12.5d.1", "C24H12.5c.2", "C24H12.5b.2")	451.43	0.000382651	0.0393842	-0.207521	Yes
WBGene00016143	E004	c("C26E6.7b.2", "C26E6.7b.1", "C26E6.7a.1", "C26E6.7a.2")	29.4536	2.09014e-09	1.28411e-06	1.60692	Yes
WBGene00016143	E005	c("C26E6.7b.2", "C26E6.7b.1", "C26E6.7c.1", "C26E6.7a.1", "C26E6.7a.2", "C26E6.7d.1")	38.8354	4.99872e-09	2.7696e-06	1.51821	Yes
WBGene00016143	E006	c("C26E6.7b.2", "C26E6.7b.1", "C26E6.7a.1")	35.0456	1.26963e-08	6.55216e-06	1.55639	Yes
WBGene00016234	E007	C29G2.6.1	6.4988	1.20437e-07	4.83558e-05	14.4261	Yes
WBGene00016250	E007	C30C11.4.2	162.712	0.000525922	0.0490672	0.370483	Yes
WBGene00016299	E006	c("C32B5.6b.1", "C32B5.6a.1")	3.7236	0.000116407	0.0161789	15.9255	Yes
WBGene00016356	E001	C33F10.8.1	8.98581	8.51736e-05	0.0126183	-1.60372	Yes
WBGene00016356	E002	C33F10.8.1	9.37332	0.000267223	0.0307104	-1.51458	Yes
WBGene00016356	E004	C33F10.8.1	14.9857	0.000242457	0.0286232	1.94809	Yes
WBGene00016415	E014	c("C34F11.3c.1", "C34F11.3c.2")	17.4565	1.62579e-11	1.38518e-08	2.37606	Yes
WBGene00016451	E001	C35D10.15.1	2.96138	0.000248586	0.0290941	-2.47223	Yes
WBGene00016534	E012	c("C39D10.7.1", "C39D10.7.2")	1972.56	3.49542e-05	0.00620062	0.111208	Yes
WBGene00016534	E013	c("C39D10.7.1", "C39D10.7.2")	1738.17	4.29853e-05	0.00722921	0.103035	Yes
WBGene00016555	E001	c("C40D2.2.2", "C40D2.2.1")	6.94066	4.28292e-08	2.00414e-05	-1.30541	Yes
WBGene00016566	E002	C41D11.7.1	163.969	4.44052e-05	0.00741279	0.381945	Yes
WBGene00016583	E006	C42C1.5.2	19.899	1.16996e-29	2.93504e-26	-6.7242	Yes
WBGene00016583	E007	C42C1.5.1	13.8582	3.30889e-05	0.00595284	6.55132	Yes
WBGene00016587	E007	c("C42C1.9a.1", "C42C1.9b.1")	31.3897	5.53143e-05	0.00893657	-1.93119	Yes
WBGene00016605	E004	c("C43E11.5.1", "C43E11.5.2")	25.4981	1.38266e-05	0.00291754	12.2157	Yes
WBGene00016650	E019	c("C44E4.1c", "C44E4.1a.1", "C44E4.1b.2", "C44E4.1b.1", "C44E4.1d.1")	523.411	6.98603e-06	0.00166911	0.236557	Yes
WBGene00016650	E029	c("C44E4.1c", "C44E4.1a.1", "C44E4.1b.2", "C44E4.1b.1", "C44E4.1d.1")	191.784	7.046e-05	0.0109713	0.364301	Yes
WBGene00016650	E030	c("C44E4.1b.1", "C44E4.1d.1")	48.3506	1.91914e-05	0.00387744	0.775522	Yes
WBGene00016650	E031	c("C44E4.1c", "C44E4.1a.1", "C44E4.1b.2", "C44E4.1b.1", "C44E4.1d.1")	258.969	0.000117866	0.0163514	0.373275	Yes
WBGene00016680	E005	c("C45G9.9.2", "C45G9.9.1")	11.5297	0.000158359	0.0206436	-1.77659	Yes
WBGene00016786	E002	C49G7.8.1	7.23465	3.9347e-05	0.00670472	15.14	Yes
WBGene00016786	E003	C49G7.8.1	7.30087	0.000277375	0.0316292	15.1694	Yes
WBGene00016786	E004	C49G7.8.1	14.6835	5.95176e-10	3.8394e-07	16.1437	Yes
WBGene00016786	E006	C49G7.8.1	24.225	8.43833e-06	0.00195406	-0.142601	Yes
WBGene00016786	E007	C49G7.8.1	9.26145	3.08687e-09	1.77568e-06	-1.37465	Yes
WBGene00016800	E009	C50C3.2.1	13.2386	0.000225448	0.0270835	1.7434	Yes
WBGene00016800	E012	C50C3.2.1	16.6679	5.74738e-05	0.0092359	-1.68882	Yes
WBGene00016889	E017	c("C52E12.4.1", "C52E12.4.2")	260.963	3.04226e-05	0.00560719	0.344221	Yes
WBGene00016892	E001	C53A3.2.1	77.739	8.10585e-08	3.48738e-05	-0.824677	Yes
WBGene00016892	E003	C53A3.2.1	191.697	0.000122202	0.016798	0.379161	Yes
WBGene00017004	E004	c("D1007.7.1", "D1007.7.2")	415.747	0.000161232	0.0208314	-0.312873	Yes
WBGene00017062	E007	D2063.3b.1	34.7326	8.40063e-06	0.00195033	-1.20524	Yes
WBGene00017080	E012	c("DC2.3d.1", "DC2.3b.2", "DC2.3a.2", "DC2.3b.1", "DC2.3f.1")	196.055	4.3382e-05	0.00726886	-0.453141	Yes
WBGene00017080	E013	c("DC2.3d.1", "DC2.3b.2", "DC2.3a.2", "DC2.3b.1", "DC2.3f.1")	232.951	0.000283238	0.0321354	-0.30712	Yes
WBGene00017101	E004	c("E02H9.3a.1", "E02H9.3b.1", "E02H9.3a.2")	270.43	3.16554e-06	0.000863704	-0.773105	Yes
WBGene00017101	E005	c("E02H9.3a.1", "E02H9.3b.1", "E02H9.3a.2")	407.994	1.98018e-10	1.43067e-07	-0.496411	Yes
WBGene00017101	E007	E02H9.3b.1	44.1513	4.46374e-24	9.16202e-21	-2.73335	Yes
WBGene00017101	E009	c("E02H9.3a.1", "E02H9.3b.1", "E02H9.3a.2")	349.86	1.6294e-13	1.73123e-10	0.519179	Yes
WBGene00017101	E010	c("E02H9.3a.1", "E02H9.3b.1", "E02H9.3a.2")	235.935	2.41572e-11	1.96548e-08	0.621452	Yes
WBGene00017101	E011	c("E02H9.3a.1", "E02H9.3b.1", "E02H9.3a.2")	177.353	1.4596e-07	5.78156e-05	0.564786	Yes
WBGene00017101	E012	c("E02H9.3a.1", "E02H9.3a.2")	88.2002	1.43681e-08	7.20895e-06	0.675738	Yes
WBGene00017138	E015	EEED8.10a.2	15.7227	0.00019329	0.0239129	1.4036	Yes
WBGene00017184	E002	c("F02G3.1a.1", "F02G3.1b.1")	14.3394	0.000294895	0.0329366	-1.38905	Yes
WBGene00017246	E003	F08D12.2.1	21.799	5.01154e-11	3.8684e-08	3.42313	Yes
WBGene00017246	E004	F08D12.2.1	20.399	4.03795e-13	4.05195e-10	4.31822	Yes
WBGene00017288	E002	F09E5.10	70.552	7.53878e-06	0.00177766	0.666208	Yes
WBGene00017327	E005	c("F10C1.8.2", "F10C1.8.1")	15.7898	0.000257658	0.0299095	-1.20209	Yes
WBGene00017334	E004	F10D2.8b.1	21.3736	1.58831e-08	7.92503e-06	-4.11981	Yes
WBGene00017334	E006	c("F10D2.8b.1", "F10D2.8a.1")	13.1519	2.54208e-07	9.48681e-05	1.91371	Yes
WBGene00017354	E001	F10E9.2.1	3.65375	5.50663e-05	0.00891244	12.6015	Yes
WBGene00017354	E002	F10E9.2.1	6.41105	1.07765e-05	0.00238929	3.46124	Yes
WBGene00017482	E008	c("F15E6.1.1", "F15E6.1.2")	739.378	1.01856e-07	4.2391e-05	-0.199518	Yes
WBGene00017699	E004	c("F22D3.2d.1", "F22D3.2g.2", "F22D3.2d.2", "F22D3.2g.1", "F22D3.2e.1", "F22D3.2j.1", "F22D3.2e.2")	124.862	6.96782e-05	0.0108872	0.418639	Yes
WBGene00017699	E006	c("F22D3.2d.1", "F22D3.2g.2", "F22D3.2d.2", "F22D3.2g.1", "F22D3.2e.1", "F22D3.2j.1", "F22D3.2e.2")	136.442	0.000219542	0.026507	0.370618	Yes
WBGene00017746	E004	c("F23F1.5.1", "F23F1.5.2")	603.123	1.82694e-06	0.000532239	-0.241414	Yes
WBGene00017768	E001	c("F25B4.5.2", "F25B4.5.1")	460.53	0.000424924	0.0424354	-0.189215	Yes
WBGene00017775	E003	F25B5.3a.1	11.3923	1.03061e-05	0.00231854	3.36329	Yes
WBGene00017778	E004	c("F25B5.7c.2", "F25B5.7c.1", "F25B5.7b.1", "F25B5.7a.2", "F25B5.7a.1", "F25B5.7b.2")	1178.95	0.000253087	0.0294547	-0.0973513	Yes
WBGene00017799	E007	F25G6.8.2	146.621	3.35693e-05	0.00602726	0.48499	Yes
WBGene00017933	E004	F29G9.7	42.7853	3.31983e-06	0.000900362	0.846622	Yes
WBGene00017952	E006	c("F31E3.6.2", "F31E3.6.1")	205.268	0.000190251	0.0236239	0.339977	Yes
WBGene00018158	E006	F37E3.3.1	11.2739	0.000382887	0.0393842	12.2313	Yes
WBGene00018229	E001	F40C5.2.1	20.6377	5.15978e-08	2.35348e-05	2.49923	Yes
WBGene00018235	E004	F40E12.2	19.0356	0.000104077	0.014779	0.985365	Yes
WBGene00018265	E006	F41B5.9.2	2.64441	1.15383e-07	4.73657e-05	15.2984	Yes
WBGene00018361	E005	c("F42G8.10.1", "F42G8.10.2")	1190.31	3.73209e-05	0.00648138	0.157357	Yes
WBGene00018376	E007	c("F43C9.2a.1", "F43C9.2b.1")	57.7818	3.4032e-06	0.000920209	0.70364	Yes
WBGene00018413	E002	F44C8.1.1	13.5372	7.38848e-07	0.000239164	2.36808	Yes
WBGene00018424	E003	c("F44E7.2.1", "F44E7.2.2")	258.016	0.000172436	0.0218934	0.275287	Yes
WBGene00018446	E006	c("F45C12.15.2", "F45C12.15.1")	253.824	0.000212011	0.0259446	-0.284629	Yes
WBGene00018482	E012	c("F45F2.10.1", "F45F2.10.2")	81.968	0.000533866	0.0495016	0.513	Yes
WBGene00018518	E008	c("F46H5.2c.2", "F46H5.2c.1")	9.61187	2.67975e-09	1.59219e-06	16.4888	Yes
WBGene00018585	E003	c("F48A11.4a.1", "F48A11.4a.2", "F48A11.4b.1")	614.088	0.000448705	0.0441432	-0.187865	Yes
WBGene00018585	E004	c("F48A11.4a.1", "F48A11.4a.2", "F48A11.4b.1")	449.904	3.84311e-05	0.00659846	-0.204113	Yes
WBGene00018764	E013	c("F53F10.2c.1", "F53F10.2a.1", "F53F10.2a.2", "F53F10.2c.2")	1873.4	0.000397545	0.040241	0.107794	Yes
WBGene00018794	E003	F54C4.3.1	318.297	3.73904e-05	0.00648138	0.544105	Yes
WBGene00018794	E004	F54C4.3.1	225.707	1.18836e-13	1.30881e-10	0.684513	Yes
WBGene00018862	E001	F55A12.1	146.123	0.000356451	0.0375633	0.495025	Yes
WBGene00018862	E002	F55A12.1	494.38	3.33842e-13	3.38763e-10	0.47592	Yes
WBGene00018862	E008	F55A12.1	658.236	1.56974e-07	6.19066e-05	-0.366043	Yes
WBGene00018921	E003	c("F56A6.1b.1", "F56A6.1a.1")	41.8829	3.29445e-05	0.00593869	0.769029	Yes
WBGene00018921	E008	c("F56A6.1b.1", "F56A6.1a.1")	41.5387	0.000533472	0.0495016	-0.70866	Yes
WBGene00018921	E012	c("F56A6.1b.1", "F56A6.1a.1")	2.54534	6.63376e-06	0.00161051	4.74647	Yes
WBGene00018963	E009	c("F56D2.1c.1", "F56D2.1d.1")	12.6713	6.50909e-16	8.9068e-13	4.25523	Yes
WBGene00018969	E003	c("F56D3.1.2", "F56D3.1.1")	6.83234	0.000472278	0.0456041	1.68135	Yes
WBGene00018974	E012	c("F56D12.6a.2", "F56D12.6a.1", "F56D12.6b.1")	814.992	3.51986e-05	0.00620062	-0.170663	Yes
WBGene00018975	E012	c("F56E10.1b.1", "F56E10.1a.1")	845.15	0.000311717	0.0339998	-0.130662	Yes
WBGene00018975	E014	c("F56E10.1b.1", "F56E10.1a.1")	257.308	0.000131168	0.0177426	-0.364082	Yes
WBGene00019017	E005	c("F57F4.4.2", "F57F4.4.1")	454.508	2.53286e-07	9.48681e-05	-0.262414	Yes
WBGene00019017	E006	F57F4.4.2	35.726	0.000206945	0.025428	-1.02625	Yes
WBGene00019079	E005	c("F59A3.6a.1", "F59A3.6e.1", "F59A3.6b", "F59A3.6f.1", "F59A3.6a.2")	7.61062	1.19817e-06	0.000371854	18.3244	Yes
WBGene00019079	E006	c("F59A3.6a.2", "F59A3.6e.1", "F59A3.6b", "F59A3.6a.1")	9.61937	3.47623e-10	2.39653e-07	18.8855	Yes
WBGene00019079	E007	c("F59A3.6a.2", "F59A3.6e.1", "F59A3.6b", "F59A3.6a.1")	14.5422	9.97886e-32	2.65062e-28	20.3094	Yes
WBGene00019079	E008	c("F59A3.6a.2", "F59A3.6e.1", "F59A3.6b", "F59A3.6a.1")	19.3107	2.49998e-31	6.4508e-28	20.3801	Yes
WBGene00019079	E009	c("F59A3.6a.2", "F59A3.6b", "F59A3.6a.1")	37.5086	2.99383e-48	1.59047e-44	21.0932	Yes
WBGene00019079	E010	c("F59A3.6c.1", "F59A3.6b", "F59A3.6d.1", "F59A3.6a.1", "F59A3.6a.2")	29.3737	2.38014e-35	7.16517e-32	20.6862	Yes
WBGene00019079	E011	c("F59A3.6c.1", "F59A3.6b", "F59A3.6d.1", "F59A3.6a.1", "F59A3.6a.2")	13.1693	5.30156e-28	1.22768e-24	20.1448	Yes
WBGene00019079	E012	c("F59A3.6c.1", "F59A3.6b", "F59A3.6d.1", "F59A3.6a.1", "F59A3.6a.2")	5.6355	3.13018e-12	2.88462e-09	18.8845	Yes
WBGene00019079	E016	c("F59A3.6a.2", "F59A3.6b", "F59A3.6a.1")	123.22	8.06256e-05	0.0120955	0.0640904	Yes
WBGene00019079	E017	c("F59A3.6a.2", "F59A3.6b", "F59A3.6a.1")	210.531	3.02404e-12	2.84487e-09	-0.0353474	Yes
WBGene00019079	E018	c("F59A3.6a.2", "F59A3.6b", "F59A3.6a.1")	205.383	4.58612e-10	3.04545e-07	-0.0351617	Yes
WBGene00019079	E019	c("F59A3.6a.2", "F59A3.6b", "F59A3.6a.1")	141.167	4.95418e-06	0.0012499	-0.0499655	Yes
WBGene00019079	E020	c("F59A3.6a.2", "F59A3.6a.1")	100.989	1.71959e-08	8.48631e-06	-0.180467	Yes
WBGene00019120	E001	F59E12.4a.1	2.39243	5.34151e-14	6.03003e-11	-7.16598	Yes
WBGene00019120	E002	F59E12.4a.2	10.7405	6.79092e-20	1.15717e-16	-7.36236	Yes
WBGene00019120	E005	c("F59E12.4b.2", "F59E12.4b.1", "F59E12.4a.2", "F59E12.4a.1")	66.3253	1.66498e-10	1.21554e-07	14.5116	Yes
WBGene00019120	E008	c("F59E12.4b.2", "F59E12.4b.1", "F59E12.4a.2", "F59E12.4a.1")	205.708	2.5392e-09	1.51867e-06	0.946113	Yes
WBGene00019158	E002	c("H05C05.2a.1", "H05C05.2a.2", "H05C05.2b.1")	2.43024	1.56508e-06	0.000466488	15.5032	Yes
WBGene00019166	E008	c("H06H21.10b.1", "H06H21.10c.1", "H06H21.10d.1", "H06H21.10a.1", "H06H21.10f.1", "H06H21.10e.1")	25.9595	1.09605e-05	0.00242021	1.1358	Yes
WBGene00019207	E008	c("H17B01.1a.1", "H17B01.1b.1", "H17B01.1a.2")	1069.63	0.000521324	0.0488272	-0.132841	Yes
WBGene00019240	E005	H24K24.3b.1	36.9728	2.78058e-51	1.67413e-47	17.0433	Yes
WBGene00019240	E008	c("H24K24.3b.1", "H24K24.3a.2", "H24K24.3a.1")	1744.71	1.58121e-05	0.00327527	-0.0990308	Yes
WBGene00019264	E005	H35B03.2b	2.55955	0.000199921	0.0245985	4.04886	Yes
WBGene00019298	E009	c("K02D7.1a.1", "K02D7.1b.1")	3.314	1.9506e-07	7.52833e-05	14.3713	Yes
WBGene00019311	E008	K02E7.6	9.6295	0.000499652	0.0474587	-1.01179	Yes
WBGene00019322	E002	c("K02F2.2.2", "K02F2.2.1")	12744.9	0.000246097	0.0289177	-0.139232	Yes
WBGene00019322	E004	c("K02F2.2.2", "K02F2.2.1")	15156.2	5.80158e-09	3.17547e-06	0.14813	Yes
WBGene00019337	E002	K02F6.3.1	63.2264	3.43552e-10	2.38668e-07	2.84102	Yes
WBGene00019441	E001	K06B9.4	96.0288	1.93267e-06	0.000559434	-0.637398	Yes
WBGene00019441	E003	K06B9.4	95.6771	4.25019e-17	6.29251e-14	1.13326	Yes
WBGene00019441	E005	K06B9.4	151.644	2.92509e-09	1.70433e-06	-0.712048	Yes
WBGene00019466	E006	c("K07B1.6e", "K07B1.6b.2")	900.072	0.000286552	0.0323488	-0.753381	Yes
WBGene00019466	E013	c("K07B1.6a.1", "K07B1.6b.1", "K07B1.6a.2", "K07B1.6b.2")	418.528	9.03413e-07	0.000287285	0.370442	Yes
WBGene00019537	E001	K08D12.3a.2	668.313	2.14104e-07	8.19329e-05	0.133355	Yes
WBGene00019537	E002	c("K08D12.3a.2", "K08D12.3a.1")	711.746	2.85586e-08	1.37191e-05	0.162796	Yes
WBGene00019540	E001	K08D12.6.1	1397.07	0.000172603	0.0218934	0.256285	Yes
WBGene00019540	E002	K08D12.6.1	17268.5	0.000157875	0.0206339	-0.228128	Yes
WBGene00019543	E006	c("K08F11.3.2", "K08F11.3.1")	352.163	5.2277e-05	0.00859971	0.237663	Yes
WBGene00019654	E002	K11G9.3.1	37.0706	0.000418856	0.0419842	-0.704979	Yes
WBGene00019686	E004	K12H6.6b	17.5674	1.65092e-06	0.000487248	-1.7075	Yes
WBGene00019686	E006	c("K12H6.6a.1", "K12H6.6a.2", "K12H6.6b")	198.649	0.000303372	0.0334124	-0.315788	Yes
WBGene00019691	E003	K12H6.12.1	6.3893	7.19472e-12	6.30844e-09	4.89076	Yes
WBGene00019767	E002	M04F3.1.2	188.698	0.000532692	0.0494943	0.430895	Yes
WBGene00019769	E001	M04F3.3.1	9.0635	7.18284e-05	0.0111652	1.79682	Yes
WBGene00019792	E009	c("M116.5.2", "M116.5.1")	163.366	1.43651e-06	0.000435348	-0.775912	Yes
WBGene00019792	E016	c("M116.5.2", "M116.5.1")	168.389	9.4944e-05	0.0137193	0.354577	Yes
WBGene00019842	E011	c("R02F11.4.2", "R02F11.4.1")	248.841	0.000225516	0.0270835	0.255184	Yes
WBGene00019862	E004	c("R04A9.2.1", "R04A9.2.2")	286.947	0.000337027	0.0361063	0.247456	Yes
WBGene00019862	E010	c("R04A9.2.1", "R04A9.2.2")	150.272	0.00051029	0.0481058	-0.36834	Yes
WBGene00019890	E003	c("R05F9.6.1", "R05F9.6.2")	1818.05	0.000405109	0.0408329	0.0928578	Yes
WBGene00019900	E006	R05G6.7.2	1219.11	2.34661e-15	2.98489e-12	0.332222	Yes
WBGene00019965	E001	R08F11.1a.1	30.0713	5.9245e-15	7.13405e-12	1.86743	Yes
WBGene00019965	E002	c("R08F11.1b.1", "R08F11.1a.1")	82.313	2.12318e-05	0.00416845	0.583585	Yes
WBGene00020035	E004	c("R12E2.10.1", "R12E2.10.2")	1077.97	6.30529e-62	5.17676e-58	0.763373	Yes
WBGene00020035	E005	c("R12E2.10.1", "R12E2.10.2")	3245.07	2.93845e-08	1.40411e-05	-0.12311	Yes
WBGene00020035	E006	c("R12E2.10.1", "R12E2.10.2")	1473.96	1.4271e-08	7.20025e-06	-0.22768	Yes
WBGene00020047	E001	R13A5.3.1	6.95122	7.49025e-09	3.95591e-06	3.78185	Yes
WBGene00020107	E002	c("R151.2d.2", "R151.2d.1")	261.736	3.42778e-06	0.000924089	0.365261	Yes
WBGene00020131	E019	T01A4.1b.1	84.391	0.000307105	0.0337013	-0.491487	Yes
WBGene00020167	E005	c("T02G5.11b", "T02G5.11a")	19.8314	0.000169478	0.021588	1.3327	Yes
WBGene00020169	E007	c("T02G5.13b.2", "T02G5.13b.1")	68.1533	2.4398e-05	0.00472839	0.624588	Yes
WBGene00020209	E002	c("T04C9.1a.2", "T04C9.1b.1")	43.6436	5.41403e-05	0.00882585	0.796863	Yes
WBGene00020346	E013	T08B2.5d.2	9.49848	7.43362e-05	0.0114369	-1.71986	Yes
WBGene00020356	E004	T08B6.9.1	18.6325	8.31084e-07	0.000265219	13.025	Yes
WBGene00020390	E006	T10B5.4b.1	3.83871	9.15341e-06	0.00209282	4.39395	Yes
WBGene00020463	E001	T12E12.2.2	28.7075	0.000300058	0.0332501	0.88055	Yes
WBGene00020496	E009	c("T13H2.5a.1", "T13H2.5b.2", "T13H2.5b.1")	151.033	0.000237668	0.0281684	-0.383143	Yes
WBGene00020496	E021	c("T13H2.5a.1", "T13H2.5b.1")	75.0419	0.000396474	0.0401867	0.522189	Yes
WBGene00020558	E006	T19B4.5.2	74.3272	2.39207e-11	1.96394e-08	-1.84828	Yes
WBGene00020558	E007	c("T19B4.5.1", "T19B4.5.2")	40.9504	2.38197e-25	5.12192e-22	-4.8241	Yes
WBGene00020652	E002	c("T21E3.1.1", "T21E3.1.2")	850.175	7.88319e-36	2.45499e-32	0.592242	Yes
WBGene00020652	E003	c("T21E3.1.1", "T21E3.1.2")	2353.82	5.46753e-12	4.88895e-09	-0.157473	Yes
WBGene00020675	E008	T22B11.1.1	5.15832	4.95466e-06	0.0012499	-1.46136	Yes
WBGene00020682	E001	c("T22D1.3a.1", "T22D1.3a.2", "T22D1.3c.1")	223.743	0.000181332	0.0228589	0.342026	Yes
WBGene00020729	E005	T23E1.2	8.92269	4.94637e-10	3.2607e-07	-16.6953	Yes
WBGene00020729	E006	T23E1.2	35.2239	9.55557e-06	0.00217376	-1.78306	Yes
WBGene00020729	E007	T23E1.2	55.4095	1.25175e-05	0.00269804	-1.38346	Yes
WBGene00020729	E009	T23E1.2	65.4241	4.61383e-17	6.72072e-14	1.00598	Yes
WBGene00020729	E010	T23E1.2	36.9161	2.64328e-11	2.13143e-08	1.1183	Yes
WBGene00020732	E002	c("T23E7.2b.1", "T23E7.2a.1", "T23E7.2e.1", "T23E7.2d.1")	30.2994	2.69276e-05	0.00514891	1.0303	Yes
WBGene00020757	E001	T24C4.1.1	749.85	6.01704e-05	0.0096009	0.207523	Yes
WBGene00020757	E002	T24C4.1.1	929.262	7.25396e-05	0.0112563	0.16716	Yes
WBGene00020757	E006	T24C4.1.1	1569.5	1.29722e-05	0.00277617	-0.202079	Yes
WBGene00020868	E002	c("T27F7.3.1", "T27F7.3.2")	3135.52	0.000351126	0.0373069	-0.0747194	Yes
WBGene00020868	E006	c("T27F7.3.1", "T27F7.3.2")	1454.22	0.000233979	0.0278774	0.138021	Yes
WBGene00020949	E006	c("W02F12.4d.1", "W02F12.4d.2", "W02F12.4c.2", "W02F12.4b.2")	286.122	4.16556e-17	6.27e-14	-0.669517	Yes
WBGene00020973	E004	c("W03B1.3.1", "W03B1.3.2")	3.12353	0.00049797	0.0473896	13.8551	Yes
WBGene00020991	E002	W03D8.10	22.5465	9.37153e-05	0.0136059	-0.486211	Yes
WBGene00021009	E008	c("W03F11.6d.1", "W03F11.6f.1", "W03F11.6c.1", "W03F11.6c.2", "W03F11.6a.1")	138.713	2.77108e-06	0.000765328	0.605157	Yes
WBGene00021009	E009	c("W03F11.6d.1", "W03F11.6f.1", "W03F11.6c.1", "W03F11.6c.2", "W03F11.6a.1")	148.718	2.66923e-05	0.00511812	0.502493	Yes
WBGene00021047	E006	c("W05H7.4b.1", "W05H7.4a.1", "W05H7.4b.2", "W05H7.4e.1")	188.251	0.000300831	0.0332949	0.350878	Yes
WBGene00021063	E005	W06E11.4.2	52.2215	0.000311195	0.0339838	0.605814	Yes
WBGene00021093	E002	c("W08F4.3.2", "W08F4.3.1")	1379.52	3.39571e-05	0.00607274	0.133975	Yes
WBGene00021128	E002	c("W10C8.5.1", "W10C8.5.2")	279.823	1.26911e-08	6.55216e-06	0.751568	Yes
WBGene00021128	E003	c("W10C8.5.1", "W10C8.5.2")	464.82	7.04053e-07	0.000229547	-0.395521	Yes
WBGene00021128	E004	c("W10C8.5.1", "W10C8.5.2")	964.35	1.48342e-05	0.00310117	-0.187492	Yes
WBGene00021133	E001	W10D9.5a.2	13.6771	4.15439e-19	6.94799e-16	4.87877	Yes
WBGene00021191	E007	c("Y14H12B.1a.1", "Y14H12B.1a.2", "Y14H12B.1c.1", "Y14H12B.1b.1")	1674.01	0.00012408	0.0169787	-0.127981	Yes
WBGene00021191	E008	c("Y14H12B.1a.1", "Y14H12B.1a.2", "Y14H12B.1c.1", "Y14H12B.1b.1")	888.489	0.000363623	0.0380528	-0.209025	Yes
WBGene00021205	E005	Y17G9B.8.1	139.116	5.98982e-08	2.67798e-05	0.802849	Yes
WBGene00021286	E001	Y24D9A.8a.2	349.087	4.14714e-07	0.000144052	0.338404	Yes
WBGene00021325	E001	Y34B4A.9.2	87.0909	0.000219129	0.0264927	0.60617	Yes
WBGene00021329	E016	c("Y34D9A.3b.1", "Y34D9A.3a.1", "Y34D9A.3a.2")	72.8402	1.1216e-12	1.07759e-09	1.10226	Yes
WBGene00021342	E002	Y35H6.3	67.4414	2.34687e-07	8.86824e-05	-1.20619	Yes
WBGene00021342	E003	Y35H6.3	62.5133	4.38981e-08	2.04357e-05	-1.30803	Yes
WBGene00021342	E004	Y35H6.3	18.5471	9.33071e-08	3.93773e-05	-1.83967	Yes
WBGene00021342	E006	Y35H6.3	22.4404	1.1787e-07	4.77357e-05	3.5841	Yes
WBGene00021342	E007	Y35H6.3	32.3881	7.6567e-15	8.98042e-12	14.3395	Yes
WBGene00021342	E008	Y35H6.3	32.9592	4.70802e-15	5.74582e-12	14.3627	Yes
WBGene00021342	E009	Y35H6.3	31.2695	2.277e-06	0.000644642	2.02377	Yes
WBGene00021363	E002	c("Y37E11AL.8.2", "Y37E11AL.8.1")	799.338	0.000269109	0.0308033	-0.248902	Yes
WBGene00021365	E003	Y37E11AM.1a.1	371.33	0.000168489	0.0215227	0.253276	Yes
WBGene00021419	E004	c("Y38F2AR.1a.2", "Y38F2AR.1a.1")	131.386	9.2027e-05	0.0134485	0.437053	Yes
WBGene00021419	E007	c("Y38F2AR.1a.2", "Y38F2AR.1b.1", "Y38F2AR.1a.1")	175.752	4.18763e-06	0.00108989	-0.423458	Yes
WBGene00021470	E003	c("Y39G10AR.12a.2", "Y39G10AR.12b.1", "Y39G10AR.12a.1")	1659.29	2.57502e-06	0.000719985	-0.125278	Yes
WBGene00021470	E006	c("Y39G10AR.12a.2", "Y39G10AR.12b.1", "Y39G10AR.12a.1")	1157.89	0.00026228	0.0303291	0.209236	Yes
WBGene00021470	E007	c("Y39G10AR.12a.2", "Y39G10AR.12b.1")	268.648	1.12478e-06	0.000352712	0.415897	Yes
WBGene00021482	E012	Y39H10A.6a.1	31.834	2.67289e-21	4.73322e-18	-2.03482	Yes
WBGene00021486	E005	c("Y40B10A.1a.1", "Y40B10A.1b.2", "Y40B10A.1a.2", "Y40B10A.1b.1")	9362.51	2.70236e-05	0.00514891	-0.0467133	Yes
WBGene00021507	E004	c("Y41D4A.5.1", "Y41D4A.5.2")	1595.54	0.000183044	0.0229599	-0.222879	Yes
WBGene00021514	E002	c("Y41D4B.11a.1", "Y41D4B.11a.2")	2102.52	7.99746e-07	0.000257034	0.173652	Yes
WBGene00021662	E001	Y48G1BL.1	23.0655	5.22507e-08	2.37129e-05	1.28751	Yes
WBGene00021662	E002	Y48G1BL.1	36.0718	3.37133e-07	0.000119871	0.949434	Yes
WBGene00021662	E003	Y48G1BL.1	208.713	7.22993e-15	8.59144e-12	-0.460286	Yes
WBGene00021664	E005	Y48G1BL.5	156.421	0.000149405	0.0197267	-0.353985	Yes
WBGene00021667	E006	Y48G1BM.1.1	19.8106	6.82332e-07	0.00022646	1.40481	Yes
WBGene00021697	E005	c("Y48G9A.3.1", "Y48G9A.3.2")	300.949	5.49627e-05	0.00891166	0.279184	Yes
WBGene00021711	E005	Y49F6A.1	3.89002	6.57926e-10	4.21408e-07	16.3215	Yes
WBGene00021711	E006	Y49F6A.1	6.4445	1.02168e-08	5.3335e-06	17.0197	Yes
WBGene00021711	E007	Y49F6A.1	6.36277	4.36676e-15	5.47738e-12	17.0118	Yes
WBGene00021754	E001	Y50D7A.4.2	13.3203	4.26201e-18	6.75282e-15	-5.55759	Yes
WBGene00021764	E003	c("Y51F10.3a.1", "Y51F10.3a.2")	298.199	0.000246553	0.0289177	0.385509	Yes
WBGene00021779	E001	Y51H7C.1.2	6.37646	2.10497e-10	1.50876e-07	-14.6633	Yes
WBGene00021783	E006	c("Y51H7C.5.1", "Y51H7C.5.2")	325.352	0.000293752	0.0329366	0.250573	Yes
WBGene00021783	E009	c("Y51H7C.5.1", "Y51H7C.5.2")	361.886	3.62609e-06	0.000966016	-0.30444	Yes
WBGene00021843	E003	c("Y54E10BR.4.1", "Y54E10BR.4.2")	1457.39	0.000147453	0.0195547	0.101712	Yes
WBGene00021843	E004	c("Y54E10BR.4.1", "Y54E10BR.4.2")	686.083	0.000323945	0.0350373	-0.148681	Yes
WBGene00021854	E007	Y54F10AR.1.2	31.5275	9.55238e-05	0.0137687	0.892674	Yes
WBGene00021886	E001	Y54G2A.21	5.8858	0.000500178	0.0474587	2.08566	Yes
WBGene00021886	E003	Y54G2A.21	9.67	1.13379e-07	4.67558e-05	2.21633	Yes
WBGene00021886	E004	Y54G2A.21	7.66862	3.0963e-12	2.88282e-09	3.89748	Yes
WBGene00021898	E004	Y54G2A.36.1	51.6853	0.000527755	0.0491874	0.708266	Yes
WBGene00021920	E005	Y55F3AM.1.2	6.20198	6.67066e-06	0.00161132	4.56259	Yes
WBGene00021921	E009	c("Y55F3AM.3a.2", "Y55F3AM.3b", "Y55F3AM.3a.1", "Y55F3AM.3c.1", "Y55F3AM.3c.2")	640.079	0.00044839	0.0441432	-0.135334	Yes
WBGene00021933	E001	Y55F3AR.2.1	479.635	0.000394092	0.0401254	0.202229	Yes
WBGene00021933	E003	Y55F3AR.2.1	1273.34	0.00025174	0.0293735	-0.101058	Yes
WBGene00021939	E011	c("Y55F3BR.2b.1", "Y55F3BR.2a.1")	9.41324	1.80416e-05	0.0036533	1.84704	Yes
WBGene00021939	E016	c("Y55F3BR.2b.1", "Y55F3BR.2a.1")	14.4976	5.36086e-05	0.00878675	1.3907	Yes
WBGene00021977	E005	c("Y58A7A.3.1", "Y58A7A.3.2")	55.2505	7.56325e-06	0.00177878	-0.963553	Yes
WBGene00021986	E007	Y59C2A.3.2	5.42294	1.78248e-07	6.93875e-05	13.3816	Yes
WBGene00022046	E002	c("Y66H1A.4.1", "Y66H1A.4.2")	6774.25	8.67777e-05	0.0127848	0.0677708	Yes
WBGene00022046	E003	c("Y66H1A.4.1", "Y66H1A.4.2")	6590.9	1.94601e-05	0.00391421	-0.0533581	Yes
WBGene00022048	E034	c("Y66H1B.2l.1", "Y66H1B.2f.1", "Y66H1B.2a.1", "Y66H1B.2a.2", "Y66H1B.2j.1", "Y66H1B.2h.1", "Y66H1B.2g.1", "Y66H1B.2b.1", "Y66H1B.2k.1", "Y66H1B.2i.1")	545.395	0.000218675	0.0264755	0.207422	Yes
WBGene00022048	E035	c("Y66H1B.2l.1", "Y66H1B.2f.1", "Y66H1B.2a.1", "Y66H1B.2a.2", "Y66H1B.2j.1", "Y66H1B.2h.1", "Y66H1B.2g.1", "Y66H1B.2b.1", "Y66H1B.2k.1", "Y66H1B.2i.1")	369.596	1.61697e-06	0.000480368	0.325621	Yes
WBGene00022052	E005	Y67D2.2.1	395.883	0.00031654	0.0343254	0.186501	Yes
WBGene00022054	E004	Y67D2.4b.1	10.9826	0.000154312	0.0202561	1.72091	Yes
WBGene00022067	E004	c("Y67D8C.3c.1", "Y67D8C.3a.1")	131.053	5.95479e-05	0.0095184	-0.427993	Yes
WBGene00022067	E005	c("Y67D8C.3c.1", "Y67D8C.3a.1", "Y67D8C.3b.1")	202.376	2.35343e-06	0.000664197	-0.420173	Yes
WBGene00022067	E006	c("Y67D8C.3c.1", "Y67D8C.3a.1", "Y67D8C.3b.1")	212.389	4.32504e-06	0.00111571	-0.372343	Yes
WBGene00022067	E009	c("Y67D8C.3c.1", "Y67D8C.3a.1", "Y67D8C.3b.1")	85.8313	2.37291e-23	4.65875e-20	1.47223	Yes
WBGene00022067	E010	c("Y67D8C.3c.1", "Y67D8C.3a.1", "Y67D8C.3b.1")	64.3362	2.5126e-64	2.52131e-60	5.24501	Yes
WBGene00022067	E011	c("Y67D8C.3c.1", "Y67D8C.3a.1", "Y67D8C.3b.1")	321.433	6.8866e-07	0.000226986	0.344369	Yes
WBGene00022069	E018	c("Y67D8C.5h.1", "Y67D8C.5f.1", "Y67D8C.5c.1", "Y67D8C.5g.1", "Y67D8C.5e.1", "Y67D8C.5b.1", "Y67D8C.5d.1", "Y67D8C.5a.1")	1591.56	3.48927e-05	0.00620062	0.133249	Yes
WBGene00022110	E001	Y71F9AL.4.1	4.11094	0.000486708	0.0466045	3.93963	Yes
WBGene00022110	E002	Y71F9AL.4.1	9.4824	3.84245e-05	0.00659846	3.51098	Yes
WBGene00022110	E003	Y71F9AL.4.1	21.3399	6.79203e-09	3.6296e-06	2.49605	Yes
WBGene00022110	E004	Y71F9AL.4.1	33.3611	0.000261824	0.0303152	1.25283	Yes
WBGene00022121	E016	Y71F9AM.4a.1	455.047	0.000419698	0.0420219	-0.217232	Yes
WBGene00022185	E003	c("Y71H2AM.20b.2", "Y71H2AM.20b.1")	63.1578	1.20542e-103	1.8144e-99	7.2344	Yes
WBGene00022193	E005	Y71H2B.3.2	263.653	1.23614e-05	0.00267078	0.367609	Yes
WBGene00022195	E001	Y71H2B.5.2	5.38043	2.45609e-10	1.73292e-07	14.5566	Yes
WBGene00022203	E002	Y73B3A.1.1	474.595	5.60884e-07	0.000189717	-0.223752	Yes
WBGene00022203	E007	Y73B3A.1.1	228.299	2.77605e-07	0.000101915	1.09952	Yes
WBGene00022205	E005	c("Y73B3A.3d", "Y73B3A.3c", "Y73B3A.3a", "Y73B3A.3b")	9.23157	2.14905e-08	1.04347e-05	13.0806	Yes
WBGene00022221	E002	c("Y73B3A.20.1", "Y73B3A.20.2")	56.4591	0.000457642	0.0446817	0.619264	Yes
WBGene00022233	E011	c("Y73B6BL.4.1", "Y73B6BL.4.2")	379.489	0.000305784	0.033637	-0.223351	Yes
WBGene00022245	E005	c("Y73B6BL.24.1", "Y73B6BL.24.2")	1340.2	1.40854e-05	0.00296522	0.272952	Yes
WBGene00022253	E002	c("Y73B6BL.33b.1", "Y73B6BL.33a.1")	2174.39	9.9199e-17	1.39982e-13	-0.212053	Yes
WBGene00022253	E007	Y73B6BL.33a.1	791.749	1.22795e-07	4.907e-05	0.248731	Yes
WBGene00022253	E008	Y73B6BL.33a.1	480.28	5.3317e-07	0.000181704	0.422818	Yes
WBGene00022253	E009	Y73B6BL.33a.1	745.009	1.97081e-05	0.00394652	0.337811	Yes
WBGene00022280	E001	Y74C10AL.2.1	65.185	3.11145e-07	0.000111953	-2.13781	Yes
WBGene00022286	E006	c("Y75B7AL.4d.1", "Y75B7AL.4c.1", "Y75B7AL.4f.1")	163.307	8.97269e-43	3.68337e-39	-2.22968	Yes
WBGene00022298	E002	c("Y76B12C.4b.1", "Y76B12C.4a.1")	28.7068	9.67918e-05	0.0138753	-0.856004	Yes
WBGene00022298	E005	Y76B12C.4a.1	44.2885	1.76868e-09	1.10926e-06	1.24951	Yes
WBGene00022335	E005	Y82E9BR.2	224.283	7.73254e-07	0.000249408	0.494039	Yes
WBGene00022368	E006	Y92H12BR.2.2	142.956	0.000182876	0.0229599	0.362217	Yes
WBGene00022369	E007	c("Y92H12BR.3a.1", "Y92H12BR.3a.2")	49.6911	0.000471285	0.0456041	1.2709	Yes
WBGene00022369	E009	c("Y92H12BR.3a.1", "Y92H12BR.3a.2")	21.3876	6.45187e-09	3.48911e-06	2.11477	Yes
WBGene00022369	E010	Y92H12BR.3a.1	7.76078	4.12508e-10	2.75958e-07	3.92325	Yes
WBGene00022388	E008	c("Y95B8A.8.2", "Y95B8A.8.1")	1375.88	6.93646e-07	0.000227311	-0.138697	Yes
WBGene00022388	E015	c("Y95B8A.8.2", "Y95B8A.8.1")	148.187	2.50702e-50	1.41509e-46	2.7927	Yes
WBGene00022388	E016	Y95B8A.8.1	125.197	1.88193e-15	2.4632e-12	2.18083	Yes
WBGene00022398	E006	Y97E10AR.3.2	26.5217	6.52428e-37	2.10436e-33	4.47343	Yes
WBGene00022452	E003	Y110A2AR.1.1	3271.49	0.000471784	0.0456041	-0.147666	Yes
WBGene00022473	E005	c("Y119C1B.8b.2", "Y119C1B.8e.1", "Y119C1B.8a.1", "Y119C1B.8c.1", "Y119C1B.8h.1", "Y119C1B.8a.2", "Y119C1B.8d.1", "Y119C1B.8b.1")	33.0117	1.99466e-05	0.00398543	-1.37598	Yes
WBGene00022473	E006	c("Y119C1B.8b.2", "Y119C1B.8e.1", "Y119C1B.8a.1", "Y119C1B.8c.1", "Y119C1B.8h.1", "Y119C1B.8a.2", "Y119C1B.8b.1")	13.8933	7.59692e-08	3.3468e-05	-3.74915	Yes
WBGene00022473	E007	c("Y119C1B.8e.1", "Y119C1B.8a.1", "Y119C1B.8c.1", "Y119C1B.8h.1", "Y119C1B.8a.2", "Y119C1B.8b.1")	8.34199	1.44483e-06	0.000436395	-4.61587	Yes
WBGene00022473	E008	c("Y119C1B.8e.1", "Y119C1B.8a.1", "Y119C1B.8c.1", "Y119C1B.8h.1", "Y119C1B.8b.1")	20.34	3.94505e-10	2.67884e-07	-5.34557	Yes
WBGene00022473	E009	c("Y119C1B.8f.1", "Y119C1B.8e.1", "Y119C1B.8g.1", "Y119C1B.8a.1", "Y119C1B.8c.1", "Y119C1B.8h.1", "Y119C1B.8b.1")	18.9894	6.34492e-11	4.77519e-08	-5.24735	Yes
WBGene00022473	E010	c("Y119C1B.8f.1", "Y119C1B.8b.2", "Y119C1B.8e.1", "Y119C1B.8g.1", "Y119C1B.8a.1", "Y119C1B.8c.1", "Y119C1B.8h.1", "Y119C1B.8b.1")	15.572	3.81378e-10	2.60932e-07	-4.52044	Yes
WBGene00022473	E011	c("Y119C1B.8f.1", "Y119C1B.8b.2", "Y119C1B.8e.1", "Y119C1B.8g.1", "Y119C1B.8a.1", "Y119C1B.8c.1", "Y119C1B.8h.1", "Y119C1B.8d.1", "Y119C1B.8b.1")	15.1193	8.50683e-08	3.62391e-05	-4.12353	Yes
WBGene00022475	E004	Y119C1B.10b.1	6.53855	2.87998e-06	0.000790568	3.19144	Yes
WBGene00022489	E008	c("Y119D3B.12a.1", "Y119D3B.12b.1", "Y119D3B.12a.2")	420.576	0.000481	0.0463114	-0.215409	Yes
WBGene00022493	E006	Y119D3B.16.2	13.1152	3.61445e-12	3.29726e-09	4.61781	Yes
WBGene00022519	E010	c("ZC123.4b.1", "ZC123.4a.1")	28.1783	0.000218694	0.0264755	-0.913385	Yes
WBGene00022554	E001	ZC204.2.1	15.6508	1.64371e-08	8.15644e-06	2.29675	Yes
WBGene00022554	E002	ZC204.2.1	90.9807	7.29191e-08	3.22817e-05	0.686408	Yes
WBGene00022718	E006	c("ZK370.4a.1", "ZK370.4b.1")	1144.52	0.000427281	0.0424517	-0.13024	Yes
WBGene00022731	E001	ZK402.5.1	5.0497	0.000359358	0.0377025	-16.7167	Yes
WBGene00022731	E002	ZK402.5.1	6.56704	5.60153e-07	0.000189717	-17.1006	Yes
WBGene00022831	E003	c("ZK973.2.1", "ZK973.2.2")	702.258	9.67068e-05	0.0138753	-0.202745	Yes
WBGene00022853	E003	ZK1127.6	841.718	1.86831e-06	0.000542543	-0.191071	Yes
WBGene00022853	E004	ZK1127.6	648.869	2.04321e-13	2.12099e-10	0.316146	Yes
WBGene00043056	E010	c("Y53H1A.5a.1", "Y53H1A.5b.1", "Y53H1A.5c.1")	235.513	0.000532312	0.0494943	-0.284511	Yes
WBGene00043062	E004	c("Y54G2A.39a.1", "Y54G2A.39c")	90.2254	0.000302303	0.0333761	-0.426068	Yes
WBGene00044053	E002	C01G12.12	18.4869	7.17326e-60	5.3986e-56	17.0715	Yes
WBGene00044053	E003	C01G12.12	134.062	3.04137e-07	0.000110755	-0.159944	Yes
WBGene00044053	E004	C01G12.12	38.6067	7.63724e-05	0.0116509	-0.748766	Yes
WBGene00044080	E004	c("D1086.10c.2", "D1086.10c.1")	744.818	4.01413e-12	3.62524e-09	-0.446298	Yes
WBGene00044319	E005	c("W06E11.5a.2", "W06E11.5a.1")	159.003	0.000226374	0.0271504	0.3545	Yes
WBGene00044321	E006	B0511.8.2	94.7151	3.92987e-09	2.21822e-06	1.31521	Yes
WBGene00044325	E004	C33H5.19.2	96.5377	0.000136852	0.0183658	0.456745	Yes
WBGene00044493	E001	Y54G2A.50.1	13.2884	0.000384403	0.0394951	1.23276	Yes
WBGene00044609	E002	c("Y71H2AM.24.2", "Y71H2AM.24.1")	193.921	0.000359558	0.0377025	0.297305	Yes
WBGene00044689	E015	c("Y108G3AL.7e.1", "Y108G3AL.7h.1", "Y108G3AL.7d.1", "Y108G3AL.7g.1", "Y108G3AL.7c.1", "Y108G3AL.7b.1", "Y108G3AL.7a.1", "Y108G3AL.7f.1")	814.109	0.000137064	0.0183658	-0.185566	Yes
WBGene00044737	E001	JC8.14.2	9.41105	0.000126648	0.0173038	-2.9756	Yes
WBGene00044758	E001	c("Y37H2A.12b.1", "Y37H2A.12c.1", "Y37H2A.12a.1")	92.1779	8.1455e-07	0.000260864	0.823766	Yes
WBGene00044758	E002	Y37H2A.12a.1	22.0171	2.73096e-21	4.74305e-18	-2.56366	Yes
WBGene00044758	E003	c("Y37H2A.12c.1", "Y37H2A.12a.1")	41.4234	5.3119e-05	0.00872234	-1.00429	Yes
WBGene00045410	E003	E01G4.7	37.5335	0.000181838	0.0228721	1.0176	Yes
WBGene00077500	E001	C27H6.9.2	53.9031	0.000296451	0.0330124	0.635188	Yes
WBGene00185086	E007	c("F59A3.12.2", "F59A3.12.1")	521.339	4.2836e-05	0.00721754	-0.214901	Yes
WBGene00206459	E004	Y80D4G.1	45.8333	1.01796e-46	4.5967e-43	16.7909	Yes
WBGene00206459	E005	Y80D4G.1	142.798	0.000127306	0.0173412	-0.235665	Yes
WBGene00219238	E003	M151.9	4.03797	3.13028e-05	0.00575768	13.1421	Yes
WBGene00219399	E006	Y55F3AM.21b	14.7053	1.94177e-09	1.20941e-06	-2.20092	Yes
WBGene00219399	E011	c("Y55F3AM.21a.1", "Y55F3AM.21b", "Y55F3AM.21a.2")	20.6071	2.19954e-06	0.000626641	1.3558	Yes
WBGene00219399	E012	c("Y55F3AM.21a.1", "Y55F3AM.21b")	10.4805	3.01122e-08	1.43131e-05	2.90339	Yes
WBGene00219399	E013	c("Y55F3AM.21a.1", "Y55F3AM.21b")	10.2422	3.82749e-07	0.000134306	2.58801	Yes
WBGene00305980	E001	C18H2.9	80.6872	0.000424144	0.04242	0.765163	Yes
WBGene00305991	E001	E02H9.12	7.433	4.26062e-06	0.0011057	4.09041	Yes
WBGene00000001	E001	Y110A7A.10.1	64.2914	0.64843	0.991592	-0.0770832	No
WBGene00000001	E002	c("Y110A7A.10.2", "Y110A7A.10.1")	245.536	0.490309	0.976505	-0.0516253	No
WBGene00000001	E003	c("Y110A7A.10.2", "Y110A7A.10.1")	387.231	0.441174	0.96703	0.0387455	No
WBGene00000001	E004	c("Y110A7A.10.2", "Y110A7A.10.1")	129.388	0.835708	1	0.0219494	No
WBGene00000002	E001	c("F27C8.1.1", "F27C8.1.2")	12.8835	0.434871	0.965583	-0.264291	No
WBGene00000002	E002	c("F27C8.1.1", "F27C8.1.2")	12.5485	0.815052	1	-0.184776	No
WBGene00000002	E003	c("F27C8.1.1", "F27C8.1.2")	19.8534	0.810169	1	0.055587	No
WBGene00000002	E004	c("F27C8.1.1", "F27C8.1.2")	26.5913	0.639165	0.990373	-0.0915236	No
WBGene00000002	E005	c("F27C8.1.1", "F27C8.1.2")	13.2877	0.702253	0.993829	0.226584	No
WBGene00000002	E006	c("F27C8.1.1", "F27C8.1.2")	16.1477	0.679746	0.992734	0.235195	No
WBGene00000002	E007	c("F27C8.1.1", "F27C8.1.2")	32.8707	0.916077	1	0.0287116	No
WBGene00000002	E008	c("F27C8.1.1", "F27C8.1.2")	16.2317	0.858265	1	-0.040855	No
WBGene00000003	E001	F07C3.7.1	46.7784	0.9168	1	-0.0142336	No
WBGene00000003	E002	F07C3.7.1	19.5368	0.69115	0.993263	-0.116446	No
WBGene00000003	E003	F07C3.7.1	47.0747	0.989771	1	-0.00248708	No
WBGene00000003	E004	F07C3.7.1	22.1061	0.59791	0.987446	0.136219	No
WBGene00000005	E001	T13A10.10a.1	8.50001	0.356251	0.946964	-0.437212	No
WBGene00000005	E002	c("T13A10.10b", "T13A10.10a.1")	5.91821	0.0423342	0.548155	-1.11639	No
WBGene00000005	E003	c("T13A10.10b", "T13A10.10a.1")	3.40623	0.541284	0.983534	-0.670444	No
WBGene00000005	E004	c("T13A10.10b", "T13A10.10a.1")	3.09337	0.486232	0.976075	-0.766851	No
WBGene00000005	E005	c("T13A10.10b", "T13A10.10a.1")	25.5946	0.844195	1	-0.0398355	No
WBGene00000005	E006	c("T13A10.10b", "T13A10.10a.1")	41.481	0.83241	1	-0.047111	No
WBGene00000005	E007	c("T13A10.10b", "T13A10.10a.1")	53.8058	0.921428	1	-0.00998628	No
WBGene00000005	E008	c("T13A10.10b", "T13A10.10a.1")	47.8547	0.283062	0.917684	-0.194666	No
WBGene00000005	E009	c("T13A10.10b", "T13A10.10a.1")	51.8985	0.69975	0.9935	-0.0606056	No
WBGene00000005	E010	c("T13A10.10b", "T13A10.10a.1")	61.3541	0.672269	0.992636	-0.117438	No
WBGene00000005	E011	c("T13A10.10b", "T13A10.10a.1")	66.8091	0.419244	0.961649	0.145353	No
WBGene00000005	E012	T13A10.10b	2.98143	0.0800912	0.677061	1.53082	No
WBGene00000005	E013	c("T13A10.10b", "T13A10.10a.1")	50.3466	0.151753	0.810829	0.314416	No
WBGene00000005	E014	c("T13A10.10b", "T13A10.10a.1")	26.2091	0.656346	0.992539	0.190869	No
WBGene00000005	E015	T13A10.10a.1	6.10662	0.242439	0.894476	0.599296	No
WBGene00000006	E001	C55C2.5a.1	18.7957	0.181485	0.846551	0.386596	No
WBGene00000006	E002	c("C55C2.5c", "C55C2.5d", "C55C2.5b", "C55C2.5a.1")	20.0391	0.0486571	0.575776	0.558305	No
WBGene00000006	E004	c("C55C2.5c", "C55C2.5d", "C55C2.5b", "C55C2.5a.1")	32.5535	0.14365	0.800039	0.315204	No
WBGene00000006	E005	c("C55C2.5c", "C55C2.5d", "C55C2.5b", "C55C2.5a.1")	27.0976	0.237873	0.891574	-0.333602	No
WBGene00000006	E006	c("C55C2.5c", "C55C2.5d", "C55C2.5b", "C55C2.5a.1")	38.3115	0.0638262	0.631004	-0.372914	No
WBGene00000006	E007	c("C55C2.5c", "C55C2.5d", "C55C2.5b", "C55C2.5a.1")	52.6504	0.623145	0.989155	0.077531	No
WBGene00000006	E008	c("C55C2.5c", "C55C2.5d", "C55C2.5a.1")	25.1092	0.610916	0.988302	0.218324	No
WBGene00000006	E009	C55C2.5c	7.24992	0.649182	0.991849	0.259139	No
WBGene00000006	E010	c("C55C2.5c", "C55C2.5d", "C55C2.5b", "C55C2.5a.1")	55.7415	0.908715	1	-0.0130195	No
WBGene00000006	E011	c("C55C2.5c", "C55C2.5d", "C55C2.5b", "C55C2.5a.1")	23.6656	0.572343	0.984951	-0.219725	No
WBGene00000006	E012	c("C55C2.5c", "C55C2.5d", "C55C2.5b", "C55C2.5a.1")	20.595	0.0546611	0.601725	-0.534665	No
WBGene00000006	E013	c("C55C2.5c", "C55C2.5d", "C55C2.5b", "C55C2.5a.1")	29.1988	0.764293	0.99873	-0.0666853	No
WBGene00000006	E014	c("C55C2.5c", "C55C2.5d", "C55C2.5b", "C55C2.5a.1")	20.2786	0.921608	1	-0.027719	No
WBGene00000006	E015	C55C2.5a.1	9.49282	0.94032	1	0.0626988	No
WBGene00000007	E001	T11F9.4a.1	17.5271	0.890513	1	0.0424732	No
WBGene00000007	E002	c("T11F9.4b.1", "T11F9.4a.1")	61.1437	0.276394	0.91448	-0.166449	No
WBGene00000007	E003	c("T11F9.4b.1", "T11F9.4a.1")	92.7348	0.832486	1	-0.0323643	No
WBGene00000007	E004	c("T11F9.4b.1", "T11F9.4a.1")	44.1198	0.259106	0.904902	-0.224687	No
WBGene00000007	E005	c("T11F9.4b.1", "T11F9.4a.1")	130.065	0.538125	0.983232	0.122464	No
WBGene00000007	E006	c("T11F9.4b.1", "T11F9.4a.1")	80.2481	0.15254	0.811928	0.272674	No
WBGene00000007	E007	c("T11F9.4b.1", "T11F9.4a.1")	88.8819	0.879895	1	-0.00588755	No
WBGene00000007	E008	c("T11F9.4b.1", "T11F9.4a.1")	49.232	0.660437	0.992601	-0.062239	No
WBGene00000007	E009	T11F9.4a.1	16.6059	0.789224	0.999793	-0.131014	No
WBGene00000008	E001	F54D12.3.1	2.40468	0.796853	0.999934	-0.282096	No
WBGene00000008	E002	F54D12.3.1	3.70968	0.881278	1	0.0538441	No
WBGene00000008	E003	F54D12.3.1	3.22024	0.804416	1	0.0767636	No
WBGene00000008	E004	F54D12.3.1	2.58154	0.68555	0.992863	0.374399	No
WBGene00000008	E005	F54D12.3.1	5.7582	0.671521	0.992636	0.0854071	No
WBGene00000008	E006	F54D12.3.1	2.19935	0.498419	0.978074	0.500761	No
WBGene00000008	E007	F54D12.3.1	3.46138	0.977795	1	0.0695684	No
WBGene00000008	E008	F54D12.3.1	2.8005	0.353094	0.946323	-0.812282	No
WBGene00000009	E003	F28F9.4.1	3.27521	0.691121	0.993263	-0.36758	No
WBGene00000009	E007	F28F9.4.1	4.47517	0.723297	0.994575	0.239702	No
WBGene00000009	E008	F28F9.4.1	4.79842	0.961914	1	0.0172616	No
WBGene00000009	E009	F28F9.4.1	5.57158	0.978492	1	0.0122912	No
WBGene00000009	E010	F28F9.4.1	4.51294	0.676337	0.992665	0.380757	No
WBGene00000010	E002	c("Y53H1C.1b.1", "Y53H1C.1a.2", "Y53H1C.1a.1")	255.065	0.312617	0.930111	0.108557	No
WBGene00000010	E003	c("Y53H1C.1a.2", "Y53H1C.1a.1")	142.337	0.7981	0.999969	0.0318575	No
WBGene00000010	E004	c("Y53H1C.1b.1", "Y53H1C.1a.2", "Y53H1C.1a.1")	223.93	0.437771	0.966154	-0.0574012	No
WBGene00000010	E005	c("Y53H1C.1b.1", "Y53H1C.1a.2", "Y53H1C.1a.1")	216.166	0.30611	0.927626	-0.0791227	No
WBGene00000010	E006	c("Y53H1C.1b.1", "Y53H1C.1a.2", "Y53H1C.1a.1")	280.779	0.633455	0.990373	-0.0261277	No
WBGene00000010	E007	c("Y53H1C.1b.1", "Y53H1C.1a.2", "Y53H1C.1a.1")	270.538	0.609835	0.988122	-0.0299259	No
WBGene00000010	E008	c("Y53H1C.1b.1", "Y53H1C.1a.2", "Y53H1C.1a.1")	356.535	0.344499	0.943637	-0.0517999	No
WBGene00000010	E009	c("Y53H1C.1b.1", "Y53H1C.1a.2", "Y53H1C.1a.1")	298.614	0.953253	1	0.00414676	No
WBGene00000010	E010	c("Y53H1C.1b.1", "Y53H1C.1a.2", "Y53H1C.1a.1")	265.729	0.443549	0.967417	0.0872062	No
WBGene00000010	E011	c("Y53H1C.1b.1", "Y53H1C.1a.2", "Y53H1C.1a.1")	317.958	0.794823	0.999934	0.0271499	No
WBGene00000010	E012	c("Y53H1C.1b.1", "Y53H1C.1a.2", "Y53H1C.1a.1")	366.478	0.861068	1	-0.00324445	No
WBGene00000010	E013	c("Y53H1C.1b.1", "Y53H1C.1a.2", "Y53H1C.1a.1")	265.022	0.62997	0.990168	0.0528766	No
WBGene00000010	E014	c("Y53H1C.1b.1", "Y53H1C.1a.2", "Y53H1C.1a.1")	103.177	0.654589	0.992518	0.0620455	No
WBGene00000010	E015	c("Y53H1C.1b.1", "Y53H1C.1a.2")	20.3337	0.428976	0.96384	0.345031	No
WBGene00000012	E001	C50F2.9.1	6.42592	0.835139	1	-0.0726883	No
WBGene00000012	E002	C50F2.9.1	5.18815	0.834195	1	0.0903679	No
WBGene00000016	E002	c("T22H6.5.2", "T22H6.5.1")	18.7477	0.9424	1	0.00504262	No
WBGene00000016	E003	c("T22H6.5.2", "T22H6.5.1")	26.3491	0.827228	1	-0.048497	No
WBGene00000017	E001	T22H6.7.1	22.0385	0.458822	0.96969	-0.180353	No
WBGene00000017	E002	T22H6.7.1	53.1423	0.448691	0.967719	0.0761327	No
WBGene00000018	E004	c("M79.1a.2", "M79.1b.1", "M79.1a.1", "M79.1d.1")	40.1109	0.118876	0.764105	-0.364411	No
WBGene00000018	E005	c("M79.1b.1", "M79.1a.1", "M79.1d.1", "M79.1a.2", "M79.1e.1", "M79.1c.1")	43.5166	0.638038	0.990373	-0.120285	No
WBGene00000018	E006	c("M79.1b.1", "M79.1a.1", "M79.1d.1", "M79.1a.2", "M79.1e.1", "M79.1c.1")	36.6865	0.962972	1	0.0238066	No
WBGene00000018	E007	c("M79.1b.1", "M79.1a.1", "M79.1d.1", "M79.1a.2", "M79.1e.1", "M79.1c.1")	41.2852	0.575254	0.985222	-0.137696	No
WBGene00000018	E008	c("M79.1b.1", "M79.1a.1", "M79.1d.1", "M79.1a.2", "M79.1e.1", "M79.1c.1")	58.4071	0.77847	0.999113	-0.0477434	No
WBGene00000018	E009	c("M79.1b.1", "M79.1c.1", "M79.1a.1", "M79.1a.2")	24.5865	0.767215	0.998862	-0.0759063	No
WBGene00000018	E010	c("M79.1b.1", "M79.1a.1", "M79.1d.1", "M79.1a.2", "M79.1e.1", "M79.1c.1")	114.925	0.0886779	0.701029	-0.235974	No
WBGene00000018	E011	c("M79.1b.1", "M79.1a.1", "M79.1d.1", "M79.1a.2", "M79.1e.1", "M79.1c.1")	84.6815	0.0795595	0.6762	0.236511	No
WBGene00000018	E012	c("M79.1b.1", "M79.1a.1", "M79.1d.1", "M79.1a.2", "M79.1e.1", "M79.1c.1")	102.58	0.470922	0.971844	0.114011	No
WBGene00000018	E013	c("M79.1b.1", "M79.1a.1", "M79.1d.1", "M79.1a.2", "M79.1e.1", "M79.1c.1")	148.298	0.898778	1	0.0232555	No
WBGene00000018	E014	c("M79.1b.1", "M79.1a.1", "M79.1d.1", "M79.1a.2", "M79.1e.1", "M79.1c.1")	103.178	0.932242	1	0.00756545	No
WBGene00000018	E015	c("M79.1b.1", "M79.1a.1", "M79.1d.1", "M79.1a.2", "M79.1e.1", "M79.1c.1")	58.1317	0.80138	1	0.0430771	No
WBGene00000018	E016	c("M79.1b.1", "M79.1a.1", "M79.1d.1", "M79.1a.2", "M79.1e.1", "M79.1c.1")	92.4214	0.709757	0.994229	0.0457991	No
WBGene00000018	E017	c("M79.1b.1", "M79.1a.1", "M79.1d.1", "M79.1a.2", "M79.1e.1", "M79.1c.1")	63.7696	0.720212	0.994503	0.0654445	No
WBGene00000018	E018	c("M79.1b.1", "M79.1a.1", "M79.1d.1", "M79.1a.2", "M79.1e.1", "M79.1c.1")	16.1616	0.745961	0.996865	0.227185	No
WBGene00000018	E022	c("M79.1b.1", "M79.1a.1", "M79.1d.1", "M79.1a.2", "M79.1e.1")	7.50032	0.765828	0.998834	0.213697	No
WBGene00000018	E023	c("M79.1b.1", "M79.1a.1", "M79.1d.1", "M79.1a.2", "M79.1e.1")	7.71687	0.837982	1	0.165131	No
WBGene00000018	E024	c("M79.1b.1", "M79.1a.1", "M79.1d.1", "M79.1a.2", "M79.1e.1")	6.03725	0.714303	0.994229	0.224231	No
WBGene00000018	E025	c("M79.1b.1", "M79.1a.1", "M79.1a.2")	6.03725	0.714303	0.994229	0.224231	No
WBGene00000018	E026	M79.1b.1	3.959	0.703649	0.994229	0.451437	No
WBGene00000020	E001	F12B6.1a.1	8.42178	0.0632933	0.629607	0.89468	No
WBGene00000020	E002	c("F12B6.1a.1", "F12B6.1b.1")	20.5745	0.0271815	0.460135	0.72569	No
WBGene00000020	E003	c("F12B6.1a.1", "F12B6.1b.1")	46.3391	0.987358	1	-0.00254027	No
WBGene00000020	E004	c("F12B6.1a.1", "F12B6.1b.1")	29.2645	0.0727693	0.657673	-0.460497	No
WBGene00000020	E005	c("F12B6.1a.1", "F12B6.1b.1")	43.5613	0.0462815	0.565328	-0.369695	No
WBGene00000020	E006	c("F12B6.1a.1", "F12B6.1b.1")	19.1891	0.602996	0.987561	-0.230257	No
WBGene00000020	E007	c("F12B6.1a.1", "F12B6.1b.1")	14.6096	0.629427	0.990168	-0.186093	No
WBGene00000020	E008	c("F12B6.1a.1", "F12B6.1b.1")	19.3319	0.296682	0.923298	-0.330747	No
WBGene00000020	E009	c("F12B6.1a.1", "F12B6.1b.1")	33.1946	0.52968	0.982347	-0.142107	No
WBGene00000020	E010	c("F12B6.1a.1", "F12B6.1b.1")	41.7087	0.80392	1	0.0387975	No
WBGene00000020	E011	c("F12B6.1a.1", "F12B6.1b.1")	27.9692	0.944753	1	0.0100338	No
WBGene00000020	E012	c("F12B6.1a.1", "F12B6.1b.1")	24.8136	0.325429	0.93684	-0.263614	No
WBGene00000020	E013	c("F12B6.1a.1", "F12B6.1b.1")	18.7194	0.450841	0.967819	-0.389748	No
WBGene00000020	E014	c("F12B6.1a.1", "F12B6.1b.1")	19.0537	0.112464	0.754991	-0.505182	No
WBGene00000020	E015	c("F12B6.1a.1", "F12B6.1b.1")	20.5899	0.0190016	0.394483	0.669826	No
WBGene00000020	E016	c("F12B6.1a.1", "F12B6.1b.1")	16.7609	0.0130768	0.332767	0.792601	No
WBGene00000020	E017	c("F12B6.1a.1", "F12B6.1b.1")	16.657	0.38299	0.954469	0.2671	No
WBGene00000020	E018	c("F12B6.1a.1", "F12B6.1b.1")	14.2441	0.62469	0.989155	-0.167216	No
WBGene00000020	E019	c("F12B6.1a.1", "F12B6.1b.1")	12.0666	0.651646	0.992469	-0.166007	No
WBGene00000020	E020	c("F12B6.1a.1", "F12B6.1b.1")	21.5196	0.186641	0.852034	-0.379215	No
WBGene00000020	E021	c("F12B6.1a.1", "F12B6.1b.1")	15.6206	0.866984	1	-0.0973851	No
WBGene00000020	E022	c("F12B6.1a.1", "F12B6.1b.1")	14.205	0.837537	1	-0.070802	No
WBGene00000020	E023	c("F12B6.1a.1", "F12B6.1b.1")	12.9174	0.964204	1	-0.027451	No
WBGene00000020	E024	c("F12B6.1a.1", "F12B6.1b.1")	13.6506	0.343131	0.942955	0.35235	No
WBGene00000020	E025	c("F12B6.1a.1", "F12B6.1b.1")	14.7256	0.509601	0.979347	0.244453	No
WBGene00000020	E026	c("F12B6.1a.1", "F12B6.1b.1")	16.22	0.110199	0.750722	0.512486	No
WBGene00000020	E027	c("F12B6.1a.1", "F12B6.1b.1")	20.2707	0.0764553	0.666977	0.50941	No
WBGene00000020	E028	c("F12B6.1a.1", "F12B6.1b.1")	14.1977	0.896371	1	0.120344	No
WBGene00000020	E029	c("F12B6.1a.1", "F12B6.1b.1")	15.4289	0.908737	1	0.110028	No
WBGene00000020	E030	c("F12B6.1a.1", "F12B6.1b.1")	19.2078	0.962623	1	0.00665467	No
WBGene00000020	E031	c("F12B6.1a.1", "F12B6.1b.1")	31.1593	0.659395	0.992539	-0.206673	No
WBGene00000020	E032	c("F12B6.1a.1", "F12B6.1b.1")	20.0462	0.925181	1	-0.221466	No
WBGene00000020	E033	c("F12B6.1a.1", "F12B6.1b.1")	19.0475	0.930895	1	-0.0846805	No
WBGene00000020	E034	c("F12B6.1a.1", "F12B6.1b.1")	15.7127	0.307516	0.927871	0.447308	No
WBGene00000020	E035	F12B6.1a.1	7.27558	0.309005	0.928157	0.612138	No
WBGene00000022	E001	c("Y39D8C.1.2", "Y39D8C.1.1")	126.799	0.888015	1	0.00483301	No
WBGene00000022	E002	c("Y39D8C.1.2", "Y39D8C.1.1")	146.403	0.55685	0.983589	0.038131	No
WBGene00000022	E003	c("Y39D8C.1.2", "Y39D8C.1.1")	140.073	0.947227	1	-0.0101992	No
WBGene00000022	E004	c("Y39D8C.1.2", "Y39D8C.1.1")	84.8595	0.297107	0.923416	-0.183591	No
WBGene00000022	E005	c("Y39D8C.1.2", "Y39D8C.1.1")	80.8287	0.103301	0.737552	-0.329858	No
WBGene00000022	E006	c("Y39D8C.1.2", "Y39D8C.1.1")	51.5876	0.640983	0.990417	-0.0812095	No
WBGene00000022	E007	c("Y39D8C.1.2", "Y39D8C.1.1")	45.3281	0.421952	0.962288	-0.160166	No
WBGene00000022	E008	c("Y39D8C.1.2", "Y39D8C.1.1")	59.7784	0.971066	1	-0.0324651	No
WBGene00000022	E009	c("Y39D8C.1.2", "Y39D8C.1.1")	132.001	0.642287	0.990699	-0.106739	No
WBGene00000022	E010	c("Y39D8C.1.2", "Y39D8C.1.1")	82.0814	0.528756	0.982075	-0.091452	No
WBGene00000022	E011	c("Y39D8C.1.2", "Y39D8C.1.1")	161.266	0.281206	0.916668	-0.170443	No
WBGene00000022	E012	c("Y39D8C.1.2", "Y39D8C.1.1")	190.135	0.56848	0.984951	0.0368894	No
WBGene00000022	E013	c("Y39D8C.1.2", "Y39D8C.1.1")	56.584	0.133825	0.785673	0.239261	No
WBGene00000022	E014	c("Y39D8C.1.2", "Y39D8C.1.1")	88.0938	0.278039	0.915263	0.14103	No
WBGene00000022	E015	c("Y39D8C.1.2", "Y39D8C.1.1")	68.7559	0.0305552	0.481385	0.314368	No
WBGene00000022	E016	c("Y39D8C.1.2", "Y39D8C.1.1")	36.1314	0.0112303	0.311285	0.531833	No
WBGene00000022	E017	Y39D8C.1.2	4.96242	0.724916	0.994862	0.271743	No
WBGene00000023	E002	Y53C10A.9.1	2.56721	0.777048	0.999113	-0.228445	No
WBGene00000023	E003	Y53C10A.9.1	3.21185	0.191276	0.856714	-1.99565	No
WBGene00000023	E004	Y53C10A.9.1	4.53859	0.036212	0.514843	-1.52084	No
WBGene00000023	E005	Y53C10A.9.1	5.59406	0.0993937	0.728667	2.01063	No
WBGene00000023	E006	Y53C10A.9.1	17.3726	0.156831	0.81672	0.764109	No
WBGene00000023	E007	Y53C10A.9.1	5.98208	0.123006	0.769528	-0.988295	No
WBGene00000023	E008	Y53C10A.9.1	4.45255	0.893679	1	-0.0886828	No
WBGene00000023	E009	Y53C10A.9.1	2.64771	0.14458	0.800712	11.9943	No
WBGene00000023	E010	Y53C10A.9.1	5.64823	0.357153	0.947002	0.973231	No
WBGene00000023	E011	Y53C10A.9.1	5.00979	0.386173	0.955479	1.77939	No
WBGene00000023	E012	Y53C10A.9.1	3.93227	0.389247	0.955746	1.40428	No
WBGene00000023	E013	Y53C10A.9.1	3.18317	0.122921	0.769478	12.1422	No
WBGene00000023	E014	Y53C10A.9.1	5.38373	0.0157464	0.362686	12.9213	No
WBGene00000023	E015	Y53C10A.9.1	4.59369	0.184883	0.850555	1.71922	No
WBGene00000023	E016	Y53C10A.9.1	7.1346	0.453092	0.968251	0.706769	No
WBGene00000023	E017	Y53C10A.9.1	5.99875	0.318181	0.931852	-0.687089	No
WBGene00000023	E018	Y53C10A.9.1	5.66515	0.728443	0.99518	0.371614	No
WBGene00000023	E019	Y53C10A.9.1	10.7477	0.164556	0.826018	-0.930438	No
WBGene00000023	E020	Y53C10A.9.1	4.23121	0.196244	0.860037	-0.962342	No
WBGene00000031	E003	c("C03A7.14.2", "C03A7.14.1")	6.4025	0.57855	0.985365	0.143823	No
WBGene00000033	E002	F35A5.3.1	2.46128	0.0945544	0.714587	-1.02833	No
WBGene00000034	E001	T01D1.6.1	6.01975	0.443098	0.967417	-0.259331	No
WBGene00000034	E002	T01D1.6.1	8.06208	0.662388	0.992636	0.299697	No
WBGene00000034	E003	T01D1.6.1	2.24013	0.883854	1	-0.0211354	No
WBGene00000035	E002	c("W09B12.1.1", "W09B12.1.2")	13.7878	0.279495	0.916043	0.593842	No
WBGene00000035	E003	c("W09B12.1.1", "W09B12.1.2")	19.3251	0.150149	0.809249	0.507129	No
WBGene00000035	E004	c("W09B12.1.1", "W09B12.1.2")	28.969	0.00999508	0.293434	0.716544	No
WBGene00000035	E005	c("W09B12.1.1", "W09B12.1.2")	43.3347	0.436917	0.965918	0.176833	No
WBGene00000035	E006	c("W09B12.1.1", "W09B12.1.2")	36.2176	0.341832	0.942354	-0.156604	No
WBGene00000035	E007	c("W09B12.1.1", "W09B12.1.2")	39.9563	0.0100507	0.293943	-0.482298	No
WBGene00000035	E008	c("W09B12.1.1", "W09B12.1.2")	20.3923	0.173553	0.836894	-0.385385	No
WBGene00000035	E009	c("W09B12.1.1", "W09B12.1.2")	32.777	0.0935286	0.711575	-0.331392	No
WBGene00000035	E010	c("W09B12.1.1", "W09B12.1.2")	30.1898	0.778824	0.999113	0.0834657	No
WBGene00000035	E011	c("W09B12.1.1", "W09B12.1.2")	27.7035	0.920543	1	0.00978782	No
WBGene00000037	E001	Y48B6A.8.1	3.22016	0.861082	1	0.137421	No
WBGene00000037	E002	Y48B6A.8.1	5.51598	0.97814	1	-0.0170993	No
WBGene00000037	E003	Y48B6A.8.1	6.27843	0.195085	0.859307	-0.713813	No
WBGene00000037	E004	Y48B6A.8.1	7.46945	0.862326	1	-0.0423739	No
WBGene00000037	E005	Y48B6A.8.1	9.79236	0.955896	1	0.0572194	No
WBGene00000037	E006	Y48B6A.8.1	4.86416	0.765104	0.998834	-0.210079	No
WBGene00000037	E007	Y48B6A.8.1	5.14692	0.902494	1	-0.112876	No
WBGene00000037	E008	Y48B6A.8.1	4.53583	0.0681421	0.642845	1.03916	No
WBGene00000039	E002	c("C42D8.5.1", "C42D8.5.2")	13.8605	0.831074	1	0.193591	No
WBGene00000039	E003	c("C42D8.5.1", "C42D8.5.2")	16.4271	0.755623	0.997528	-0.099598	No
WBGene00000039	E004	c("C42D8.5.1", "C42D8.5.2")	16.9567	0.183849	0.849714	0.368908	No
WBGene00000039	E005	c("C42D8.5.1", "C42D8.5.2")	9.73635	0.0172828	0.379582	0.962204	No
WBGene00000039	E006	c("C42D8.5.1", "C42D8.5.2")	4.13413	0.171988	0.835068	0.805317	No
WBGene00000039	E007	c("C42D8.5.1", "C42D8.5.2")	6.40447	0.852315	1	-0.466501	No
WBGene00000039	E008	c("C42D8.5.1", "C42D8.5.2")	9.97292	0.204963	0.868963	-0.636221	No
WBGene00000039	E009	c("C42D8.5.1", "C42D8.5.2")	8.58891	0.782482	0.999113	-0.154377	No
WBGene00000039	E010	c("C42D8.5.1", "C42D8.5.2")	7.12578	0.727562	0.995065	-0.304283	No
WBGene00000039	E011	c("C42D8.5.1", "C42D8.5.2")	5.27539	0.124914	0.772181	-0.895042	No
WBGene00000039	E012	c("C42D8.5.1", "C42D8.5.2")	8.64506	0.184299	0.850123	-0.616206	No
WBGene00000040	E001	ZK455.1.2	27.0809	0.447479	0.967719	0.274057	No
WBGene00000040	E002	c("ZK455.1.1", "ZK455.1.2")	249.716	0.835745	1	0.0204394	No
WBGene00000040	E003	c("ZK455.1.1", "ZK455.1.2")	547.537	0.663563	0.992636	-0.0412699	No
WBGene00000040	E004	c("ZK455.1.1", "ZK455.1.2")	666.968	0.497167	0.978071	-0.0314583	No
WBGene00000040	E005	c("ZK455.1.1", "ZK455.1.2")	534.782	0.38607	0.955479	0.0528446	No
WBGene00000040	E006	c("ZK455.1.1", "ZK455.1.2")	1851.1	0.0812673	0.679266	0.0469728	No
WBGene00000040	E007	c("ZK455.1.1", "ZK455.1.2")	926.09	0.355203	0.946792	0.0383748	No
WBGene00000040	E008	c("ZK455.1.1", "ZK455.1.2")	1594.23	0.605228	0.987569	-0.0547742	No
WBGene00000040	E009	c("ZK455.1.1", "ZK455.1.2")	1072.73	0.0592197	0.615418	-0.0796631	No
WBGene00000041	E001	F54H12.1c.1	148.093	0.253986	0.901053	-0.830449	No
WBGene00000041	E002	c("F54H12.1c.2", "F54H12.1a.1", "F54H12.1c.1")	1349.76	0.707614	0.994229	-0.0161512	No
WBGene00000041	E003	c("F54H12.1c.2", "F54H12.1a.1")	1349.46	0.748245	0.996865	-0.0108476	No
WBGene00000041	E005	c("F54H12.1c.2", "F54H12.1a.1", "F54H12.1c.1")	1913.07	0.477201	0.973794	0.0557243	No
WBGene00000041	E006	F54H12.1c.2	2.67853	0.340907	0.941842	0.799709	No
WBGene00000041	E007	c("F54H12.1c.2", "F54H12.1a.1", "F54H12.1c.1")	3356.23	0.414967	0.960903	0.0689456	No
WBGene00000041	E008	c("F54H12.1c.2", "F54H12.1a.1", "F54H12.1c.1")	11498	0.700248	0.993569	0.0289676	No
WBGene00000041	E009	c("F54H12.1c.2", "F54H12.1a.1", "F54H12.1c.1")	6447.79	0.786528	0.99968	0.00252356	No
WBGene00000041	E010	c("F54H12.1c.2", "F54H12.1a.1", "F54H12.1c.1")	4070.91	0.0362321	0.5149	-0.0244037	No
WBGene00000044	E001	K03F8.2.1	6.18418	0.119039	0.764105	-0.779557	No
WBGene00000044	E002	K03F8.2.1	4.71954	0.194829	0.859307	-1.35408	No
WBGene00000044	E003	K03F8.2.1	2.44048	0.98677	1	0.0519821	No
WBGene00000047	E002	c("ZC504.2.1", "ZC504.2.2")	2.99102	0.0578342	0.612408	-1.5801	No
WBGene00000047	E003	c("ZC504.2.1", "ZC504.2.2")	4.29387	0.988046	1	-0.00495366	No
WBGene00000047	E004	c("ZC504.2.1", "ZC504.2.2")	4.22857	0.702857	0.994015	0.205746	No
WBGene00000047	E005	c("ZC504.2.1", "ZC504.2.2")	3.21662	0.605536	0.987569	0.313833	No
WBGene00000047	E006	c("ZC504.2.1", "ZC504.2.2")	5.45263	0.0464223	0.565466	1.00975	No
WBGene00000047	E007	c("ZC504.2.1", "ZC504.2.2")	5.0275	0.233776	0.888298	0.604429	No
WBGene00000047	E008	c("ZC504.2.1", "ZC504.2.2")	7.87099	0.495393	0.978071	0.261494	No
WBGene00000047	E009	c("ZC504.2.1", "ZC504.2.2")	5.19738	0.581506	0.98565	-0.300588	No
WBGene00000047	E010	c("ZC504.2.1", "ZC504.2.2")	3.59943	0.260412	0.906022	-0.777396	No
WBGene00000047	E011	c("ZC504.2.1", "ZC504.2.2")	5.29463	0.110142	0.750478	-1.04321	No
WBGene00000047	E012	c("ZC504.2.1", "ZC504.2.2")	6.8941	0.779861	0.999113	-0.261873	No
WBGene00000047	E013	c("ZC504.2.1", "ZC504.2.2")	3.4261	0.229534	0.886057	0.732223	No
WBGene00000048	E001	C40C9.2.1	2.82036	0.362716	0.94835	-0.633795	No
WBGene00000048	E002	C40C9.2.1	3.41293	0.516283	0.979772	-0.399749	No
WBGene00000048	E003	C40C9.2.1	3.11102	0.831585	1	-0.174817	No
WBGene00000048	E004	C40C9.2.1	2.67259	0.429912	0.963994	-0.542506	No
WBGene00000048	E006	C40C9.2.1	2.35054	0.111607	0.75348	1.3372	No
WBGene00000048	E007	C40C9.2.1	3.33043	0.0720008	0.6553	1.24503	No
WBGene00000050	E001	D2092.3.1	3.57889	0.809247	1	-0.286571	No
WBGene00000050	E002	D2092.3.1	6.17578	0.268628	0.910063	-0.521476	No
WBGene00000050	E003	D2092.3.1	3.96218	0.367007	0.949046	-0.601187	No
WBGene00000050	E004	D2092.3.1	4.59006	0.107082	0.744837	-0.962477	No
WBGene00000050	E005	D2092.3.1	6.22788	0.913779	1	-0.0458586	No
WBGene00000050	E006	D2092.3.1	6.96295	0.0297464	0.477097	1.03236	No
WBGene00000050	E007	D2092.3.1	5.74098	0.174325	0.83787	0.803677	No
WBGene00000050	E008	D2092.3.1	3.78113	0.817575	1	0.163295	No
WBGene00000051	E001	R01E6.4a.1	5.85081	0.272817	0.912338	-0.624107	No
WBGene00000051	E002	R01E6.4a.1	6.25115	0.723379	0.994591	-0.144261	No
WBGene00000051	E003	c("R01E6.4a.1", "R01E6.4b.1")	3.92354	0.45489	0.96876	0.529458	No
WBGene00000051	E004	c("R01E6.4a.1", "R01E6.4b.1")	6.09135	0.0927651	0.709618	1.00683	No
WBGene00000051	E005	c("R01E6.4a.1", "R01E6.4b.1")	6.33369	0.355145	0.946792	0.483313	No
WBGene00000051	E006	c("R01E6.4a.1", "R01E6.4b.1")	4.32109	0.757188	0.997723	-0.198581	No
WBGene00000051	E007	c("R01E6.4a.1", "R01E6.4b.1")	4.87311	0.274018	0.912637	-0.604873	No
WBGene00000051	E008	c("R01E6.4a.1", "R01E6.4b.1")	2.56794	0.394115	0.95669	-0.748082	No
WBGene00000051	E009	c("R01E6.4a.1", "R01E6.4b.1")	5.22236	0.813568	1	-0.125606	No
WBGene00000051	E010	c("R01E6.4a.1", "R01E6.4b.1")	6.58559	0.57014	0.984951	0.273899	No
WBGene00000051	E011	c("R01E6.4a.1", "R01E6.4b.1")	9.25308	0.96365	1	0.00432615	No
WBGene00000051	E012	c("R01E6.4a.1", "R01E6.4b.1")	8.71164	0.994437	1	-0.00254275	No
WBGene00000051	E013	c("R01E6.4a.1", "R01E6.4b.1")	4.69123	0.976893	1	0.311364	No
WBGene00000054	E002	c("F25G6.4.2", "F25G6.4.1")	8.01465	0.0466439	0.566577	0.988084	No
WBGene00000054	E003	c("F25G6.4.2", "F25G6.4.1")	8.58747	0.715622	0.994335	0.220415	No
WBGene00000054	E004	c("F25G6.4.2", "F25G6.4.1")	7.02912	0.822754	1	0.172587	No
WBGene00000054	E005	c("F25G6.4.2", "F25G6.4.1")	9.5173	0.969055	1	-0.0397288	No
WBGene00000054	E006	c("F25G6.4.2", "F25G6.4.1")	6.27975	0.73951	0.996545	0.127055	No
WBGene00000054	E007	c("F25G6.4.2", "F25G6.4.1")	8.58058	0.879975	1	0.0658105	No
WBGene00000054	E008	c("F25G6.4.2", "F25G6.4.1")	16.3232	0.0607162	0.620478	-0.520323	No
WBGene00000054	E009	c("F25G6.4.2", "F25G6.4.1")	8.001	0.584207	0.985704	-0.46001	No
WBGene00000055	E002	c("F25G6.3.1", "F25G6.3.2")	7.80547	0.43836	0.966158	-0.31606	No
WBGene00000055	E003	c("F25G6.3.1", "F25G6.3.2")	5.39855	0.318633	0.932214	0.582147	No
WBGene00000055	E004	c("F25G6.3.1", "F25G6.3.2")	11.2078	0.397828	0.957181	-0.282138	No
WBGene00000055	E005	c("F25G6.3.1", "F25G6.3.2")	8.44823	0.663404	0.992636	-0.146895	No
WBGene00000055	E006	c("F25G6.3.1", "F25G6.3.2")	8.60963	0.660145	0.992539	-0.148802	No
WBGene00000055	E007	c("F25G6.3.1", "F25G6.3.2")	10.1269	0.724751	0.994834	0.174558	No
WBGene00000055	E008	c("F25G6.3.1", "F25G6.3.2")	6.64996	0.255464	0.902312	0.723064	No
WBGene00000055	E009	c("F25G6.3.1", "F25G6.3.2")	8.58084	0.0259888	0.451453	1.29031	No
WBGene00000055	E010	c("F25G6.3.1", "F25G6.3.2")	17.5994	0.253245	0.900731	-0.308304	No
WBGene00000055	E011	c("F25G6.3.1", "F25G6.3.2")	5.7216	0.277339	0.914894	-0.558698	No
WBGene00000057	E001	c("F28F8.1.2", "F28F8.1.1")	20.7983	0.691614	0.993285	-0.0522325	No
WBGene00000057	E002	c("F28F8.1.2", "F28F8.1.1")	31.7588	0.568207	0.984951	-0.101017	No
WBGene00000057	E003	c("F28F8.1.2", "F28F8.1.1")	20.0379	0.749738	0.996865	-0.0839938	No
WBGene00000057	E004	c("F28F8.1.2", "F28F8.1.1")	19.2706	0.67916	0.992734	0.146117	No
WBGene00000057	E005	c("F28F8.1.2", "F28F8.1.1")	4.15216	0.593128	0.987334	0.449865	No
WBGene00000057	E006	c("F28F8.1.2", "F28F8.1.1")	4.00235	0.893511	1	-0.0484462	No
WBGene00000057	E007	c("F28F8.1.2", "F28F8.1.1")	5.13882	0.348341	0.944992	0.646229	No
WBGene00000057	E008	c("F28F8.1.2", "F28F8.1.1")	4.74272	0.573171	0.984951	0.615849	No
WBGene00000057	E009	c("F28F8.1.2", "F28F8.1.1")	7.49507	0.742569	0.996865	-0.228957	No
WBGene00000059	E003	c("R06A4.10a.1", "R06A4.10b.1", "R06A4.10c.1")	3.1937	0.835023	1	0.201742	No
WBGene00000059	E004	c("R06A4.10a.1", "R06A4.10b.1", "R06A4.10c.1")	4.8035	0.891696	1	0.080136	No
WBGene00000059	E005	c("R06A4.10a.1", "R06A4.10b.1", "R06A4.10c.1")	3.41881	0.717878	0.994335	0.160141	No
WBGene00000059	E007	c("R06A4.10a.1", "R06A4.10b.1", "R06A4.10c.1")	4.43829	0.428637	0.963752	-0.594883	No
WBGene00000062	E006	c("F59B1.9b.1", "F59B1.9a.1")	2.26585	0.749103	0.996865	-0.0648177	No
WBGene00000063	E005	c("T04C12.6.2", "T04C12.6.1")	3.69458	0.185976	0.851623	-1.42992	No
WBGene00000063	E006	c("T04C12.6.2", "T04C12.6.1")	1811.62	0.845711	1	0.020175	No
WBGene00000063	E007	c("T04C12.6.2", "T04C12.6.1")	4438.61	0.863042	1	-0.0106771	No
WBGene00000064	E001	T04C12.5.1	89.0973	0.478121	0.974172	0.179479	No
WBGene00000064	E002	c("T04C12.5.2", "T04C12.5.1")	7132.81	0.89463	1	-0.00868976	No
WBGene00000064	E003	c("T04C12.5.2", "T04C12.5.1")	30663.3	0.304099	0.927264	-0.00721692	No
WBGene00000064	E004	c("T04C12.5.2", "T04C12.5.1")	13669.5	0.539931	0.98332	0.0246988	No
WBGene00000064	E005	T04C12.5.2	3.42053	0.285013	0.919167	1.23332	No
WBGene00000064	E006	c("T04C12.5.2", "T04C12.5.1")	20.048	0.0819106	0.681814	0.527927	No
WBGene00000065	E001	c("T04C12.4.1", "T04C12.4.2")	3702.08	0.000884498	0.0697648	0.165272	No
WBGene00000065	E003	c("T04C12.4.1", "T04C12.4.2")	17.7839	0.959342	1	0.0777458	No
WBGene00000065	E004	T04C12.4.1	9.58331	0.000698469	0.0593975	1.65623	No
WBGene00000065	E005	c("T04C12.4.1", "T04C12.4.2")	3.89061	0.651506	0.992393	0.449062	No
WBGene00000065	E006	T04C12.4.1	4.0912	0.672189	0.992636	-0.151725	No
WBGene00000066	E001	c("M03F4.2a.1", "M03F4.2a.2")	4248.12	0.268538	0.910063	0.112046	No
WBGene00000066	E002	c("M03F4.2a.1", "M03F4.2a.2")	5494.39	0.3344	0.93932	0.0804264	No
WBGene00000066	E003	c("M03F4.2a.1", "M03F4.2a.2", "M03F4.2b.1")	14260.8	0.950116	1	0.0151103	No
WBGene00000066	E004	c("M03F4.2a.1", "M03F4.2a.2", "M03F4.2b.1")	6199.17	0.0362678	0.515185	-0.0300133	No
WBGene00000066	E005	c("M03F4.2a.1", "M03F4.2a.2", "M03F4.2b.1")	6068.04	0.12945	0.780071	-0.0590759	No
WBGene00000066	E006	c("M03F4.2a.1", "M03F4.2a.2")	5354.6	0.774693	0.999113	0.063061	No
WBGene00000067	E001	T25C8.2.2	66.7898	0.314061	0.930158	0.469106	No
WBGene00000067	E002	c("T25C8.2.1", "T25C8.2.2")	2399.16	0.729091	0.995383	0.0455996	No
WBGene00000067	E003	c("T25C8.2.1", "T25C8.2.2")	6631.56	0.0773887	0.669265	-0.031629	No
WBGene00000067	E004	c("T25C8.2.1", "T25C8.2.2")	8092.41	0.437195	0.965918	0.0390392	No
WBGene00000068	E001	F17C8.1.1	12.7494	0.356223	0.946964	-0.339788	No
WBGene00000068	E002	F17C8.1.1	11.6489	0.168161	0.831273	-0.510237	No
WBGene00000068	E003	F17C8.1.1	11.7507	0.133892	0.785735	-0.547053	No
WBGene00000068	E004	F17C8.1.1	16.606	0.361527	0.948333	-0.261993	No
WBGene00000068	E005	F17C8.1.1	10.6477	0.578516	0.985365	-0.204609	No
WBGene00000068	E006	F17C8.1.1	12.9544	0.878886	1	-0.0368359	No
WBGene00000068	E007	F17C8.1.1	21.5828	0.373303	0.95097	0.248162	No
WBGene00000068	E008	F17C8.1.1	51.783	0.269962	0.91116	0.221456	No
WBGene00000068	E009	F17C8.1.1	35.2333	0.481755	0.974824	0.189673	No
WBGene00000068	E010	F17C8.1.1	15.4312	0.682255	0.992734	-0.113052	No
WBGene00000068	E011	F17C8.1.1	27.8197	0.656372	0.992539	-0.0853318	No
WBGene00000068	E012	F17C8.1.1	16.5584	0.835533	1	-0.0457908	No
WBGene00000068	E013	F17C8.1.1	10.3334	0.0246876	0.442203	0.95333	No
WBGene00000069	E005	C10F3.3.1	2.70532	0.965348	1	0.0168847	No
WBGene00000069	E008	C10F3.3.1	2.49975	0.791751	0.999799	0.304022	No
WBGene00000069	E009	C10F3.3.1	2.25995	0.39553	0.956875	-0.818596	No
WBGene00000069	E010	C10F3.3.1	2.71778	0.139605	0.794204	-2.26716	No
WBGene00000069	E015	C10F3.3.1	2.48154	0.246005	0.896006	0.854612	No
WBGene00000069	E016	C10F3.3.1	4.29039	0.116642	0.760051	0.946581	No
WBGene00000070	E002	c("C44F1.5.1", "C44F1.5.2")	15.6885	0.00519954	0.209447	-0.912326	No
WBGene00000070	E003	c("C44F1.5.1", "C44F1.5.2")	31.3122	0.748739	0.996865	-0.0905442	No
WBGene00000070	E004	c("C44F1.5.1", "C44F1.5.2")	28.4467	0.619454	0.988864	-0.204184	No
WBGene00000070	E005	c("C44F1.5.1", "C44F1.5.2")	34.3016	0.857719	1	-0.0555967	No
WBGene00000070	E006	c("C44F1.5.1", "C44F1.5.2")	34.4299	0.039522	0.532654	0.41666	No
WBGene00000070	E007	c("C44F1.5.1", "C44F1.5.2")	10.0146	0.703339	0.994084	-0.104023	No
WBGene00000070	E008	c("C44F1.5.1", "C44F1.5.2")	18.2349	0.656609	0.992539	0.204321	No
WBGene00000070	E009	c("C44F1.5.1", "C44F1.5.2")	9.81085	0.684795	0.992836	0.267743	No
WBGene00000070	E010	c("C44F1.5.1", "C44F1.5.2")	18.8849	0.829437	1	-0.0539852	No
WBGene00000070	E011	c("C44F1.5.1", "C44F1.5.2")	12.1659	0.259862	0.905296	0.418627	No
WBGene00000070	E012	c("C44F1.5.1", "C44F1.5.2")	14.2896	0.957478	1	-0.0144823	No
WBGene00000070	E013	c("C44F1.5.1", "C44F1.5.2")	25.4078	0.972355	1	-0.0391642	No
WBGene00000070	E014	c("C44F1.5.1", "C44F1.5.2")	11.1103	0.912841	1	-0.0193675	No
WBGene00000071	E002	c("T01C2.1.2", "T01C2.1.1")	27.7358	0.411913	0.960628	-0.222529	No
WBGene00000071	E003	c("T01C2.1.2", "T01C2.1.1")	38.0142	0.375727	0.952173	0.174162	No
WBGene00000071	E004	c("T01C2.1.2", "T01C2.1.1")	27.961	0.0738989	0.660115	0.392186	No
WBGene00000071	E005	c("T01C2.1.2", "T01C2.1.1")	13.0396	0.323997	0.935909	0.309385	No
WBGene00000071	E006	c("T01C2.1.2", "T01C2.1.1")	10.9071	0.0280515	0.465956	0.830205	No
WBGene00000071	E007	c("T01C2.1.2", "T01C2.1.1")	8.01009	0.248042	0.897308	0.487755	No
WBGene00000071	E009	c("T01C2.1.2", "T01C2.1.1")	14.2432	0.313534	0.930111	0.570722	No
WBGene00000071	E010	c("T01C2.1.2", "T01C2.1.1")	30.6537	0.941997	1	-0.0160612	No
WBGene00000071	E011	c("T01C2.1.2", "T01C2.1.1")	34.2519	0.797697	0.999934	-0.0857064	No
WBGene00000071	E012	c("T01C2.1.2", "T01C2.1.1")	46.801	0.507411	0.97917	-0.184947	No
WBGene00000071	E013	c("T01C2.1.2", "T01C2.1.1")	30.8047	0.28275	0.917419	0.206759	No
WBGene00000071	E014	c("T01C2.1.2", "T01C2.1.1")	17.5132	0.16769	0.83024	0.381045	No
WBGene00000071	E015	c("T01C2.1.2", "T01C2.1.1")	13.3171	0.96452	1	-0.0492498	No
WBGene00000071	E016	c("T01C2.1.2", "T01C2.1.1")	15.125	0.328158	0.937431	-0.45824	No
WBGene00000071	E017	c("T01C2.1.2", "T01C2.1.1")	16.1224	0.115381	0.758519	-0.703201	No
WBGene00000071	E018	c("T01C2.1.2", "T01C2.1.1")	16.6858	0.00584459	0.222415	-0.982886	No
WBGene00000071	E019	c("T01C2.1.2", "T01C2.1.1")	20.3115	0.149268	0.807292	-0.628223	No
WBGene00000071	E020	c("T01C2.1.2", "T01C2.1.1")	12.4378	0.855855	1	-0.10136	No
WBGene00000072	E002	c("F39C12.2c.1", "F39C12.2b.1", "F39C12.2a.1", "F39C12.2a.2")	12.7789	0.897312	1	-0.0358309	No
WBGene00000072	E003	c("F39C12.2b.1", "F39C12.2c.1")	17.1336	0.624521	0.989155	-0.189834	No
WBGene00000072	E004	c("F39C12.2d.1", "F39C12.2b.1", "F39C12.2c.1")	14.9892	0.76272	0.998116	-0.132622	No
WBGene00000072	E005	c("F39C12.2d.1", "F39C12.2b.1", "F39C12.2c.1")	11.5651	0.712483	0.994229	0.128158	No
WBGene00000072	E007	c("F39C12.2b.1", "F39C12.2e.1")	12.7271	0.280721	0.916443	-0.405996	No
WBGene00000072	E008	c("F39C12.2a.2", "F39C12.2e.1", "F39C12.2c.1", "F39C12.2b.1", "F39C12.2a.1")	15.366	0.0674649	0.641206	-0.867249	No
WBGene00000072	E009	c("F39C12.2e.1", "F39C12.2a.2", "F39C12.2d.1", "F39C12.2c.1", "F39C12.2b.1", "F39C12.2a.1")	21.7129	0.221231	0.880226	-0.377432	No
WBGene00000072	E010	c("F39C12.2e.1", "F39C12.2a.2", "F39C12.2d.1", "F39C12.2c.1", "F39C12.2b.1", "F39C12.2a.1")	34.128	0.669705	0.992636	-0.0960323	No
WBGene00000072	E011	c("F39C12.2e.1", "F39C12.2a.2", "F39C12.2d.1", "F39C12.2c.1", "F39C12.2b.1", "F39C12.2a.1")	24.6894	0.797856	0.999934	-0.0434868	No
WBGene00000072	E012	c("F39C12.2e.1", "F39C12.2a.2", "F39C12.2d.1", "F39C12.2c.1", "F39C12.2b.1", "F39C12.2a.1")	39.5169	0.196308	0.860037	0.242544	No
WBGene00000072	E013	c("F39C12.2e.1", "F39C12.2a.2", "F39C12.2d.1", "F39C12.2c.1", "F39C12.2b.1", "F39C12.2a.1")	25.6287	0.0599737	0.617954	0.452323	No
WBGene00000072	E014	c("F39C12.2e.1", "F39C12.2a.2", "F39C12.2d.1", "F39C12.2c.1", "F39C12.2b.1", "F39C12.2a.1")	16.5519	0.566666	0.984527	0.160528	No
WBGene00000072	E015	c("F39C12.2e.1", "F39C12.2a.2", "F39C12.2d.1", "F39C12.2c.1", "F39C12.2b.1", "F39C12.2a.1")	15.0662	0.554669	0.983534	0.186064	No
WBGene00000072	E016	c("F39C12.2e.1", "F39C12.2a.2", "F39C12.2d.1", "F39C12.2c.1", "F39C12.2b.1", "F39C12.2a.1")	15.4434	0.950992	1	0.0191157	No
WBGene00000072	E017	c("F39C12.2e.1", "F39C12.2a.2", "F39C12.2d.1", "F39C12.2c.1", "F39C12.2b.1", "F39C12.2a.1")	24.6923	0.773023	0.999113	-0.0846259	No
WBGene00000072	E018	c("F39C12.2e.1", "F39C12.2a.2", "F39C12.2d.1", "F39C12.2c.1", "F39C12.2b.1", "F39C12.2a.1")	18.3447	0.408231	0.960171	0.299196	No
WBGene00000072	E019	c("F39C12.2e.1", "F39C12.2a.2", "F39C12.2d.1", "F39C12.2c.1", "F39C12.2b.1", "F39C12.2a.1")	20.379	0.983598	1	-0.0126903	No
WBGene00000072	E020	c("F39C12.2e.1", "F39C12.2a.2", "F39C12.2d.1", "F39C12.2c.1", "F39C12.2b.1", "F39C12.2a.1")	26.6019	0.658431	0.992539	0.115911	No
WBGene00000072	E021	c("F39C12.2e.1", "F39C12.2a.2", "F39C12.2d.1", "F39C12.2c.1", "F39C12.2b.1", "F39C12.2a.1")	28.6528	0.903342	1	-0.00430811	No
WBGene00000072	E022	c("F39C12.2e.1", "F39C12.2a.2", "F39C12.2d.1", "F39C12.2c.1", "F39C12.2b.1", "F39C12.2a.1")	18.0938	0.872359	1	0.0834068	No
WBGene00000073	E001	F57F5.4a.1	28.9613	0.458867	0.96969	-0.197336	No
WBGene00000073	E002	c("F57F5.4b.1", "F57F5.4a.1")	74.8715	0.16958	0.832312	-0.225137	No
WBGene00000073	E003	c("F57F5.4b.1", "F57F5.4a.1")	120.636	0.155755	0.81575	-0.196624	No
WBGene00000073	E004	c("F57F5.4b.1", "F57F5.4a.1")	139.688	0.792631	0.999881	0.00996069	No
WBGene00000073	E005	c("F57F5.4b.1", "F57F5.4a.1")	83.7451	0.84601	1	0.00931366	No
WBGene00000073	E006	F57F5.4a.1	40.4826	0.444999	0.967417	0.17794	No
WBGene00000073	E007	F57F5.4a.1	27.8108	0.508097	0.97917	-0.243223	No
WBGene00000073	E008	F57F5.4a.1	37.1271	0.89899	1	0.00514963	No
WBGene00000073	E009	F57F5.4a.1	47.4771	0.106769	0.74461	0.282194	No
WBGene00000073	E010	F57F5.4a.1	45.0048	0.150641	0.809511	0.256381	No
WBGene00000073	E011	F57F5.4a.1	33.4663	0.220804	0.880131	0.249882	No
WBGene00000074	E002	c("C04A11.4b.1", "C04A11.4a.1")	76.9245	0.723331	0.994576	0.113942	No
WBGene00000074	E003	c("C04A11.4b.1", "C04A11.4a.1")	59.4026	0.316146	0.930802	0.238951	No
WBGene00000074	E004	c("C04A11.4b.1", "C04A11.4a.1")	63.5033	0.893442	1	-0.0210479	No
WBGene00000074	E005	c("C04A11.4b.1", "C04A11.4a.1")	68.6236	0.962405	1	-0.00532485	No
WBGene00000074	E006	c("C04A11.4b.1", "C04A11.4a.1")	74.0635	0.944371	1	-0.0248437	No
WBGene00000074	E007	c("C04A11.4b.1", "C04A11.4a.1")	56.5145	0.306073	0.927626	-0.164093	No
WBGene00000074	E008	c("C04A11.4b.1", "C04A11.4a.1")	65.6193	0.727811	0.995065	-0.0461697	No
WBGene00000074	E009	c("C04A11.4b.1", "C04A11.4a.1")	44.2775	0.174172	0.83752	0.33875	No
WBGene00000074	E010	c("C04A11.4b.1", "C04A11.4a.1")	172.391	0.113913	0.756474	0.157567	No
WBGene00000074	E011	c("C04A11.4b.1", "C04A11.4a.1")	122.854	0.773261	0.999113	-0.0278516	No
WBGene00000074	E012	c("C04A11.4b.1", "C04A11.4a.1")	122.637	0.605057	0.987569	-0.0497632	No
WBGene00000074	E013	c("C04A11.4b.1", "C04A11.4a.1")	69.7756	0.562754	0.984074	-0.0812002	No
WBGene00000074	E014	c("C04A11.4b.1", "C04A11.4a.1")	86.6394	0.585869	0.985914	0.082641	No
WBGene00000074	E015	c("C04A11.4b.1", "C04A11.4a.1")	89.9316	0.38063	0.953491	0.132331	No
WBGene00000074	E016	c("C04A11.4b.1", "C04A11.4a.1")	104.444	0.569141	0.984951	0.116048	No
WBGene00000074	E017	c("C04A11.4b.1", "C04A11.4a.1")	142.373	0.776786	0.999113	0.0568441	No
WBGene00000074	E018	c("C04A11.4b.1", "C04A11.4a.1")	80.3706	0.54966	0.983534	-0.0794832	No
WBGene00000074	E019	c("C04A11.4b.1", "C04A11.4a.1")	105.177	0.112831	0.755356	-0.193249	No
WBGene00000074	E020	C04A11.4b.1	31.2348	0.191807	0.856749	-0.303354	No
WBGene00000074	E021	c("C04A11.4b.1", "C04A11.4a.1")	116.361	0.114037	0.756501	-0.228047	No
WBGene00000079	E001	H15N14.1e.1	4.62645	0.00830616	0.266584	-1.74428	No
WBGene00000079	E002	c("H15N14.1e.1", "H15N14.1c.2")	15.9744	0.304666	0.927617	0.489302	No
WBGene00000079	E003	c("H15N14.1e.2", "H15N14.1e.1", "H15N14.1c.2")	16.8365	0.336845	0.94064	0.444772	No
WBGene00000079	E004	c("H15N14.1e.2", "H15N14.1c.1", "H15N14.1e.1", "H15N14.1c.2")	115.19	0.0690901	0.646062	0.339608	No
WBGene00000079	E005	c("H15N14.1e.2", "H15N14.1d.1", "H15N14.1c.1", "H15N14.1e.1", "H15N14.1c.2", "H15N14.1f.1")	120.508	0.105908	0.742667	0.285919	No
WBGene00000079	E006	c("H15N14.1e.2", "H15N14.1d.1", "H15N14.1c.1", "H15N14.1e.1", "H15N14.1c.2", "H15N14.1g.1", "H15N14.1f.1")	204.329	0.346162	0.944345	0.103332	No
WBGene00000079	E007	c("H15N14.1e.2", "H15N14.1d.1", "H15N14.1c.1", "H15N14.1e.1", "H15N14.1c.2", "H15N14.1g.1", "H15N14.1f.1")	330.275	0.834619	1	0.0421403	No
WBGene00000079	E008	c("H15N14.1e.2", "H15N14.1d.1", "H15N14.1c.1", "H15N14.1e.1", "H15N14.1c.2", "H15N14.1g.1", "H15N14.1f.1")	440.22	0.104376	0.739975	0.134817	No
WBGene00000079	E010	c("H15N14.1f.1", "H15N14.1c.1", "H15N14.1g.1", "H15N14.1c.2")	220.415	0.00106929	0.0798393	-0.329268	No
WBGene00000079	E012	c("H15N14.1e.2", "H15N14.1d.1", "H15N14.1c.1", "H15N14.1e.1", "H15N14.1c.2", "H15N14.1g.1", "H15N14.1f.1")	260.589	0.471973	0.972031	0.082219	No
WBGene00000079	E013	c("H15N14.1e.2", "H15N14.1d.1", "H15N14.1c.1", "H15N14.1e.1", "H15N14.1c.2", "H15N14.1f.1")	372.579	0.252112	0.900221	0.109531	No
WBGene00000079	E014	c("H15N14.1e.2", "H15N14.1d.1", "H15N14.1c.1", "H15N14.1e.1", "H15N14.1c.2", "H15N14.1f.1")	543.36	0.224382	0.882593	0.0859675	No
WBGene00000079	E015	c("H15N14.1c.1", "H15N14.1c.2")	87.5404	0.683574	0.992734	-0.105955	No
WBGene00000079	E016	c("H15N14.1e.2", "H15N14.1d.1", "H15N14.1c.1", "H15N14.1e.1", "H15N14.1c.2", "H15N14.1f.1")	298.458	0.550779	0.983534	0.0452656	No
WBGene00000079	E017	c("H15N14.1c.1", "H15N14.1c.2")	126.666	0.932818	1	-0.0185122	No
WBGene00000079	E018	c("H15N14.1e.2", "H15N14.1d.1", "H15N14.1c.1", "H15N14.1e.1", "H15N14.1c.2", "H15N14.1f.1")	927.524	0.670898	0.992636	0.0284618	No
WBGene00000079	E019	c("H15N14.1e.2", "H15N14.1d.1", "H15N14.1c.1", "H15N14.1e.1", "H15N14.1c.2", "H15N14.1f.1")	536.907	0.916789	1	0.0164053	No
WBGene00000079	E020	c("H15N14.1e.2", "H15N14.1d.1", "H15N14.1c.1", "H15N14.1e.1", "H15N14.1c.2", "H15N14.1f.1")	620.96	0.0163484	0.370002	-0.121328	No
WBGene00000079	E021	c("H15N14.1e.2", "H15N14.1d.1", "H15N14.1c.1", "H15N14.1e.1", "H15N14.1c.2", "H15N14.1f.1")	190.089	0.884619	1	-0.0726512	No
WBGene00000079	E022	c("H15N14.1e.2", "H15N14.1d.1", "H15N14.1c.1", "H15N14.1e.1", "H15N14.1c.2", "H15N14.1f.1")	11.2008	0.9582	1	-0.261624	No
WBGene00000081	E001	c("Y50D7A.7.2", "Y50D7A.7.1")	540.15	0.389213	0.955746	-0.0352364	No
WBGene00000081	E002	c("Y50D7A.7.2", "Y50D7A.7.1")	1013.35	0.252201	0.900233	0.0570018	No
WBGene00000081	E003	c("Y50D7A.7.2", "Y50D7A.7.1")	1922.4	0.450873	0.967819	-0.025858	No
WBGene00000081	E004	c("Y50D7A.7.2", "Y50D7A.7.1")	1552.16	0.573651	0.984951	-0.00430936	No
WBGene00000081	E005	c("Y50D7A.7.2", "Y50D7A.7.1")	416.627	0.978508	1	0.00695098	No
WBGene00000081	E006	c("Y50D7A.7.2", "Y50D7A.7.1")	257.76	0.383322	0.954469	0.131937	No
WBGene00000082	E001	c("C02B4.1a.1", "C02B4.1b.1")	6.54163	0.00930731	0.281746	1.36775	No
WBGene00000082	E002	c("C02B4.1a.1", "C02B4.1b.1")	3.55239	0.00630776	0.230541	2.17663	No
WBGene00000082	E003	c("C02B4.1a.1", "C02B4.1b.1")	3.15724	0.000842717	0.0674711	3.68927	No
WBGene00000082	E005	c("C02B4.1a.1", "C02B4.1b.1")	2.48892	0.0174654	0.381846	2.28934	No
WBGene00000082	E006	c("C02B4.1a.1", "C02B4.1b.1")	3.12102	0.147788	0.805542	1.06726	No
WBGene00000082	E010	c("C02B4.1a.1", "C02B4.1b.1")	3.18683	0.773349	0.999113	0.177427	No
WBGene00000082	E011	c("C02B4.1a.1", "C02B4.1b.1")	2.58145	0.930496	1	-0.0638169	No
WBGene00000082	E012	c("C02B4.1a.1", "C02B4.1b.1")	3.1682	0.110623	0.751533	-1.19584	No
WBGene00000082	E013	c("C02B4.1a.1", "C02B4.1b.1")	2.99441	0.334233	0.93932	-0.742578	No
WBGene00000082	E014	c("C02B4.1a.1", "C02B4.1b.1")	3.40333	0.938913	1	-0.117292	No
WBGene00000082	E015	c("C02B4.1a.1", "C02B4.1b.1")	4.99749	0.773159	0.999113	0.141212	No
WBGene00000082	E016	c("C02B4.1a.1", "C02B4.1b.1")	4.75858	0.291987	0.922125	-0.700973	No
WBGene00000082	E017	c("C02B4.1a.1", "C02B4.1b.1")	4.75065	0.77815	0.999113	0.110577	No
WBGene00000082	E018	c("C02B4.1a.1", "C02B4.1b.1")	4.90466	0.732786	0.995963	0.386625	No
WBGene00000082	E019	c("C02B4.1a.1", "C02B4.1b.1")	5.33182	0.155049	0.815086	0.957745	No
WBGene00000082	E020	c("C02B4.1a.1", "C02B4.1b.1")	5.96565	0.0449083	0.558332	-1.04173	No
WBGene00000082	E021	c("C02B4.1a.1", "C02B4.1b.1")	3.08475	0.303717	0.926869	-0.71372	No
WBGene00000082	E022	c("C02B4.1a.1", "C02B4.1b.1")	3.70429	0.304345	0.927516	0.84184	No
WBGene00000082	E024	c("C02B4.1a.1", "C02B4.1b.1")	3.06242	0.947624	1	0.0365492	No
WBGene00000082	E025	c("C02B4.1a.1", "C02B4.1b.1")	6.10453	0.227192	0.884377	-0.687398	No
WBGene00000082	E026	c("C02B4.1a.1", "C02B4.1b.1")	3.70021	0.314578	0.93036	-0.846485	No
WBGene00000082	E027	c("C02B4.1a.1", "C02B4.1b.1")	4.47004	0.16808	0.83117	-1.13737	No
WBGene00000082	E028	c("C02B4.1a.1", "C02B4.1b.1")	6.2341	0.235455	0.889797	-0.920759	No
WBGene00000082	E029	c("C02B4.1a.1", "C02B4.1b.1")	6.31893	0.84488	1	-0.11307	No
WBGene00000082	E030	C02B4.1a.1	4.61152	0.487854	0.976255	-0.410239	No
WBGene00000083	E001	c("F08C6.1a.1", "F08C6.1c.1")	31.5995	0.893173	1	-0.0362457	No
WBGene00000083	E002	c("F08C6.1a.1", "F08C6.1c.1")	32.7022	0.738202	0.996545	-0.0800793	No
WBGene00000083	E003	c("F08C6.1a.1", "F08C6.1c.1")	26.8277	0.956486	1	0.0401186	No
WBGene00000083	E004	c("F08C6.1a.1", "F08C6.1c.1")	57.9726	0.350018	0.945545	0.198676	No
WBGene00000083	E005	c("F08C6.1a.1", "F08C6.1c.1")	95.4422	0.709716	0.994229	0.0414792	No
WBGene00000083	E006	c("F08C6.1a.1", "F08C6.1c.1")	76.7126	0.680244	0.992734	-0.0610594	No
WBGene00000083	E007	c("F08C6.1a.1", "F08C6.1c.1")	61.1278	0.741137	0.996761	-0.0483573	No
WBGene00000083	E008	c("F08C6.1a.1", "F08C6.1c.1")	75.2163	0.414333	0.960903	-0.15369	No
WBGene00000083	E009	c("F08C6.1a.1", "F08C6.1c.1")	67.7636	0.497045	0.978071	-0.101602	No
WBGene00000083	E010	c("F08C6.1a.1", "F08C6.1c.1")	67.7079	0.333933	0.93932	0.145817	No
WBGene00000083	E011	c("F08C6.1a.1", "F08C6.1c.1")	68.4395	0.869032	1	-0.0176742	No
WBGene00000083	E012	c("F08C6.1a.1", "F08C6.1c.1")	115.859	0.947418	1	-0.00852961	No
WBGene00000083	E013	c("F08C6.1a.1", "F08C6.1c.1")	91.5788	0.725697	0.994892	-0.0486805	No
WBGene00000083	E014	c("F08C6.1a.1", "F08C6.1c.1")	73.6517	0.820035	1	0.027686	No
WBGene00000083	E015	c("F08C6.1a.1", "F08C6.1c.1")	124.836	0.926838	1	-0.0123347	No
WBGene00000083	E016	c("F08C6.1a.1", "F08C6.1c.1")	111.872	0.969668	1	-0.0232358	No
WBGene00000083	E017	c("F08C6.1a.1", "F08C6.1c.1")	108.279	0.480275	0.974565	-0.0882052	No
WBGene00000083	E018	c("F08C6.1a.1", "F08C6.1c.1")	119.328	0.351691	0.946044	0.108528	No
WBGene00000083	E019	c("F08C6.1a.1", "F08C6.1c.1", "F08C6.1b.1")	151.974	0.0551414	0.603555	0.195982	No
WBGene00000083	E020	F08C6.1c.1	7.28978	0.669336	0.992636	-0.147997	No
WBGene00000083	E021	c("F08C6.1a.1", "F08C6.1c.1", "F08C6.1b.1")	138.532	0.790161	0.999793	-0.0562202	No
WBGene00000083	E022	c("F08C6.1a.1", "F08C6.1c.1")	113.255	0.407213	0.959362	-0.136064	No
WBGene00000083	E023	F08C6.1a.1	5.64664	0.108185	0.747118	-0.931209	No
WBGene00000084	E002	c("D2030.10a.1", "D2030.10a.2", "D2030.10b.1")	9.29844	0.990866	1	0.084463	No
WBGene00000084	E003	c("D2030.10a.1", "D2030.10a.2", "D2030.10b.1")	13.4103	0.72099	0.994503	0.186184	No
WBGene00000084	E004	c("D2030.10a.1", "D2030.10a.2", "D2030.10b.1")	14.7016	0.913119	1	0.0989502	No
WBGene00000084	E005	c("D2030.10a.1", "D2030.10a.2", "D2030.10b.1")	15.4042	0.808869	1	-0.0562237	No
WBGene00000084	E006	c("D2030.10a.1", "D2030.10a.2", "D2030.10b.1")	36.1759	0.855298	1	0.153502	No
WBGene00000084	E007	c("D2030.10a.1", "D2030.10a.2", "D2030.10b.1")	22.6472	0.544451	0.983534	0.27756	No
WBGene00000084	E008	c("D2030.10a.1", "D2030.10a.2", "D2030.10b.1")	16.2013	0.747361	0.996865	-0.0617555	No
WBGene00000084	E009	c("D2030.10a.1", "D2030.10a.2", "D2030.10b.1")	26.3105	0.66602	0.992636	0.169669	No
WBGene00000084	E010	c("D2030.10a.1", "D2030.10a.2", "D2030.10b.1")	41.7965	0.731399	0.99587	-0.0595908	No
WBGene00000084	E011	c("D2030.10a.1", "D2030.10a.2", "D2030.10b.1")	22.1594	0.0137573	0.342188	0.705416	No
WBGene00000084	E012	c("D2030.10a.1", "D2030.10a.2", "D2030.10b.1")	2.79029	0.757826	0.997723	0.245586	No
WBGene00000084	E013	c("D2030.10a.1", "D2030.10a.2", "D2030.10b.1")	19.7746	0.329523	0.937742	-0.278972	No
WBGene00000084	E014	c("D2030.10a.1", "D2030.10a.2", "D2030.10b.1")	30.345	0.461755	0.970085	-0.158153	No
WBGene00000084	E015	c("D2030.10a.1", "D2030.10a.2", "D2030.10b.1")	21.727	0.830306	1	-0.0473147	No
WBGene00000084	E016	c("D2030.10a.1", "D2030.10a.2", "D2030.10b.1")	33.9302	0.947144	1	-0.0273745	No
WBGene00000084	E017	c("D2030.10a.1", "D2030.10a.2", "D2030.10b.1")	25.1924	0.208445	0.870965	-0.385277	No
WBGene00000084	E018	c("D2030.10a.1", "D2030.10a.2", "D2030.10b.1")	24.9384	0.249137	0.897456	-0.303763	No
WBGene00000084	E019	c("D2030.10a.1", "D2030.10a.2")	23.2637	0.275339	0.913974	-0.306522	No
WBGene00000084	E020	c("D2030.10a.1", "D2030.10a.2", "D2030.10b.1")	27.5032	0.870248	1	0.0366047	No
WBGene00000084	E021	c("D2030.10a.1", "D2030.10a.2", "D2030.10b.1")	33.4142	0.28946	0.920343	0.264111	No
WBGene00000085	E001	c("T14B1.2.2", "T14B1.2.1")	8.68746	0.621519	0.989056	0.202782	No
WBGene00000085	E002	c("T14B1.2.2", "T14B1.2.1")	9.43299	0.794929	0.999934	-0.0945996	No
WBGene00000085	E003	c("T14B1.2.2", "T14B1.2.1")	7.00829	0.889195	1	-0.0725552	No
WBGene00000085	E004	c("T14B1.2.2", "T14B1.2.1")	6.89584	0.48945	0.976453	-0.297389	No
WBGene00000085	E005	c("T14B1.2.2", "T14B1.2.1")	6.16876	0.992875	1	0.0168472	No
WBGene00000085	E006	c("T14B1.2.2", "T14B1.2.1")	3.71988	0.412868	0.960693	0.539113	No
WBGene00000086	E001	c("C02H7.3a.1", "C02H7.3a.2")	4.0002	0.389529	0.955924	-0.868145	No
WBGene00000086	E002	C02H7.3b.1	5.32341	0.528454	0.982075	-0.349853	No
WBGene00000086	E003	c("C02H7.3b.1", "C02H7.3a.1", "C02H7.3a.2")	9.52502	0.434367	0.965546	0.306099	No
WBGene00000086	E004	c("C02H7.3b.1", "C02H7.3a.1", "C02H7.3a.2")	14.034	0.865151	1	0.0452791	No
WBGene00000086	E005	c("C02H7.3b.1", "C02H7.3a.1", "C02H7.3a.2")	22.6367	0.61297	0.988668	0.133073	No
WBGene00000086	E006	c("C02H7.3b.1", "C02H7.3a.1", "C02H7.3a.2")	20.9053	0.00889888	0.274573	-0.778609	No
WBGene00000086	E007	c("C02H7.3b.1", "C02H7.3a.1", "C02H7.3a.2")	15.7273	0.207361	0.869919	-0.522049	No
WBGene00000086	E008	c("C02H7.3b.1", "C02H7.3a.1", "C02H7.3a.2")	31.3845	0.101187	0.733479	-0.379261	No
WBGene00000086	E009	c("C02H7.3b.1", "C02H7.3a.1", "C02H7.3a.2")	15.2244	0.993542	1	-0.0121385	No
WBGene00000086	E010	c("C02H7.3b.1", "C02H7.3a.1", "C02H7.3a.2")	15.1553	0.138414	0.792766	0.491635	No
WBGene00000086	E011	c("C02H7.3b.1", "C02H7.3a.1", "C02H7.3a.2")	10.8822	0.531908	0.982347	0.219926	No
WBGene00000086	E012	c("C02H7.3b.1", "C02H7.3a.1", "C02H7.3a.2")	12.7546	0.332615	0.93874	-0.366214	No
WBGene00000086	E013	c("C02H7.3b.1", "C02H7.3a.1", "C02H7.3a.2")	9.68425	0.504141	0.978492	0.340563	No
WBGene00000086	E014	c("C02H7.3b.1", "C02H7.3a.1", "C02H7.3a.2")	15.146	0.897617	1	0.0511796	No
WBGene00000086	E015	c("C02H7.3b.1", "C02H7.3a.1", "C02H7.3a.2")	8.51431	0.922502	1	0.0216974	No
WBGene00000086	E016	c("C02H7.3b.1", "C02H7.3a.1", "C02H7.3a.2")	12.9347	0.364022	0.948631	0.327863	No
WBGene00000086	E017	c("C02H7.3b.1", "C02H7.3a.1", "C02H7.3a.2")	14.275	0.105401	0.741524	0.683625	No
WBGene00000086	E018	c("C02H7.3b.1", "C02H7.3a.1", "C02H7.3a.2")	12.4825	0.0492103	0.577764	0.715991	No
WBGene00000086	E019	c("C02H7.3b.1", "C02H7.3a.1", "C02H7.3a.2")	8.5832	0.0917884	0.707133	0.747213	No
WBGene00000086	E020	c("C02H7.3b.1", "C02H7.3a.1", "C02H7.3a.2")	12.9239	0.965563	1	0.0714398	No
WBGene00000086	E021	c("C02H7.3b.1", "C02H7.3a.1", "C02H7.3a.2")	12.3067	0.45465	0.968707	-0.356292	No
WBGene00000088	E001	F32A7.6.1	96.262	0.0282846	0.467076	0.258207	No
WBGene00000088	E002	F32A7.6.1	78.8767	0.904705	1	0.0103947	No
WBGene00000088	E003	F32A7.6.1	91.0903	0.995214	1	-0.0102592	No
WBGene00000088	E004	F32A7.6.1	107.872	0.697544	0.993415	0.032176	No
WBGene00000088	E005	F32A7.6.1	62.1801	0.440765	0.967011	-0.250889	No
WBGene00000088	E006	F32A7.6.1	31.5223	0.24611	0.896006	-0.283176	No
WBGene00000088	E007	F32A7.6.1	9.94746	0.609509	0.988078	-0.344188	No
WBGene00000088	E008	F32A7.6.1	13.9133	0.326477	0.937318	-0.582022	No
WBGene00000089	E001	c("Y87G2A.4.1", "Y87G2A.4.2")	26.4666	0.326871	0.937431	-0.273312	No
WBGene00000089	E002	c("Y87G2A.4.1", "Y87G2A.4.2")	26.6473	0.404941	0.958366	-0.194092	No
WBGene00000089	E003	c("Y87G2A.4.1", "Y87G2A.4.2")	38.6973	0.997909	1	-0.00143215	No
WBGene00000089	E004	c("Y87G2A.4.1", "Y87G2A.4.2")	48.963	0.47138	0.971844	0.122313	No
WBGene00000089	E005	c("Y87G2A.4.1", "Y87G2A.4.2")	51.7409	0.817287	1	0.0417476	No
WBGene00000089	E006	c("Y87G2A.4.1", "Y87G2A.4.2")	24.6652	0.772875	0.999113	0.0815626	No
WBGene00000089	E007	Y87G2A.4.2	3.17675	0.407547	0.959825	0.58086	No
WBGene00000090	E001	B0334.8a.1	148.617	0.358283	0.947214	-0.10411	No
WBGene00000090	E002	c("B0334.8b.1", "B0334.8a.1")	272.851	0.18675	0.852034	-0.171191	No
WBGene00000090	E003	c("B0334.8b.1", "B0334.8a.1")	273.984	0.140891	0.795676	-0.176925	No
WBGene00000090	E004	B0334.8a.1	192.29	0.617136	0.988864	-0.068424	No
WBGene00000090	E005	B0334.8a.1	453.172	0.238382	0.89204	0.0642727	No
WBGene00000090	E006	B0334.8a.1	410.373	0.349075	0.945016	0.102221	No
WBGene00000090	E007	B0334.8a.1	410.945	0.130832	0.781928	0.12933	No
WBGene00000090	E008	B0334.8a.1	1384.48	0.364343	0.948631	-0.0348816	No
WBGene00000090	E009	B0334.8a.1	529.11	0.81437	1	-0.0238968	No
WBGene00000090	E010	B0334.8a.1	382.322	0.473988	0.97292	0.0438445	No
WBGene00000090	E011	B0334.8a.1	253.484	0.421443	0.96223	0.136387	No
WBGene00000092	E003	c("F32A6.4a.1", "F32A6.4f.1", "F32A6.4a.2")	7.73279	0.664803	0.992636	-0.200925	No
WBGene00000092	E004	c("F32A6.4a.1", "F32A6.4f.1", "F32A6.4f.2", "F32A6.4a.2")	125.267	0.681099	0.992734	0.0854544	No
WBGene00000092	E005	c("F32A6.4f.2", "F32A6.4g.1", "F32A6.4a.1", "F32A6.4e.1", "F32A6.4a.2", "F32A6.4c", "F32A6.4f.1", "F32A6.4b", "F32A6.4d.1")	147.964	0.869356	1	-0.0115613	No
WBGene00000092	E006	c("F32A6.4f.2", "F32A6.4g.1", "F32A6.4a.1", "F32A6.4e.1", "F32A6.4a.2", "F32A6.4c", "F32A6.4f.1", "F32A6.4b", "F32A6.4d.1")	177.996	0.259166	0.904902	0.109328	No
WBGene00000092	E007	c("F32A6.4f.2", "F32A6.4g.1", "F32A6.4a.1", "F32A6.4e.1", "F32A6.4a.2", "F32A6.4c", "F32A6.4f.1", "F32A6.4b", "F32A6.4d.1")	160.525	0.955195	1	0.00403164	No
WBGene00000092	E008	c("F32A6.4f.2", "F32A6.4a.1", "F32A6.4e.1", "F32A6.4a.2", "F32A6.4c", "F32A6.4f.1", "F32A6.4b", "F32A6.4d.1")	109.542	0.426397	0.96309	-0.0997579	No
WBGene00000092	E009	c("F32A6.4f.2", "F32A6.4a.1", "F32A6.4e.1", "F32A6.4a.2", "F32A6.4c", "F32A6.4f.1", "F32A6.4b", "F32A6.4d.1")	182.864	0.216808	0.877454	-0.11977	No
WBGene00000092	E010	c("F32A6.4f.2", "F32A6.4a.1", "F32A6.4e.1", "F32A6.4a.2", "F32A6.4c", "F32A6.4f.1", "F32A6.4b", "F32A6.4d.1")	132.146	0.945864	1	0.00481636	No
WBGene00000092	E011	c("F32A6.4f.2", "F32A6.4a.1", "F32A6.4e.1", "F32A6.4a.2", "F32A6.4c", "F32A6.4f.1", "F32A6.4b", "F32A6.4d.1")	144.024	0.965129	1	0.00370751	No
WBGene00000092	E012	c("F32A6.4f.2", "F32A6.4a.1", "F32A6.4e.1", "F32A6.4a.2", "F32A6.4c", "F32A6.4f.1", "F32A6.4b", "F32A6.4d.1")	140.755	0.607827	0.987733	-0.0542709	No
WBGene00000092	E014	c("F32A6.4f.2", "F32A6.4a.1", "F32A6.4e.1", "F32A6.4a.2", "F32A6.4c", "F32A6.4f.1", "F32A6.4b", "F32A6.4d.1")	75.3411	0.0546427	0.601669	-0.280943	No
WBGene00000092	E015	c("F32A6.4f.2", "F32A6.4a.1", "F32A6.4a.2", "F32A6.4c", "F32A6.4f.1", "F32A6.4b", "F32A6.4d.1")	84.7134	0.318146	0.931852	-0.138576	No
WBGene00000092	E016	c("F32A6.4f.2", "F32A6.4a.1", "F32A6.4a.2", "F32A6.4c", "F32A6.4f.1", "F32A6.4b", "F32A6.4d.1")	95.233	0.74832	0.996865	0.0420666	No
WBGene00000092	E017	c("F32A6.4f.2", "F32A6.4a.1", "F32A6.4a.2", "F32A6.4c", "F32A6.4f.1", "F32A6.4b")	84.7872	0.81482	1	0.0302667	No
WBGene00000092	E018	c("F32A6.4f.2", "F32A6.4a.1", "F32A6.4a.2", "F32A6.4c", "F32A6.4f.1", "F32A6.4b")	117.795	0.35007	0.945545	-0.14074	No
WBGene00000092	E019	c("F32A6.4f.2", "F32A6.4a.1", "F32A6.4a.2", "F32A6.4c", "F32A6.4f.1", "F32A6.4b")	116.899	0.190251	0.855078	-0.153713	No
WBGene00000092	E021	c("F32A6.4f.2", "F32A6.4a.1", "F32A6.4a.2", "F32A6.4c", "F32A6.4f.1", "F32A6.4b")	99.7232	0.804798	1	0.036733	No
WBGene00000092	E023	c("F32A6.4f.2", "F32A6.4a.1", "F32A6.4a.2", "F32A6.4c", "F32A6.4f.1", "F32A6.4b")	117.874	0.098542	0.726314	0.188672	No
WBGene00000092	E024	c("F32A6.4f.2", "F32A6.4a.1", "F32A6.4a.2", "F32A6.4c", "F32A6.4f.1", "F32A6.4b")	81.2996	0.0333375	0.499714	0.295136	No
WBGene00000092	E025	c("F32A6.4a.1", "F32A6.4f.1", "F32A6.4f.2", "F32A6.4a.2")	55.2988	0.0169964	0.376961	0.402233	No
WBGene00000092	E028	c("F32A6.4a.1", "F32A6.4a.2")	2.35011	0.737639	0.996545	0.28966	No
WBGene00000094	E001	F09E5.13.1	44.0432	0.638214	0.990373	-0.0917002	No
WBGene00000094	E002	F09E5.13.1	69.2757	0.911174	1	-0.0121728	No
WBGene00000094	E003	F09E5.13.1	77.9083	0.711455	0.994229	-0.0488736	No
WBGene00000094	E004	F09E5.13.1	172.649	0.952877	1	-0.00206651	No
WBGene00000094	E005	F09E5.13.1	112.56	0.463939	0.971329	0.0796164	No
WBGene00000094	E006	F09E5.13.1	14.0479	0.868088	1	-0.0530705	No
WBGene00000095	E002	c("C25A1.11.1", "C25A1.11.2")	114.801	0.217986	0.878532	-0.137748	No
WBGene00000095	E003	c("C25A1.11.1", "C25A1.11.2")	115.383	0.57445	0.985065	-0.0616284	No
WBGene00000095	E004	c("C25A1.11.1", "C25A1.11.2")	118.854	0.813696	1	0.0289257	No
WBGene00000095	E005	c("C25A1.11.1", "C25A1.11.2")	70.9672	0.549725	0.983534	0.121261	No
WBGene00000095	E006	c("C25A1.11.1", "C25A1.11.2")	145.062	0.693422	0.993378	0.0391101	No
WBGene00000095	E007	c("C25A1.11.1", "C25A1.11.2")	91.9437	0.514334	0.979547	0.0881139	No
WBGene00000095	E008	c("C25A1.11.1", "C25A1.11.2")	44.0257	0.881786	1	-0.0224152	No
WBGene00000096	E004	c("C41G7.5a.1", "C41G7.5b.1")	2.75175	0.749767	0.996865	-0.294294	No
WBGene00000096	E008	c("C41G7.5a.1", "C41G7.5b.1")	2.54248	0.564203	0.984305	0.717017	No
WBGene00000096	E009	c("C41G7.5a.1", "C41G7.5b.1")	3.84828	0.666504	0.992636	0.308724	No
WBGene00000096	E010	c("C41G7.5a.1", "C41G7.5b.1")	4.01866	0.497251	0.978071	0.40589	No
WBGene00000096	E011	c("C41G7.5a.1", "C41G7.5b.1")	3.78245	0.712975	0.994229	0.391227	No
WBGene00000097	E001	F58E10.4.1	330.483	0.550318	0.983534	-0.0759048	No
WBGene00000097	E002	F58E10.4.1	454.836	0.500927	0.978167	-0.0597322	No
WBGene00000097	E003	F58E10.4.1	507.423	0.921591	1	-0.0151211	No
WBGene00000097	E004	F58E10.4.1	811.332	0.541685	0.983534	0.0214387	No
WBGene00000097	E005	F58E10.4.1	546.793	0.484344	0.975449	0.0266921	No
WBGene00000097	E006	F58E10.4.1	575.963	0.775117	0.999113	0.0144959	No
WBGene00000098	E001	K07C11.2.2	113.669	0.00264931	0.141744	0.361943	No
WBGene00000098	E002	c("K07C11.2.2", "K07C11.2.1")	991.778	0.242197	0.894322	0.106088	No
WBGene00000098	E003	c("K07C11.2.2", "K07C11.2.1")	1370.24	0.270687	0.911699	0.0817482	No
WBGene00000098	E004	c("K07C11.2.2", "K07C11.2.1")	2023.26	0.885993	1	0.00504783	No
WBGene00000098	E005	c("K07C11.2.2", "K07C11.2.1")	1586.91	0.331683	0.938277	-0.0467268	No
WBGene00000098	E006	c("K07C11.2.2", "K07C11.2.1")	1576.55	0.231466	0.887044	-0.0582973	No
WBGene00000098	E007	c("K07C11.2.2", "K07C11.2.1")	2188.75	0.544249	0.983534	-0.0245557	No
WBGene00000098	E008	c("K07C11.2.2", "K07C11.2.1")	2230.2	0.741157	0.996774	-0.0286517	No
WBGene00000098	E009	K07C11.2.2	30.0268	0.097194	0.722119	0.374497	No
WBGene00000099	E001	B0207.4.1	18.338	0.539559	0.98332	0.314893	No
WBGene00000099	E003	c("B0207.4.1", "B0207.4.2")	334.289	0.415658	0.960921	0.0813677	No
WBGene00000099	E004	c("B0207.4.1", "B0207.4.2")	583.945	0.715554	0.994335	-0.0175317	No
WBGene00000099	E005	c("B0207.4.1", "B0207.4.2")	1353.81	0.615198	0.988668	0.0394935	No
WBGene00000099	E006	c("B0207.4.1", "B0207.4.2")	1229.6	0.376937	0.952786	-0.0271335	No
WBGene00000099	E007	c("B0207.4.1", "B0207.4.2")	728.696	0.759496	0.997723	-0.0130946	No
WBGene00000100	E003	c("C25A11.4a.1", "C25A11.4f.1", "C25A11.4c.1", "C25A11.4c.2", "C25A11.4b.1", "C25A11.4d.1")	3.39918	0.733873	0.996091	0.336159	No
WBGene00000100	E004	c("C25A11.4a.1", "C25A11.4f.1", "C25A11.4c.1", "C25A11.4c.2", "C25A11.4b.1", "C25A11.4d.1")	5.63563	0.94414	1	0.0474258	No
WBGene00000100	E005	c("C25A11.4a.1", "C25A11.4f.1", "C25A11.4c.1", "C25A11.4c.2", "C25A11.4b.1", "C25A11.4d.1")	12.477	0.0203053	0.405717	0.85112	No
WBGene00000100	E006	c("C25A11.4a.1", "C25A11.4f.1", "C25A11.4c.1", "C25A11.4c.2", "C25A11.4b.1", "C25A11.4d.1")	14.5703	0.00183346	0.111654	1.08271	No
WBGene00000100	E007	c("C25A11.4a.1", "C25A11.4f.1", "C25A11.4c.1", "C25A11.4c.2", "C25A11.4b.1", "C25A11.4d.1")	34.1134	0.438911	0.966299	0.162239	No
WBGene00000100	E008	c("C25A11.4a.1", "C25A11.4f.1", "C25A11.4c.1", "C25A11.4c.2", "C25A11.4b.1", "C25A11.4d.1")	41.9721	0.294393	0.922433	0.288275	No
WBGene00000100	E009	c("C25A11.4a.1", "C25A11.4f.1", "C25A11.4c.1", "C25A11.4c.2", "C25A11.4k.1", "C25A11.4b.1", "C25A11.4d.1")	55.7039	0.233136	0.888133	0.237197	No
WBGene00000100	E010	C25A11.4l.1	2.88626	0.554416	0.983534	-0.508287	No
WBGene00000100	E011	c("C25A11.4a.1", "C25A11.4f.1", "C25A11.4c.1", "C25A11.4c.2", "C25A11.4l.1", "C25A11.4k.1", "C25A11.4b.1", "C25A11.4d.1")	30.227	0.215173	0.875956	0.290741	No
WBGene00000100	E012	c("C25A11.4a.1", "C25A11.4f.1", "C25A11.4c.1", "C25A11.4c.2", "C25A11.4m.1", "C25A11.4l.1", "C25A11.4k.1", "C25A11.4b.1", "C25A11.4d.1")	22.7783	0.216687	0.877317	0.340082	No
WBGene00000100	E013	C25A11.4a.2	8.21982	0.780541	0.999113	0.106674	No
WBGene00000100	E014	c("C25A11.4a.1", "C25A11.4f.1", "C25A11.4c.1", "C25A11.4a.2", "C25A11.4c.2", "C25A11.4m.1", "C25A11.4l.1", "C25A11.4k.1", "C25A11.4b.1", "C25A11.4d.1")	66.4737	0.929211	1	-0.0564408	No
WBGene00000100	E015	c("C25A11.4a.1", "C25A11.4f.1", "C25A11.4c.1", "C25A11.4a.2", "C25A11.4c.2", "C25A11.4m.1", "C25A11.4g.1", "C25A11.4l.1", "C25A11.4k.1", "C25A11.4b.1", "C25A11.4d.1")	48.3133	0.279381	0.91601	-0.2517	No
WBGene00000100	E016	c("C25A11.4a.1", "C25A11.4f.1", "C25A11.4c.1", "C25A11.4a.2", "C25A11.4c.2", "C25A11.4m.1", "C25A11.4g.1", "C25A11.4l.1", "C25A11.4k.1", "C25A11.4b.1", "C25A11.4d.1")	128.986	0.929754	1	-0.111208	No
WBGene00000100	E017	c("C25A11.4a.1", "C25A11.4f.1", "C25A11.4h.1", "C25A11.4c.1", "C25A11.4a.2", "C25A11.4c.2", "C25A11.4m.1", "C25A11.4g.1", "C25A11.4l.1", "C25A11.4k.1", "C25A11.4b.1", "C25A11.4d.1")	98.8932	0.691011	0.993263	-0.176026	No
WBGene00000100	E018	c("C25A11.4a.1", "C25A11.4f.1", "C25A11.4h.1", "C25A11.4c.1", "C25A11.4a.2", "C25A11.4c.2", "C25A11.4m.1", "C25A11.4g.1", "C25A11.4l.1", "C25A11.4k.1", "C25A11.4b.1", "C25A11.4d.1")	115.787	0.919773	1	-0.0559612	No
WBGene00000100	E019	c("C25A11.4a.1", "C25A11.4f.1", "C25A11.4i.1", "C25A11.4h.1", "C25A11.4c.1", "C25A11.4a.2", "C25A11.4c.2", "C25A11.4m.1", "C25A11.4g.1", "C25A11.4l.1", "C25A11.4k.1", "C25A11.4b.1", "C25A11.4d.1")	88.8864	0.920002	1	-0.0535949	No
WBGene00000100	E020	c("C25A11.4a.1", "C25A11.4f.1", "C25A11.4i.1", "C25A11.4h.1", "C25A11.4c.1", "C25A11.4a.2", "C25A11.4c.2", "C25A11.4m.1", "C25A11.4g.1", "C25A11.4l.1", "C25A11.4k.1", "C25A11.4b.1", "C25A11.4d.1")	85.5952	0.578738	0.985365	-0.124517	No
WBGene00000100	E021	c("C25A11.4a.1", "C25A11.4f.1", "C25A11.4i.1", "C25A11.4h.1", "C25A11.4c.1", "C25A11.4a.2", "C25A11.4c.2", "C25A11.4m.1", "C25A11.4g.1", "C25A11.4j.1", "C25A11.4l.1", "C25A11.4k.1", "C25A11.4b.1", "C25A11.4d.1")	94.2118	0.448814	0.967719	-0.129084	No
WBGene00000100	E022	c("C25A11.4a.1", "C25A11.4f.1", "C25A11.4i.1", "C25A11.4h.1", "C25A11.4c.1", "C25A11.4a.2", "C25A11.4c.2", "C25A11.4m.1", "C25A11.4g.1", "C25A11.4j.1", "C25A11.4l.1", "C25A11.4k.1", "C25A11.4b.1", "C25A11.4d.1")	134.509	0.368532	0.949368	-0.118225	No
WBGene00000100	E023	c("C25A11.4a.1", "C25A11.4f.1", "C25A11.4i.1", "C25A11.4h.1", "C25A11.4c.1", "C25A11.4a.2", "C25A11.4c.2", "C25A11.4m.1", "C25A11.4g.1", "C25A11.4j.1", "C25A11.4l.1", "C25A11.4k.1", "C25A11.4b.1", "C25A11.4d.1")	184.644	0.0680088	0.642574	-0.26906	No
WBGene00000100	E024	c("C25A11.4a.1", "C25A11.4f.1", "C25A11.4i.1", "C25A11.4h.1", "C25A11.4c.1", "C25A11.4a.2", "C25A11.4c.2", "C25A11.4m.1", "C25A11.4g.1", "C25A11.4j.1", "C25A11.4l.1", "C25A11.4k.1", "C25A11.4b.1", "C25A11.4e.1", "C25A11.4d.1")	556.821	0.440661	0.967011	-0.138245	No
WBGene00000100	E025	c("C25A11.4a.1", "C25A11.4f.1", "C25A11.4i.1", "C25A11.4h.1", "C25A11.4c.1", "C25A11.4a.2", "C25A11.4c.2", "C25A11.4m.1", "C25A11.4g.1", "C25A11.4j.1", "C25A11.4l.1", "C25A11.4k.1", "C25A11.4b.1", "C25A11.4e.1", "C25A11.4d.1")	275.924	0.16844	0.831646	0.084813	No
WBGene00000100	E026	c("C25A11.4a.1", "C25A11.4f.1", "C25A11.4i.1", "C25A11.4h.1", "C25A11.4c.1", "C25A11.4a.2", "C25A11.4c.2", "C25A11.4m.1", "C25A11.4g.1", "C25A11.4j.1", "C25A11.4l.1", "C25A11.4k.1", "C25A11.4b.1", "C25A11.4e.1", "C25A11.4d.1")	443.467	0.35672	0.946964	0.0315192	No
WBGene00000100	E027	c("C25A11.4a.1", "C25A11.4f.1", "C25A11.4i.1", "C25A11.4h.1", "C25A11.4c.1", "C25A11.4a.2", "C25A11.4c.2", "C25A11.4m.1", "C25A11.4g.1", "C25A11.4j.1", "C25A11.4l.1", "C25A11.4k.1", "C25A11.4b.1", "C25A11.4e.1", "C25A11.4d.1")	147.349	0.214852	0.875956	-0.166505	No
WBGene00000100	E028	C25A11.4b.1	168.453	0.595716	0.98739	-0.178108	No
WBGene00000100	E029	c("C25A11.4a.1", "C25A11.4f.1", "C25A11.4i.1", "C25A11.4h.1", "C25A11.4c.1", "C25A11.4a.2", "C25A11.4c.2", "C25A11.4m.1", "C25A11.4g.1", "C25A11.4j.1", "C25A11.4l.1", "C25A11.4k.1", "C25A11.4e.1", "C25A11.4d.1")	100.639	0.891696	1	-0.0464853	No
WBGene00000100	E030	c("C25A11.4a.1", "C25A11.4f.1", "C25A11.4i.1", "C25A11.4c.1", "C25A11.4a.2", "C25A11.4c.2", "C25A11.4m.1", "C25A11.4g.1", "C25A11.4j.1", "C25A11.4l.1", "C25A11.4k.1", "C25A11.4e.1", "C25A11.4h.1")	25.4789	0.592919	0.987309	-0.256148	No
WBGene00000100	E031	c("C25A11.4a.1", "C25A11.4f.1", "C25A11.4i.1", "C25A11.4h.1", "C25A11.4c.1", "C25A11.4a.2", "C25A11.4c.2", "C25A11.4m.1", "C25A11.4g.1", "C25A11.4j.1", "C25A11.4l.1", "C25A11.4k.1", "C25A11.4e.1", "C25A11.4d.1")	86.6968	0.67326	0.992636	-0.126236	No
WBGene00000100	E032	c("C25A11.4a.1", "C25A11.4f.1", "C25A11.4i.1", "C25A11.4h.1", "C25A11.4c.1", "C25A11.4a.2", "C25A11.4c.2", "C25A11.4m.1", "C25A11.4g.1", "C25A11.4j.1", "C25A11.4l.1", "C25A11.4k.1", "C25A11.4e.1", "C25A11.4d.1")	161.567	0.664145	0.992636	-0.114569	No
WBGene00000100	E033	c("C25A11.4c.2", "C25A11.4c.1")	38.3259	0.712532	0.994229	-0.155427	No
WBGene00000100	E035	c("C25A11.4a.1", "C25A11.4i.1", "C25A11.4f.1", "C25A11.4h.1", "C25A11.4a.2", "C25A11.4m.1", "C25A11.4g.1", "C25A11.4j.1", "C25A11.4l.1", "C25A11.4k.1", "C25A11.4e.1", "C25A11.4d.1")	54.1391	0.978712	1	-0.0538359	No
WBGene00000100	E036	c("C25A11.4a.1", "C25A11.4i.1", "C25A11.4f.1", "C25A11.4h.1", "C25A11.4a.2", "C25A11.4m.1", "C25A11.4g.1", "C25A11.4j.1", "C25A11.4l.1", "C25A11.4k.1", "C25A11.4e.1", "C25A11.4d.1")	46.9849	0.163022	0.82363	0.372897	No
WBGene00000100	E037	c("C25A11.4a.1", "C25A11.4i.1", "C25A11.4f.1", "C25A11.4h.1", "C25A11.4a.2", "C25A11.4m.1", "C25A11.4g.1", "C25A11.4j.1", "C25A11.4l.1", "C25A11.4k.1", "C25A11.4e.1", "C25A11.4d.1")	47.5995	0.0176462	0.383276	0.493044	No
WBGene00000100	E038	c("C25A11.4a.1", "C25A11.4i.1", "C25A11.4f.1", "C25A11.4h.1", "C25A11.4a.2", "C25A11.4m.1", "C25A11.4g.1", "C25A11.4j.1", "C25A11.4l.1", "C25A11.4k.1", "C25A11.4e.1", "C25A11.4d.1")	41.5141	0.0303173	0.479352	0.452225	No
WBGene00000100	E039	c("C25A11.4a.1", "C25A11.4i.1", "C25A11.4f.1", "C25A11.4h.1", "C25A11.4a.2", "C25A11.4m.1", "C25A11.4g.1", "C25A11.4j.1", "C25A11.4l.1", "C25A11.4k.1", "C25A11.4e.1", "C25A11.4d.1")	65.2806	0.51269	0.979347	0.124713	No
WBGene00000100	E040	c("C25A11.4a.1", "C25A11.4i.1", "C25A11.4f.1", "C25A11.4h.1", "C25A11.4a.2", "C25A11.4m.1", "C25A11.4g.1", "C25A11.4j.1", "C25A11.4l.1", "C25A11.4k.1", "C25A11.4e.1", "C25A11.4d.1")	59.571	0.558586	0.98379	0.104799	No
WBGene00000100	E041	c("C25A11.4a.1", "C25A11.4i.1", "C25A11.4f.1", "C25A11.4h.1", "C25A11.4a.2", "C25A11.4m.1", "C25A11.4g.1", "C25A11.4j.1", "C25A11.4l.1", "C25A11.4k.1", "C25A11.4e.1", "C25A11.4d.1")	53.5	0.0735252	0.659601	0.409651	No
WBGene00000100	E042	c("C25A11.4a.2", "C25A11.4a.1", "C25A11.4d.1")	35.2036	0.125593	0.77289	0.383844	No
WBGene00000101	E001	c("D1022.7a.2", "D1022.7a.1")	4.0528	0.196002	0.859875	-0.838101	No
WBGene00000101	E002	c("D1022.7a.2", "D1022.7b.2", "D1022.7b.1", "D1022.7a.1")	915.807	0.85077	1	-0.0166173	No
WBGene00000101	E003	c("D1022.7a.2", "D1022.7b.2", "D1022.7b.1", "D1022.7a.1")	758.702	0.509699	0.979347	-0.0620337	No
WBGene00000101	E004	c("D1022.7a.2", "D1022.7b.2", "D1022.7b.1", "D1022.7a.1")	657.204	0.110037	0.750169	-0.128884	No
WBGene00000101	E005	c("D1022.7a.2", "D1022.7b.2", "D1022.7b.1", "D1022.7a.1")	685.498	0.0480697	0.572879	-0.151525	No
WBGene00000101	E006	c("D1022.7a.2", "D1022.7b.2", "D1022.7b.1", "D1022.7a.1")	846.561	0.180015	0.844927	-0.0756848	No
WBGene00000101	E007	c("D1022.7a.2", "D1022.7b.2", "D1022.7b.1", "D1022.7a.1")	488.593	0.162249	0.82248	0.091793	No
WBGene00000101	E008	c("D1022.7a.2", "D1022.7b.2", "D1022.7b.1", "D1022.7a.1")	422.562	0.215119	0.875956	0.119426	No
WBGene00000101	E009	c("D1022.7a.2", "D1022.7b.2", "D1022.7b.1", "D1022.7a.1")	742.57	0.469051	0.971844	0.0391809	No
WBGene00000101	E010	c("D1022.7a.2", "D1022.7b.2", "D1022.7b.1", "D1022.7a.1")	946.232	0.412682	0.960649	-0.046348	No
WBGene00000101	E011	c("D1022.7a.2", "D1022.7b.2", "D1022.7b.1", "D1022.7a.1")	703.912	0.383768	0.954469	-0.0624728	No
WBGene00000101	E012	c("D1022.7a.2", "D1022.7b.2", "D1022.7b.1", "D1022.7a.1")	900.398	0.289226	0.920295	0.0466414	No
WBGene00000101	E013	c("D1022.7a.2", "D1022.7b.2", "D1022.7b.1", "D1022.7a.1")	569.019	0.492196	0.976979	0.0659163	No
WBGene00000101	E014	c("D1022.7c.1", "D1022.7a.1", "D1022.7a.2", "D1022.7b.2", "D1022.7b.1")	761.01	0.144733	0.800716	0.0705033	No
WBGene00000101	E015	c("D1022.7a.2", "D1022.7b.2", "D1022.7b.1", "D1022.7a.1")	641.854	0.575594	0.985331	-0.0428826	No
WBGene00000101	E016	c("D1022.7c.1", "D1022.7a.1", "D1022.7a.2", "D1022.7b.2", "D1022.7b.1")	593.393	0.437711	0.966139	0.034623	No
WBGene00000101	E017	c("D1022.7b.2", "D1022.7b.1", "D1022.7c.1")	302.996	0.43138	0.964692	0.0557975	No
WBGene00000101	E018	c("D1022.7c.1", "D1022.7a.1", "D1022.7a.2", "D1022.7b.2", "D1022.7b.1")	581.51	0.976727	1	0.00417202	No
WBGene00000101	E019	c("D1022.7c.1", "D1022.7a.1", "D1022.7a.2", "D1022.7b.2", "D1022.7b.1")	544.639	0.756477	0.997686	-0.0228643	No
WBGene00000101	E020	c("D1022.7c.1", "D1022.7a.1", "D1022.7a.2", "D1022.7b.2", "D1022.7b.1")	1547.5	0.527244	0.98206	0.043275	No
WBGene00000101	E021	c("D1022.7c.1", "D1022.7a.1", "D1022.7a.2", "D1022.7b.2", "D1022.7b.1")	760.101	0.237863	0.891574	0.0691782	No
WBGene00000101	E022	c("D1022.7c.1", "D1022.7a.1", "D1022.7a.2", "D1022.7b.2", "D1022.7b.1")	581.562	0.727308	0.99505	-0.0213043	No
WBGene00000101	E023	c("D1022.7a.2", "D1022.7b.2", "D1022.7b.1", "D1022.7a.1")	76.5225	0.627102	0.989941	0.109754	No
WBGene00000101	E024	c("D1022.7a.2", "D1022.7b.2")	45.5021	0.924327	1	0.0474411	No
WBGene00000101	E026	D1022.7a.2	4.49197	0.287374	0.919732	-0.636008	No
WBGene00000102	E001	c("C12D8.10a.1", "C12D8.10b.2", "C12D8.10b.1")	72.7648	0.274785	0.913531	0.149998	No
WBGene00000102	E002	c("C12D8.10a.1", "C12D8.10a.2", "C12D8.10b.2", "C12D8.10b.1")	512.45	0.0308722	0.484134	0.193349	No
WBGene00000102	E003	c("C12D8.10a.2", "C12D8.10b.2", "C12D8.10b.1", "C12D8.10a.1", "C12D8.10c.1")	985.83	0.366454	0.949046	0.0900138	No
WBGene00000102	E004	c("C12D8.10a.2", "C12D8.10b.2", "C12D8.10b.1", "C12D8.10a.1", "C12D8.10c.1")	1078.17	0.592094	0.987107	0.0539035	No
WBGene00000102	E005	c("C12D8.10a.2", "C12D8.10b.2", "C12D8.10b.1", "C12D8.10a.1", "C12D8.10c.1")	1118.23	0.899739	1	-0.00116054	No
WBGene00000102	E006	c("C12D8.10a.2", "C12D8.10b.2", "C12D8.10b.1", "C12D8.10a.1", "C12D8.10c.1")	1025.33	0.634019	0.990373	-0.0285621	No
WBGene00000102	E007	c("C12D8.10a.2", "C12D8.10b.2", "C12D8.10b.1", "C12D8.10a.1", "C12D8.10c.1")	914.646	0.803278	1	-0.0187731	No
WBGene00000102	E008	c("C12D8.10a.1", "C12D8.10a.2")	589.833	0.979365	1	-0.0066607	No
WBGene00000102	E009	c("C12D8.10a.1", "C12D8.10a.2", "C12D8.10c.1")	505.765	0.652818	0.992518	0.0198412	No
WBGene00000102	E010	c("C12D8.10b.2", "C12D8.10b.1")	25.811	0.981398	1	0.00819665	No
WBGene00000102	E011	c("C12D8.10a.2", "C12D8.10b.2", "C12D8.10b.1", "C12D8.10a.1", "C12D8.10c.1")	475.226	0.557166	0.983589	0.0360114	No
WBGene00000102	E012	c("C12D8.10a.1", "C12D8.10a.2", "C12D8.10b.2", "C12D8.10b.1")	504.035	0.49094	0.976639	-0.0563224	No
WBGene00000102	E013	c("C12D8.10a.1", "C12D8.10a.2", "C12D8.10b.2", "C12D8.10b.1")	1526.92	0.0990038	0.727726	-0.119734	No
WBGene00000102	E014	c("C12D8.10a.1", "C12D8.10a.2", "C12D8.10b.2", "C12D8.10b.1")	1218.55	0.567351	0.984547	-0.0303233	No
WBGene00000103	E002	F28H6.1a.2	3.34457	0.754608	0.997405	0.190097	No
WBGene00000103	E003	c("F28H6.1a.1", "F28H6.1a.2", "F28H6.1b.1")	30.2691	0.162758	0.823105	0.378789	No
WBGene00000103	E004	c("F28H6.1a.1", "F28H6.1a.2", "F28H6.1b.1")	41.2833	0.362513	0.948333	0.163341	No
WBGene00000103	E005	c("F28H6.1a.1", "F28H6.1a.2", "F28H6.1b.1")	52.7823	0.997116	1	-0.0107527	No
WBGene00000103	E006	c("F28H6.1a.1", "F28H6.1a.2", "F28H6.1b.1")	42.7113	0.915727	1	0.0211972	No
WBGene00000103	E007	c("F28H6.1a.1", "F28H6.1a.2", "F28H6.1b.1")	50.6606	0.534826	0.982686	0.11115	No
WBGene00000103	E008	c("F28H6.1a.1", "F28H6.1a.2", "F28H6.1b.1")	42.1887	0.576912	0.985365	0.108088	No
WBGene00000103	E009	c("F28H6.1a.1", "F28H6.1a.2", "F28H6.1b.1")	36.664	0.0621579	0.62644	-0.391688	No
WBGene00000103	E010	c("F28H6.1a.1", "F28H6.1a.2", "F28H6.1b.1")	92.549	0.142082	0.797334	-0.274744	No
WBGene00000103	E012	c("F28H6.1a.1", "F28H6.1a.2", "F28H6.1b.1")	65.8056	0.770483	0.999076	0.0325586	No
WBGene00000106	E001	T07D3.7a.1	5.48806	0.527144	0.98206	0.544801	No
WBGene00000106	E002	T07D3.7b.2	19.4029	0.342161	0.942388	0.482269	No
WBGene00000106	E003	c("T07D3.7b.2", "T07D3.7b.1", "T07D3.7a.1")	181.708	0.0426947	0.549133	-0.177984	No
WBGene00000106	E004	c("T07D3.7b.2", "T07D3.7b.1", "T07D3.7a.1")	320.494	0.0103646	0.299153	-0.16737	No
WBGene00000106	E005	c("T07D3.7b.2", "T07D3.7b.1", "T07D3.7a.1")	486.93	0.313115	0.930111	0.0935996	No
WBGene00000106	E006	c("T07D3.7b.2", "T07D3.7b.1", "T07D3.7a.1")	1164.8	0.184545	0.850419	0.058351	No
WBGene00000106	E007	c("T07D3.7b.2", "T07D3.7b.1", "T07D3.7a.1")	1087.88	0.852778	1	-0.000628988	No
WBGene00000106	E008	c("T07D3.7b.2", "T07D3.7b.1", "T07D3.7a.1")	386.686	0.819615	1	-0.00743694	No
WBGene00000106	E010	T07D3.7a.1	9.78194	0.460632	0.969745	0.360704	No
WBGene00000107	E001	F54D8.3b.1	135.341	0.605546	0.987569	0.157133	No
WBGene00000107	E002	c("F54D8.3a.1", "F54D8.3b.1", "F54D8.3a.2")	150.377	0.433279	0.965142	0.202614	No
WBGene00000107	E003	c("F54D8.3a.1", "F54D8.3b.1", "F54D8.3b.2", "F54D8.3a.2")	1018.88	0.109311	0.749079	0.0806515	No
WBGene00000107	E004	c("F54D8.3a.1", "F54D8.3b.1", "F54D8.3a.2")	1044.93	0.125109	0.772181	0.0777795	No
WBGene00000107	E005	c("F54D8.3a.1", "F54D8.3b.1", "F54D8.3b.2", "F54D8.3a.2")	1286.62	0.455301	0.968836	0.026334	No
WBGene00000107	E006	c("F54D8.3a.1", "F54D8.3a.2", "F54D8.3b.2")	763.068	0.302746	0.926699	0.053364	No
WBGene00000107	E007	c("F54D8.3a.1", "F54D8.3b.1", "F54D8.3b.2", "F54D8.3a.2")	1792.3	0.771386	0.999076	-0.0203616	No
WBGene00000107	E008	c("F54D8.3a.1", "F54D8.3b.1", "F54D8.3b.2", "F54D8.3a.2")	2500.98	0.112091	0.754403	-0.0683433	No
WBGene00000107	E009	c("F54D8.3a.1", "F54D8.3b.1", "F54D8.3b.2", "F54D8.3a.2")	4295.71	0.266879	0.909044	-0.0421673	No
WBGene00000107	E010	c("F54D8.3a.1", "F54D8.3b.1", "F54D8.3b.2", "F54D8.3a.2")	758.056	0.915275	1	-0.0216197	No
WBGene00000107	E011	c("F54D8.3a.1", "F54D8.3a.2", "F54D8.3b.2")	118.231	0.739015	0.996545	0.0241112	No
WBGene00000107	E012	c("F54D8.3a.2", "F54D8.3b.2")	3.28456	0.936872	1	-0.0288051	No
WBGene00000109	E001	F36H1.6.2	10.7979	0.0428988	0.550011	2.3077	No
WBGene00000109	E002	c("F36H1.6.2", "F36H1.6.1")	194.277	0.0455013	0.561382	0.271048	No
WBGene00000109	E003	c("F36H1.6.2", "F36H1.6.1")	366.882	0.268277	0.910063	0.105602	No
WBGene00000109	E004	c("F36H1.6.2", "F36H1.6.1")	250.52	0.171309	0.833894	0.138206	No
WBGene00000109	E005	c("F36H1.6.2", "F36H1.6.1")	616.806	0.703924	0.994229	-0.0161684	No
WBGene00000109	E006	c("F36H1.6.2", "F36H1.6.1")	878.811	0.422786	0.962288	-0.0243916	No
WBGene00000109	E007	c("F36H1.6.2", "F36H1.6.1")	649.956	0.0300174	0.47795	-0.114189	No
WBGene00000109	E008	c("F36H1.6.2", "F36H1.6.1")	323.726	0.553036	0.983534	-0.0503132	No
WBGene00000111	E001	c("T08B1.3.1", "T08B1.3.2")	15.4277	0.768227	0.999055	0.0880626	No
WBGene00000111	E002	c("T08B1.3.1", "T08B1.3.2")	55.1274	0.394908	0.95669	-0.152965	No
WBGene00000111	E003	c("T08B1.3.1", "T08B1.3.2")	38.3936	0.534294	0.982686	-0.11704	No
WBGene00000111	E004	c("T08B1.3.1", "T08B1.3.2")	42.4372	0.501349	0.978167	-0.115504	No
WBGene00000111	E005	c("T08B1.3.1", "T08B1.3.2")	71.6284	0.426007	0.962991	0.107103	No
WBGene00000111	E006	c("T08B1.3.1", "T08B1.3.2")	25.0118	0.443602	0.967417	0.246739	No
WBGene00000111	E007	T08B1.3.2	3.06974	0.209006	0.871409	1.04026	No
WBGene00000113	E003	c("F45H10.1a.1", "F45H10.1b.1", "F45H10.1a.2")	153.901	0.0444684	0.557616	-0.163368	No
WBGene00000113	E004	c("F45H10.1a.1", "F45H10.1a.2")	72.0247	0.292201	0.922125	-0.180208	No
WBGene00000113	E005	c("F45H10.1a.1", "F45H10.1a.2")	291.585	0.0768818	0.66821	0.154128	No
WBGene00000113	E006	c("F45H10.1a.1", "F45H10.1a.2")	110.811	0.281675	0.917204	0.164814	No
WBGene00000113	E007	F45H10.1a.2	15.0926	0.0739654	0.660115	0.904142	No
WBGene00000114	E001	F13D12.4a.2	3.71724	0.0460889	0.564911	1.41632	No
WBGene00000114	E002	F13D12.4b.1	215.857	0.947753	1	0.00774557	No
WBGene00000114	E003	c("F13D12.4a.2", "F13D12.4a.1", "F13D12.4b.1")	2276.96	0.329177	0.937637	0.0428803	No
WBGene00000114	E004	c("F13D12.4a.2", "F13D12.4a.1", "F13D12.4b.1")	3055.48	0.364809	0.948631	0.0383429	No
WBGene00000114	E005	c("F13D12.4a.2", "F13D12.4a.1", "F13D12.4b.1")	4878.56	0.43892	0.966299	0.0247848	No
WBGene00000114	E006	F13D12.4b.1	38.5425	0.865852	1	0.0364642	No
WBGene00000114	E007	c("F13D12.4a.2", "F13D12.4a.1", "F13D12.4b.1")	8408.6	0.048924	0.576448	0.0368611	No
WBGene00000114	E008	c("F13D12.4a.2", "F13D12.4a.1", "F13D12.4b.1")	9561.58	0.458432	0.969625	-0.0543707	No
WBGene00000114	E009	c("F13D12.4a.2", "F13D12.4a.1", "F13D12.4b.1")	7688.51	0.0271423	0.459656	-0.0989659	No
WBGene00000115	E001	F01F1.6.1	5.46347	0.146342	0.803764	0.85152	No
WBGene00000115	E002	c("F01F1.6.2", "F01F1.6.1")	36.4506	0.470038	0.971844	0.308478	No
WBGene00000115	E003	F01F1.6.2	4.64672	0.115322	0.758406	1.05964	No
WBGene00000115	E004	c("F01F1.6.2", "F01F1.6.1")	806.001	0.484349	0.975449	0.0567003	No
WBGene00000115	E005	c("F01F1.6.2", "F01F1.6.1")	1378.88	0.327123	0.937431	0.0461389	No
WBGene00000115	E006	c("F01F1.6.2", "F01F1.6.1")	2066.05	0.424738	0.962679	-0.0425023	No
WBGene00000115	E007	c("F01F1.6.2", "F01F1.6.1")	938.9	0.15345	0.812953	-0.0593044	No
WBGene00000116	E001	C54D1.4.1	40.4353	0.659037	0.992539	-0.210167	No
WBGene00000116	E002	C54D1.4.1	89.9486	0.632342	0.990373	-0.193091	No
WBGene00000116	E003	C54D1.4.1	99.2232	0.441758	0.967119	-0.117079	No
WBGene00000116	E004	C54D1.4.1	107.769	0.656125	0.992539	0.0745927	No
WBGene00000116	E005	C54D1.4.1	76.3368	0.873925	1	0.0266482	No
WBGene00000116	E006	C54D1.4.1	138.821	0.526267	0.981662	0.152837	No
WBGene00000116	E007	C54D1.4.1	82.3902	0.781027	0.999113	-0.0149211	No
WBGene00000116	E008	C54D1.4.1	91.3692	0.600817	0.987446	-0.0471356	No
WBGene00000116	E009	C54D1.4.1	87.0327	0.456359	0.969043	0.240856	No
WBGene00000118	E001	Y69F12A.2a.2	16.2618	0.380299	0.953463	0.312879	No
WBGene00000118	E002	c("Y69F12A.2a.2", "Y69F12A.2a.1")	50.5123	0.879446	1	-0.0364963	No
WBGene00000118	E003	c("Y69F12A.2a.2", "Y69F12A.2b.1", "Y69F12A.2a.1")	152.137	0.178868	0.843727	0.126687	No
WBGene00000118	E004	c("Y69F12A.2a.2", "Y69F12A.2b.1", "Y69F12A.2a.1")	264.66	0.440471	0.967011	0.0463707	No
WBGene00000118	E005	c("Y69F12A.2a.2", "Y69F12A.2b.1", "Y69F12A.2a.1")	1066.49	0.167363	0.829677	-0.0576016	No
WBGene00000118	E007	c("Y69F12A.2a.2", "Y69F12A.2b.1", "Y69F12A.2a.1")	246.833	0.818994	1	0.00722973	No
WBGene00000121	E002	F23B2.6.1	206.802	0.635046	0.990373	0.0833101	No
WBGene00000121	E003	c("F23B2.6.1", "F23B2.6.2")	3191.67	0.973349	1	0.0117459	No
WBGene00000121	E004	c("F23B2.6.1", "F23B2.6.2")	3907.87	0.838677	1	0.0304283	No
WBGene00000121	E005	c("F23B2.6.1", "F23B2.6.2")	3327.63	0.286642	0.919521	-0.0204019	No
WBGene00000121	E006	F23B2.6.2	62.5346	0.20026	0.863714	0.351451	No
WBGene00000122	E001	c("M18.7a.2", "M18.7a.1")	656.202	0.601081	0.987446	0.0950307	No
WBGene00000122	E002	c("M18.7b", "M18.7a.2", "M18.7a.1")	2330.52	0.392071	0.95663	0.0604307	No
WBGene00000122	E003	c("M18.7b", "M18.7a.2", "M18.7a.1")	2379.53	0.198332	0.862136	0.0433214	No
WBGene00000122	E004	c("M18.7b", "M18.7a.2", "M18.7a.1")	2044.19	0.431653	0.964705	-0.0146082	No
WBGene00000122	E005	M18.7b	448.858	0.0893892	0.702275	-0.236324	No
WBGene00000122	E006	c("M18.7b", "M18.7a.2", "M18.7a.1")	2840.09	0.0223494	0.425737	-0.0754437	No
WBGene00000122	E007	c("M18.7b", "M18.7a.2", "M18.7a.1")	3136.24	0.495383	0.978071	-0.0117746	No
WBGene00000122	E008	c("M18.7a.2", "M18.7a.1")	1593.4	0.319963	0.933165	0.156369	No
WBGene00000122	E009	M18.7a.2	21.9929	0.248658	0.897398	0.579848	No
WBGene00000123	E001	F36A4.7.1	32.7286	0.463999	0.971367	0.231068	No
WBGene00000123	E002	c("F36A4.7.2", "F36A4.7.1")	195.898	0.396667	0.957021	0.0831946	No
WBGene00000123	E003	F36A4.7.1	208.835	0.285162	0.919167	0.107496	No
WBGene00000123	E004	c("F36A4.7.2", "F36A4.7.1")	314.826	0.298142	0.924142	0.118785	No
WBGene00000123	E005	c("F36A4.7.2", "F36A4.7.1")	428.312	0.178312	0.843244	0.128914	No
WBGene00000123	E006	c("F36A4.7.2", "F36A4.7.1")	731.751	0.0309009	0.484227	0.138083	No
WBGene00000123	E007	c("F36A4.7.2", "F36A4.7.1")	1138.87	0.0539387	0.599232	0.0648147	No
WBGene00000123	E008	c("F36A4.7.2", "F36A4.7.1")	562.402	0.780585	0.999113	-0.048707	No
WBGene00000123	E009	c("F36A4.7.2", "F36A4.7.1")	1010.35	0.548995	0.983534	0.0117545	No
WBGene00000123	E010	c("F36A4.7.2", "F36A4.7.1")	890.209	0.124541	0.771739	0.0679303	No
WBGene00000123	E011	c("F36A4.7.2", "F36A4.7.1")	1132.23	0.72419	0.9947	-0.0299523	No
WBGene00000123	E012	c("F36A4.7.2", "F36A4.7.1")	2594.76	0.207972	0.870673	-0.0853912	No
WBGene00000123	E013	c("F36A4.7.2", "F36A4.7.1")	509.403	0.0177852	0.384814	-0.19874	No
WBGene00000123	E014	c("F36A4.7.2", "F36A4.7.1")	450.381	0.0201418	0.404143	-0.235583	No
WBGene00000123	E015	c("F36A4.7.2", "F36A4.7.1")	374.517	0.184368	0.850259	-0.192649	No
WBGene00000133	E001	C05E11.4.1	3.80182	0.739616	0.996545	-0.298992	No
WBGene00000133	E002	C05E11.4.1	3.81062	0.898719	1	0.115091	No
WBGene00000133	E003	C05E11.4.1	4.88584	0.597719	0.987446	-0.193908	No
WBGene00000133	E004	C05E11.4.1	15.5483	0.103495	0.737946	-0.54045	No
WBGene00000133	E005	C05E11.4.1	42.9683	0.751854	0.996937	-0.0471481	No
WBGene00000133	E006	C05E11.4.1	36.4806	0.970848	1	0.033401	No
WBGene00000133	E007	C05E11.4.1	26.6915	0.584497	0.985704	0.175267	No
WBGene00000133	E008	C05E11.4.1	26.5436	0.49181	0.976806	0.175826	No
WBGene00000133	E009	C05E11.4.1	10.8979	0.56185	0.983941	0.293959	No
WBGene00000135	E008	c("M195.3.2", "M195.3.1")	4.26019	0.986917	1	0.0478412	No
WBGene00000135	E009	c("M195.3.2", "M195.3.1")	3.34454	0.811125	1	-0.319833	No
WBGene00000135	E010	c("M195.3.2", "M195.3.1")	3.15319	0.897992	1	-0.184522	No
WBGene00000135	E011	c("M195.3.2", "M195.3.1")	2.68056	0.398574	0.957216	0.624878	No
WBGene00000136	E001	C05E11.5.1	117.224	0.774106	0.999113	0.00775208	No
WBGene00000136	E002	C05E11.5.1	154.998	0.659571	0.992539	-0.0774483	No
WBGene00000136	E003	C05E11.5.1	181.138	0.216833	0.877471	-0.141801	No
WBGene00000136	E004	C05E11.5.1	146.837	0.902363	1	-0.00471397	No
WBGene00000136	E005	C05E11.5.1	120.857	0.0909999	0.705067	0.188123	No
WBGene00000136	E006	C05E11.5.1	142.66	0.614341	0.988668	0.0434207	No
WBGene00000136	E007	C05E11.5.1	277.234	0.388201	0.955711	-0.0785295	No
WBGene00000136	E008	C05E11.5.1	204.604	0.465469	0.971756	0.0560605	No
WBGene00000136	E009	C05E11.5.1	260.825	0.594173	0.98739	0.0833909	No
WBGene00000136	E010	C05E11.5.1	174.35	0.636485	0.990373	-0.0880603	No
WBGene00000137	E001	R13G10.2.1	29.8031	0.699505	0.993487	0.150506	No
WBGene00000137	E002	R13G10.2.1	56.5855	0.865784	1	0.0274249	No
WBGene00000137	E003	R13G10.2.1	111.102	0.667204	0.992636	0.048524	No
WBGene00000137	E004	R13G10.2.1	127.981	0.884451	1	-0.0314411	No
WBGene00000137	E005	R13G10.2.1	89.7211	0.79479	0.999934	0.0278901	No
WBGene00000137	E006	R13G10.2.1	102.182	0.557462	0.983589	0.0960835	No
WBGene00000137	E007	R13G10.2.1	169.425	0.722037	0.994503	-0.0340012	No
WBGene00000137	E008	R13G10.2.1	170.122	0.515405	0.979586	-0.115885	No
WBGene00000139	E001	F25C8.2a.1	2.6934	0.189095	0.853747	-1.3927	No
WBGene00000139	E002	c("F25C8.2b.1", "F25C8.2a.1")	12.3904	0.971836	1	-0.161003	No
WBGene00000139	E003	c("F25C8.2b.1", "F25C8.2a.1")	25.6746	0.908319	1	-0.0417872	No
WBGene00000139	E004	c("F25C8.2b.1", "F25C8.2a.1")	37.6461	0.989667	1	0.0146257	No
WBGene00000139	E005	c("F25C8.2b.1", "F25C8.2a.1")	21.5165	0.980881	1	0.00638021	No
WBGene00000139	E006	c("F25C8.2b.1", "F25C8.2a.1")	11.9951	0.453259	0.968251	-0.253327	No
WBGene00000139	E007	F25C8.2a.1	21.2869	0.951072	1	0.0424439	No
WBGene00000139	E008	F25C8.2a.1	8.36723	0.0612331	0.6228	0.800961	No
WBGene00000140	E006	c("ZK973.6c.1", "ZK973.6a.1")	4.14957	0.56169	0.983893	0.37768	No
WBGene00000140	E007	c("ZK973.6c.1", "ZK973.6a.1")	4.42497	0.989596	1	-0.0217805	No
WBGene00000140	E008	c("ZK973.6c.1", "ZK973.6a.1")	2.46871	0.738219	0.996545	-0.281707	No
WBGene00000140	E009	c("ZK973.6c.1", "ZK973.6a.1")	2.67198	0.743031	0.996865	0.270063	No
WBGene00000140	E010	c("ZK973.6c.1", "ZK973.6a.1")	2.32328	0.552987	0.983534	-0.463806	No
WBGene00000140	E012	c("ZK973.6c.1", "ZK973.6a.1")	3.4108	0.0440173	0.555985	1.61552	No
WBGene00000140	E014	c("ZK973.6c.1", "ZK973.6b.1", "ZK973.6a.1")	6.97101	0.356364	0.946964	1.41991	No
WBGene00000140	E015	c("ZK973.6c.1", "ZK973.6b.1", "ZK973.6a.1")	5.25783	0.225167	0.882908	1.37798	No
WBGene00000140	E016	c("ZK973.6c.1", "ZK973.6b.1", "ZK973.6a.1")	7.00374	0.104646	0.739975	1.23506	No
WBGene00000140	E018	c("ZK973.6c.1", "ZK973.6b.1", "ZK973.6a.1")	25.6088	0.00276624	0.144491	1.78572	No
WBGene00000140	E019	c("ZK973.6c.1", "ZK973.6b.1", "ZK973.6a.1")	8.96578	0.028055	0.465956	1.3614	No
WBGene00000140	E023	c("ZK973.6c.1", "ZK973.6b.1", "ZK973.6a.1")	118.065	0.233737	0.888298	0.371367	No
WBGene00000140	E027	c("ZK973.6c.1", "ZK973.6b.1", "ZK973.6a.1")	190.365	0.0208103	0.411161	0.522706	No
WBGene00000140	E028	c("ZK973.6c.1", "ZK973.6b.1", "ZK973.6a.1")	171.904	0.0231965	0.432745	-0.314121	No
WBGene00000140	E029	c("ZK973.6c.1", "ZK973.6b.1", "ZK973.6a.1")	150.972	0.0319767	0.49214	-0.311512	No
WBGene00000140	E030	c("ZK973.6c.1", "ZK973.6b.1", "ZK973.6a.1")	165.188	0.00828131	0.266537	-0.274604	No
WBGene00000140	E031	c("ZK973.6c.1", "ZK973.6b.1", "ZK973.6a.1")	378.159	0.0113329	0.312803	-0.357593	No
WBGene00000140	E032	c("ZK973.6c.1", "ZK973.6b.1", "ZK973.6a.1")	207.555	0.0607273	0.620478	-0.357895	No
WBGene00000140	E033	ZK973.6a.1	125.532	0.0616924	0.624475	-0.399704	No
WBGene00000142	E002	c("C08B6.9.1", "C08B6.9.2")	1089.49	0.233652	0.888298	-0.0757167	No
WBGene00000142	E003	c("C08B6.9.1", "C08B6.9.2")	2176.69	0.321216	0.93433	-0.0696852	No
WBGene00000142	E004	c("C08B6.9.1", "C08B6.9.2")	1580.07	0.382169	0.954059	0.0291076	No
WBGene00000142	E005	c("C08B6.9.1", "C08B6.9.2")	1460.81	0.154013	0.813501	0.0378512	No
WBGene00000142	E006	c("C08B6.9.1", "C08B6.9.2")	810.139	0.347735	0.944992	0.0439915	No
WBGene00000143	E001	K06H7.6.1	8.83692	0.639487	0.990373	0.200875	No
WBGene00000143	E002	c("K06H7.6.2", "K06H7.6.1")	146.12	0.810585	1	0.0305333	No
WBGene00000143	E003	c("K06H7.6.2", "K06H7.6.1")	294.961	0.701806	0.993817	0.0297053	No
WBGene00000143	E004	c("K06H7.6.2", "K06H7.6.1")	352.886	0.894558	1	0.0109576	No
WBGene00000143	E005	c("K06H7.6.2", "K06H7.6.1")	349.916	0.26536	0.90812	0.0788957	No
WBGene00000143	E006	c("K06H7.6.2", "K06H7.6.1")	410.052	0.122069	0.768341	0.111025	No
WBGene00000143	E007	c("K06H7.6.2", "K06H7.6.1")	304.137	0.588496	0.986296	0.0859515	No
WBGene00000143	E008	c("K06H7.6.2", "K06H7.6.1")	357.277	0.572074	0.984951	0.0534638	No
WBGene00000143	E009	c("K06H7.6.2", "K06H7.6.1")	382.003	0.769926	0.999076	0.0271268	No
WBGene00000143	E010	c("K06H7.6.2", "K06H7.6.1")	480.192	0.139854	0.794386	-0.082278	No
WBGene00000143	E011	c("K06H7.6.2", "K06H7.6.1")	384.222	0.00680493	0.240552	-0.174322	No
WBGene00000143	E012	c("K06H7.6.2", "K06H7.6.1")	502.557	0.664455	0.992636	-0.0353419	No
WBGene00000143	E013	c("K06H7.6.2", "K06H7.6.1")	374.102	0.499814	0.978148	0.0642321	No
WBGene00000143	E014	c("K06H7.6.2", "K06H7.6.1")	542.189	0.92878	1	-0.00311145	No
WBGene00000143	E015	c("K06H7.6.2", "K06H7.6.1")	638.241	0.88907	1	-0.00300896	No
WBGene00000143	E016	c("K06H7.6.2", "K06H7.6.1")	445.355	0.448112	0.967719	-0.0521231	No
WBGene00000144	E001	c("F15H10.3a.1", "F15H10.3b.1", "F15H10.3c.1", "F15H10.3d.1")	295.951	0.65741	0.992539	-0.0337879	No
WBGene00000144	E002	c("F15H10.3a.1", "F15H10.3b.1", "F15H10.3c.1", "F15H10.3d.1")	376.147	0.197933	0.861813	-0.083518	No
WBGene00000144	E003	c("F15H10.3a.1", "F15H10.3b.1", "F15H10.3c.1", "F15H10.3d.1")	369.553	0.365661	0.948631	-0.0605191	No
WBGene00000144	E004	c("F15H10.3a.1", "F15H10.3b.1", "F15H10.3c.1", "F15H10.3d.1")	546.524	0.773125	0.999113	-0.0155732	No
WBGene00000144	E005	c("F15H10.3a.1", "F15H10.3b.1", "F15H10.3c.1", "F15H10.3d.1")	398.529	0.601758	0.987481	0.0328535	No
WBGene00000144	E006	c("F15H10.3b.1", "F15H10.3c.1", "F15H10.3d.1")	214.321	0.732312	0.995871	-0.032653	No
WBGene00000144	E007	F15H10.3d.1	94.7978	0.605406	0.987569	0.0662667	No
WBGene00000144	E008	c("F15H10.3d.1", "F15H10.3c.1")	114.933	0.242428	0.894476	0.139443	No
WBGene00000144	E009	c("F15H10.3b.1", "F15H10.3c.1", "F15H10.3d.1")	112.89	0.312247	0.92997	0.128467	No
WBGene00000144	E010	c("F15H10.3d.1", "F15H10.3c.1")	112.334	0.249725	0.897714	0.143158	No
WBGene00000144	E011	F15H10.3d.1	29.9489	0.116952	0.760204	0.376593	No
WBGene00000145	E001	F35G12.9.2	51.906	0.874653	1	0.120439	No
WBGene00000145	E002	c("F35G12.9.2", "F35G12.9.1")	1048.75	0.738897	0.996545	-0.0153113	No
WBGene00000145	E003	c("F35G12.9.2", "F35G12.9.1")	661.8	0.786821	0.99971	0.0064816	No
WBGene00000145	E004	c("F35G12.9.2", "F35G12.9.1")	555.473	0.638658	0.990373	-0.0283207	No
WBGene00000145	E005	F35G12.9.1	92.9995	0.251241	0.899169	0.21178	No
WBGene00000146	E001	F46F3.4a.1	368.373	0.785285	0.999545	0.029328	No
WBGene00000146	E002	F46F3.4a.1	599.852	0.746289	0.996865	0.0296404	No
WBGene00000146	E003	c("F46F3.4a.1", "F46F3.4b.1")	768.435	0.411733	0.960628	0.0434574	No
WBGene00000146	E004	c("F46F3.4a.1", "F46F3.4b.1")	813.976	0.321802	0.934618	0.0345084	No
WBGene00000146	E005	c("F46F3.4a.1", "F46F3.4b.1")	913.756	0.805853	1	-0.00379238	No
WBGene00000146	E006	c("F46F3.4a.1", "F46F3.4b.1")	546.048	0.0754391	0.664816	0.125041	No
WBGene00000146	E007	c("F46F3.4a.1", "F46F3.4b.1", "F46F3.4c.1")	494.593	0.0765729	0.666977	0.0877938	No
WBGene00000146	E008	c("F46F3.4a.1", "F46F3.4b.1", "F46F3.4c.1")	537.49	0.496548	0.978071	0.0246562	No
WBGene00000146	E009	c("F46F3.4a.1", "F46F3.4d.1", "F46F3.4b.1", "F46F3.4c.1")	2487.21	0.232897	0.887922	-0.0465086	No
WBGene00000146	E010	c("F46F3.4a.1", "F46F3.4d.1", "F46F3.4b.1", "F46F3.4c.1")	621.466	0.758782	0.997723	-0.0403585	No
WBGene00000146	E011	c("F46F3.4a.1", "F46F3.4b.1")	877.624	0.00848175	0.269117	-0.175889	No
WBGene00000146	E012	F46F3.4a.1	9.80808	0.917292	1	-0.0575527	No
WBGene00000147	E001	c("VF36H2L.1.2", "VF36H2L.1.1")	416.332	0.954692	1	-0.00981089	No
WBGene00000147	E002	c("VF36H2L.1.2", "VF36H2L.1.1")	604.147	0.0345709	0.50611	-0.136359	No
WBGene00000147	E003	c("VF36H2L.1.2", "VF36H2L.1.1")	263.86	0.6964	0.993378	0.00756158	No
WBGene00000147	E004	c("VF36H2L.1.2", "VF36H2L.1.1")	140.917	0.0441586	0.556213	0.215384	No
WBGene00000147	E005	VF36H2L.1.2	43.0792	0.0140945	0.345381	0.644458	No
WBGene00000148	E001	c("ZC434.6a.1", "ZC434.6b.1")	222.522	0.643111	0.990809	0.0375205	No
WBGene00000148	E002	c("ZC434.6a.1", "ZC434.6b.1")	612.553	0.909997	1	-0.00804559	No
WBGene00000148	E003	c("ZC434.6a.1", "ZC434.6b.1")	500.408	0.800254	1	-0.0235529	No
WBGene00000148	E004	c("ZC434.6a.1", "ZC434.6b.1")	370.407	0.886007	1	0.00254526	No
WBGene00000148	E005	c("ZC434.6a.1", "ZC434.6b.1")	340.573	0.173671	0.837055	0.14558	No
WBGene00000148	E006	c("ZC434.6a.1", "ZC434.6b.1")	384.454	0.615171	0.988668	-0.0402073	No
WBGene00000148	E007	ZC434.6b.1	93.3329	0.704056	0.994229	-0.0660575	No
WBGene00000148	E008	c("ZC434.6a.1", "ZC434.6b.1")	320.416	0.361735	0.948333	-0.0711563	No
WBGene00000148	E009	c("ZC434.6a.1", "ZC434.6b.1")	178.363	0.695102	0.993378	0.0360036	No
WBGene00000149	E002	c("C42D8.8a.1", "C42D8.8a.2", "C42D8.8b.1")	793.121	0.251946	0.900021	-0.0608101	No
WBGene00000149	E003	c("C42D8.8a.1", "C42D8.8a.2", "C42D8.8b.1")	372.904	0.788238	0.999738	-0.0207116	No
WBGene00000149	E004	c("C42D8.8a.1", "C42D8.8a.2")	200.971	0.278326	0.915474	-0.0878627	No
WBGene00000149	E005	c("C42D8.8a.1", "C42D8.8a.2", "C42D8.8b.1")	435.186	0.204084	0.867817	-0.070025	No
WBGene00000149	E006	c("C42D8.8a.1", "C42D8.8a.2", "C42D8.8b.1")	450.07	0.36329	0.94835	-0.0397464	No
WBGene00000149	E007	c("C42D8.8a.1", "C42D8.8a.2", "C42D8.8b.1")	578.734	0.25381	0.901034	0.0755236	No
WBGene00000149	E008	c("C42D8.8a.1", "C42D8.8a.2", "C42D8.8b.1")	705.823	0.340463	0.941804	0.0610548	No
WBGene00000149	E009	c("C42D8.8a.1", "C42D8.8a.2", "C42D8.8b.1")	479.54	0.0795936	0.6762	0.130355	No
WBGene00000149	E010	c("C42D8.8a.1", "C42D8.8a.2", "C42D8.8b.1")	350.043	0.445634	0.967417	0.0952866	No
WBGene00000149	E011	c("C42D8.8a.1", "C42D8.8a.2", "C42D8.8b.1")	454.233	0.986829	1	-0.0107154	No
WBGene00000149	E012	c("C42D8.8a.1", "C42D8.8a.2", "C42D8.8b.1")	360.628	0.883075	1	-0.00665063	No
WBGene00000149	E013	c("C42D8.8a.1", "C42D8.8a.2", "C42D8.8b.1")	370.183	0.648477	0.991592	-0.0573826	No
WBGene00000149	E014	c("C42D8.8a.1", "C42D8.8a.2", "C42D8.8b.1")	205.877	0.603381	0.987569	-0.0469719	No
WBGene00000149	E015	C42D8.8b.1	23.2771	0.562392	0.984049	-0.142616	No
WBGene00000150	E001	c("F55A12.7.1", "F55A12.7.2")	124.676	0.0478334	0.571597	-0.265386	No
WBGene00000150	E002	c("F55A12.7.1", "F55A12.7.2")	116.179	0.153009	0.812487	-0.197338	No
WBGene00000150	E003	c("F55A12.7.1", "F55A12.7.2")	126.452	0.0862284	0.695368	-0.186032	No
WBGene00000150	E004	c("F55A12.7.1", "F55A12.7.2")	171.551	0.373508	0.951067	-0.0914045	No
WBGene00000150	E005	c("F55A12.7.1", "F55A12.7.2")	125.707	0.35304	0.946323	0.12046	No
WBGene00000150	E006	c("F55A12.7.1", "F55A12.7.2")	123.847	0.433103	0.965064	0.125335	No
WBGene00000150	E007	c("F55A12.7.1", "F55A12.7.2")	121.973	0.170371	0.832678	0.213892	No
WBGene00000150	E008	c("F55A12.7.1", "F55A12.7.2")	90.9047	0.0661038	0.637788	0.275138	No
WBGene00000150	E009	c("F55A12.7.1", "F55A12.7.2")	36.4667	0.321391	0.934437	0.232509	No
WBGene00000150	E010	F55A12.7.2	10.1885	0.0580209	0.612583	0.979746	No
WBGene00000151	E001	T05H10.2.2	25.3695	0.0462056	0.565239	0.481759	No
WBGene00000151	E002	c("T05H10.2.2", "T05H10.2.1")	396.407	0.254263	0.901228	0.110056	No
WBGene00000151	E003	c("T05H10.2.2", "T05H10.2.1")	1618.49	0.881266	1	-0.0100137	No
WBGene00000151	E004	c("T05H10.2.2", "T05H10.2.1")	904.836	0.300931	0.92556	-0.0818589	No
WBGene00000155	E002	c("W03G9.4.1", "W03G9.4.2")	1020.4	0.937925	1	-0.00591046	No
WBGene00000155	E003	c("W03G9.4.1", "W03G9.4.2")	1253.87	0.876064	1	0.0022036	No
WBGene00000155	E004	c("W03G9.4.1", "W03G9.4.2")	1909.6	0.887801	1	-0.014251	No
WBGene00000155	E005	c("W03G9.4.1", "W03G9.4.2")	927.332	0.84886	1	0.00747511	No
WBGene00000155	E006	c("W03G9.4.1", "W03G9.4.2")	802.933	0.665291	0.992636	0.0364267	No
WBGene00000155	E007	c("W03G9.4.1", "W03G9.4.2")	1695.35	0.425767	0.962858	-0.0358875	No
WBGene00000155	E008	c("W03G9.4.1", "W03G9.4.2")	1895.02	0.655487	0.992539	-0.0153006	No
WBGene00000155	E009	c("W03G9.4.1", "W03G9.4.2")	1225.53	0.451594	0.967885	0.0368688	No
WBGene00000155	E010	W03G9.4.1	78.4996	0.203341	0.867604	0.276175	No
WBGene00000155	E011	W03G9.4.2	9.26638	0.352623	0.946231	0.535904	No
WBGene00000156	E001	c("K04G2.8b.2", "K04G2.8a.1")	16.7208	0.129276	0.779582	0.532195	No
WBGene00000156	E002	c("K04G2.8b.2", "K04G2.8a.1", "K04G2.8b.1", "K04G2.8c.1")	344.697	0.855725	1	0.0193099	No
WBGene00000156	E003	c("K04G2.8b.2", "K04G2.8a.1", "K04G2.8b.1", "K04G2.8c.1")	408.119	0.500621	0.978167	0.0467166	No
WBGene00000156	E004	c("K04G2.8b.2", "K04G2.8a.1", "K04G2.8b.1", "K04G2.8c.1")	755.626	0.628501	0.989991	0.0609516	No
WBGene00000156	E005	c("K04G2.8b.2", "K04G2.8a.1", "K04G2.8b.1", "K04G2.8c.1")	769.464	0.336939	0.94064	0.0474845	No
WBGene00000156	E006	c("K04G2.8b.2", "K04G2.8b.1", "K04G2.8c.1")	154.428	0.997247	1	-0.00119723	No
WBGene00000156	E007	c("K04G2.8b.2", "K04G2.8a.1", "K04G2.8b.1", "K04G2.8c.1")	1367.28	0.770747	0.999076	-0.00626488	No
WBGene00000156	E008	c("K04G2.8b.2", "K04G2.8a.1", "K04G2.8b.1")	244.08	0.631597	0.990373	-0.0344698	No
WBGene00000156	E009	c("K04G2.8b.2", "K04G2.8a.1", "K04G2.8b.1", "K04G2.8c.1")	302.28	0.277499	0.914912	-0.075991	No
WBGene00000156	E010	c("K04G2.8b.2", "K04G2.8a.1", "K04G2.8b.1")	825.463	0.778112	0.999113	0.0188193	No
WBGene00000156	E011	c("K04G2.8b.2", "K04G2.8a.1", "K04G2.8b.1")	671.134	0.183983	0.849714	-0.0600562	No
WBGene00000156	E012	c("K04G2.8b.2", "K04G2.8a.1", "K04G2.8b.1")	451.719	0.635307	0.990373	-0.0390892	No
WBGene00000157	E001	F02E8.3.2	16.5238	0.434415	0.965546	0.23657	No
WBGene00000157	E002	c("F02E8.3.1", "F02E8.3.2")	177.956	0.47992	0.974565	0.063706	No
WBGene00000157	E003	c("F02E8.3.1", "F02E8.3.2")	298.157	0.390991	0.956546	-0.0478986	No
WBGene00000157	E004	c("F02E8.3.1", "F02E8.3.2")	206.674	0.975584	1	-0.00504202	No
WBGene00000158	E001	Y105E8A.9.2	49.8333	0.364683	0.948631	0.171004	No
WBGene00000158	E002	c("Y105E8A.9.2", "Y105E8A.9.1")	260.954	0.919444	1	-0.0166375	No
WBGene00000158	E003	c("Y105E8A.9.2", "Y105E8A.9.1")	534.3	0.848936	1	-0.017431	No
WBGene00000158	E004	c("Y105E8A.9.2", "Y105E8A.9.1")	423.13	0.593958	0.98739	-0.0402389	No
WBGene00000158	E005	c("Y105E8A.9.2", "Y105E8A.9.1")	1018.46	0.600533	0.987446	0.0261719	No
WBGene00000158	E006	c("Y105E8A.9.2", "Y105E8A.9.1")	497.358	0.0384394	0.527226	0.115562	No
WBGene00000158	E007	c("Y105E8A.9.2", "Y105E8A.9.1")	638.369	0.711228	0.994229	0.0132504	No
WBGene00000158	E008	c("Y105E8A.9.2", "Y105E8A.9.1")	560.228	0.626849	0.989772	-0.0434824	No
WBGene00000158	E009	c("Y105E8A.9.2", "Y105E8A.9.1")	545.204	0.43578	0.965792	-0.0561395	No
WBGene00000158	E010	c("Y105E8A.9.2", "Y105E8A.9.1")	541.52	0.551686	0.983534	-0.0932512	No
WBGene00000160	E002	c("Y71H2B.10.2", "Y71H2B.10.1")	270.382	0.993782	1	-0.00756578	No
WBGene00000160	E003	c("Y71H2B.10.2", "Y71H2B.10.1")	414.208	0.317214	0.931554	-0.0668792	No
WBGene00000160	E004	c("Y71H2B.10.2", "Y71H2B.10.1")	488.299	0.470234	0.971844	0.0382653	No
WBGene00000160	E005	c("Y71H2B.10.2", "Y71H2B.10.1")	396.103	0.224734	0.882908	0.0850644	No
WBGene00000160	E006	c("Y71H2B.10.2", "Y71H2B.10.1")	1182.25	0.514758	0.979547	0.0171188	No
WBGene00000160	E007	c("Y71H2B.10.2", "Y71H2B.10.1")	1588.96	0.0349638	0.508603	-0.0981046	No
WBGene00000160	E008	c("Y71H2B.10.2", "Y71H2B.10.1")	739.06	0.775664	0.999113	0.00962832	No
WBGene00000160	E009	c("Y71H2B.10.2", "Y71H2B.10.1")	481.185	0.558026	0.983728	0.0318659	No
WBGene00000160	E010	c("Y71H2B.10.2", "Y71H2B.10.1")	205.616	0.244509	0.895344	0.157692	No
WBGene00000160	E011	Y71H2B.10.2	46.5801	0.195902	0.859726	0.360219	No
WBGene00000161	E001	T20B5.1.1	3.88956	0.361502	0.948333	-0.604154	No
WBGene00000161	E002	T20B5.1.2	2.28975	0.32097	0.934131	0.813006	No
WBGene00000161	E003	c("T20B5.1.2", "T20B5.1.1")	107.277	0.905187	1	-0.0122987	No
[truncated: 110,691 more rows]
